# Supplementary material for: Integrative analysis of single-cell RNA-seq and gut microbiome metabarcoding data elucidates macrophage dysfunction in mice with DSS-induced ulcerative colitis
Source: Commun Biol. 2024 Jun 15;7:731. doi: 10.1038/s42003-024-06409-w (PMC11180211; doi:10.1038/s42003-024-06409-w)
Supplement: Supplementary file 4 — Supplementary Data 1-5 [file 42003_2024_6409_MOESM4_ESM.xlsx]

## Sheet: S1a CCI_AC
Supplemetary Data S1 (a) Ligand-receptor interactions found in Acute Colitis
gene_pair	cell_pair	gene_A	gene_B	cell_A	cell_B	pval	mean
ACKR3_CXCL12	Endothelial cell|Fibroblast	ACKR3	CXCL12	Endothelial cell	Fibroblast	0	5.492
ACKR3_CXCL12	Fibroblast|Fibroblast	ACKR3	CXCL12	Fibroblast	Fibroblast	0	5.301
ACKR3_CXCL12	Smooth muscle cell|Fibroblast	ACKR3	CXCL12	Smooth muscle cell	Fibroblast	0	5.202
ACVR1_BMPR2_BMP5	Endothelial cell|Fibroblast	ACVR1	BMPR2_BMP5	Endothelial cell	Fibroblast	0	0.615667
ACVR1_BMPR2_BMP5	Fibroblast|Fibroblast	ACVR1	BMPR2_BMP5	Fibroblast	Fibroblast	0	0.686667
ACVR1_BMPR2_BMP5	Fibroblast|Smooth muscle cell	ACVR1	BMPR2_BMP5	Fibroblast	Smooth muscle cell	0	0.457667
ACVR1_BMPR2_BMP5	Smooth muscle cell|Fibroblast	ACVR1	BMPR2_BMP5	Smooth muscle cell	Fibroblast	0	0.651333
ACVR1_BMPR2_BMP5	Smooth muscle cell|Smooth muscle cell	ACVR1	BMPR2_BMP5	Smooth muscle cell	Smooth muscle cell	0.02	0.422333
ACVR1_BMPR2_BMP6	Endothelial cell|Fibroblast	ACVR1	BMPR2_BMP6	Endothelial cell	Fibroblast	0	0.319667
ACVR1_BMPR2_BMP6	Fibroblast|Fibroblast	ACVR1	BMPR2_BMP6	Fibroblast	Fibroblast	0	0.39
ACVR1_BMPR2_BMP6	Smooth muscle cell|Fibroblast	ACVR1	BMPR2_BMP6	Smooth muscle cell	Fibroblast	0	0.354667
ACVR1_BMPR2_BMP7	Endothelial cell|Fibroblast	ACVR1	BMPR2_BMP7	Endothelial cell	Fibroblast	0	0.336
ACVR1_BMPR2_BMP7	Fibroblast|Fibroblast	ACVR1	BMPR2_BMP7	Fibroblast	Fibroblast	0	0.407
ACVR1_BMPR2_BMP7	Smooth muscle cell|Fibroblast	ACVR1	BMPR2_BMP7	Smooth muscle cell	Fibroblast	0	0.371667
ACVR_1A2A receptor_BMP5	Fibroblast|Fibroblast	ACVR	1A2A receptor_BMP5	Fibroblast	Fibroblast	0	0.604
ACVR_1A2A receptor_BMP5	Fibroblast|Smooth muscle cell	ACVR	1A2A receptor_BMP5	Fibroblast	Smooth muscle cell	0.088	0.375333
ACVR_1A2A receptor_BMP5	Smooth muscle cell|Fibroblast	ACVR	1A2A receptor_BMP5	Smooth muscle cell	Fibroblast	0	0.597
ACVR_1A2A receptor_BMP5	Smooth muscle cell|Smooth muscle cell	ACVR	1A2A receptor_BMP5	Smooth muscle cell	Smooth muscle cell	0.068	0.368
ACVR_1A2A receptor_BMP6	Fibroblast|Fibroblast	ACVR	1A2A receptor_BMP6	Fibroblast	Fibroblast	0	0.307667
ACVR_1A2A receptor_BMP6	Smooth muscle cell|Fibroblast	ACVR	1A2A receptor_BMP6	Smooth muscle cell	Fibroblast	0	0.301
ACVR_1A2A receptor_BMP7	Fibroblast|Fibroblast	ACVR	1A2A receptor_BMP7	Fibroblast	Fibroblast	0	0.324333
ACVR_1A2A receptor_BMP7	Smooth muscle cell|Fibroblast	ACVR	1A2A receptor_BMP7	Smooth muscle cell	Fibroblast	0	0.317333
ACVR_1A2A receptor_INHBA	Fibroblast|Macrophage	ACVR	1A2A receptor_INHBA	Fibroblast	Macrophage	0	0.440667
ACVR_1A2A receptor_INHBA	Fibroblast|Smooth muscle cell	ACVR	1A2A receptor_INHBA	Fibroblast	Smooth muscle cell	0	0.415
ACVR_1A2A receptor_INHBA	Smooth muscle cell|Macrophage	ACVR	1A2A receptor_INHBA	Smooth muscle cell	Macrophage	0	0.433667
ACVR_1A2A receptor_INHBA	Smooth muscle cell|Smooth muscle cell	ACVR	1A2A receptor_INHBA	Smooth muscle cell	Smooth muscle cell	0	0.407667
ACVR_1A2A receptor_INHBB	Fibroblast|Endothelial cell	ACVR	1A2A receptor_INHBB	Fibroblast	Endothelial cell	0	1.05433
ACVR_1A2A receptor_INHBB	Smooth muscle cell|Endothelial cell	ACVR	1A2A receptor_INHBB	Smooth muscle cell	Endothelial cell	0	1.04767
ACVR_1B2A receptor_GDF11	Epithelial cell|Smooth muscle cell	ACVR	1B2A receptor_GDF11	Epithelial cell	Smooth muscle cell	0	0.251
ACVR_1B2A receptor_INHBA	Epithelial cell|Macrophage	ACVR	1B2A receptor_INHBA	Epithelial cell	Macrophage	0	0.423667
ACVR_1B2A receptor_INHBA	Epithelial cell|Smooth muscle cell	ACVR	1B2A receptor_INHBA	Epithelial cell	Smooth muscle cell	0	0.397667
ACVR_1B2A receptor_INHBB	Epithelial cell|Endothelial cell	ACVR	1B2A receptor_INHBB	Epithelial cell	Endothelial cell	0	1.03733
ADGRG5_FAM3C	T cell CD8+|Endothelial cell	ADGRG5	FAM3C	T cell CD8+	Endothelial cell	0	0.297667
ADGRG5_FAM3C	T cell CD8+|Fibroblast	ADGRG5	FAM3C	T cell CD8+	Fibroblast	0	0.345
ADGRG5_FAM3C	T cell CD8+|Smooth muscle cell	ADGRG5	FAM3C	T cell CD8+	Smooth muscle cell	0	0.297333
ADGRG5_FAM3C	T cell CD8+|T cell CD4+	ADGRG5	FAM3C	T cell CD8+	T cell CD4+	0.1	0.229
ADGRL1_NRG1	Fibroblast|Fibroblast	ADGRL1	NRG1	Fibroblast	Fibroblast	0	1.32833
ADGRL1_NRG1	Smooth muscle cell|Fibroblast	ADGRL1	NRG1	Smooth muscle cell	Fibroblast	0	1.53167
ADORA2A_ENTPD1	ILC|Endothelial cell	ADORA2A	ENTPD1	ILC	Endothelial cell	0	1.24933
ADORA2A_ENTPD1	ILC|Plasma cell	ADORA2A	ENTPD1	ILC	Plasma cell	0.036	0.728333
ADORA2A_ENTPD1	ILC|Smooth muscle cell	ADORA2A	ENTPD1	ILC	Smooth muscle cell	0	0.676667
ADORA2A_ENTPD1	Macrophage|Endothelial cell	ADORA2A	ENTPD1	Macrophage	Endothelial cell	0	1.215
ADORA2A_ENTPD1	Macrophage|Plasma cell	ADORA2A	ENTPD1	Macrophage	Plasma cell	0.04	0.694
ADORA2A_ENTPD1	Macrophage|Smooth muscle cell	ADORA2A	ENTPD1	Macrophage	Smooth muscle cell	0	0.642667
ADORA2A_ENTPD1	NK cell|Endothelial cell	ADORA2A	ENTPD1	NK cell	Endothelial cell	0	1.682
ADORA2A_ENTPD1	NK cell|Fibroblast	ADORA2A	ENTPD1	NK cell	Fibroblast	0.07	0.749333
ADORA2A_ENTPD1	NK cell|Macrophage	ADORA2A	ENTPD1	NK cell	Macrophage	0.036	0.884667
ADORA2A_ENTPD1	NK cell|Plasma cell	ADORA2A	ENTPD1	NK cell	Plasma cell	0.012	1.16067
ADORA2A_ENTPD1	NK cell|Smooth muscle cell	ADORA2A	ENTPD1	NK cell	Smooth muscle cell	0	1.10933
ADORA2A_ENTPD1	T cell CD4+|Endothelial cell	ADORA2A	ENTPD1	T cell CD4+	Endothelial cell	0	1.31167
ADORA2A_ENTPD1	T cell CD4+|Macrophage	ADORA2A	ENTPD1	T cell CD4+	Macrophage	0	0.514333
ADORA2A_ENTPD1	T cell CD4+|Plasma cell	ADORA2A	ENTPD1	T cell CD4+	Plasma cell	0.028	0.790333
ADORA2A_ENTPD1	T cell CD4+|Smooth muscle cell	ADORA2A	ENTPD1	T cell CD4+	Smooth muscle cell	0	0.739
ADORA2A_ENTPD1	T cell CD8+|Endothelial cell	ADORA2A	ENTPD1	T cell CD8+	Endothelial cell	0	1.159
ADORA2A_ENTPD1	T cell CD8+|Plasma cell	ADORA2A	ENTPD1	T cell CD8+	Plasma cell	0.076	0.638333
ADORA2A_ENTPD1	T cell CD8+|Smooth muscle cell	ADORA2A	ENTPD1	T cell CD8+	Smooth muscle cell	0.008	0.586667
ADORA2A_NAMPT	ILC|B cell	ADORA2A	NAMPT	ILC	B cell	0.004	0.493333
ADORA2A_NAMPT	ILC|Endothelial cell	ADORA2A	NAMPT	ILC	Endothelial cell	0	0.915667
ADORA2A_NAMPT	ILC|Fibroblast	ADORA2A	NAMPT	ILC	Fibroblast	0.008	0.479333
ADORA2A_NAMPT	ILC|Macrophage	ADORA2A	NAMPT	ILC	Macrophage	0	0.741
ADORA2A_NAMPT	ILC|Smooth muscle cell	ADORA2A	NAMPT	ILC	Smooth muscle cell	0.02	0.497667
ADORA2A_NAMPT	Macrophage|B cell	ADORA2A	NAMPT	Macrophage	B cell	0.072	0.459
ADORA2A_NAMPT	Macrophage|Endothelial cell	ADORA2A	NAMPT	Macrophage	Endothelial cell	0	0.881667
ADORA2A_NAMPT	Macrophage|Macrophage	ADORA2A	NAMPT	Macrophage	Macrophage	0	0.707
ADORA2A_NAMPT	NK cell|B cell	ADORA2A	NAMPT	NK cell	B cell	0.028	0.925667
ADORA2A_NAMPT	NK cell|Dendritic cell	ADORA2A	NAMPT	NK cell	Dendritic cell	0.035	1.02
ADORA2A_NAMPT	NK cell|Endothelial cell	ADORA2A	NAMPT	NK cell	Endothelial cell	0	1.34833
ADORA2A_NAMPT	NK cell|Fibroblast	ADORA2A	NAMPT	NK cell	Fibroblast	0.036	0.911667
ADORA2A_NAMPT	NK cell|Macrophage	ADORA2A	NAMPT	NK cell	Macrophage	0	1.17333
ADORA2A_NAMPT	NK cell|Smooth muscle cell	ADORA2A	NAMPT	NK cell	Smooth muscle cell	0.024	0.930333
ADORA2A_NAMPT	T cell CD4+|B cell	ADORA2A	NAMPT	T cell CD4+	B cell	0	0.555333
ADORA2A_NAMPT	T cell CD4+|Dendritic cell	ADORA2A	NAMPT	T cell CD4+	Dendritic cell	0	0.65
ADORA2A_NAMPT	T cell CD4+|Endothelial cell	ADORA2A	NAMPT	T cell CD4+	Endothelial cell	0	0.978
ADORA2A_NAMPT	T cell CD4+|Fibroblast	ADORA2A	NAMPT	T cell CD4+	Fibroblast	0	0.541333
ADORA2A_NAMPT	T cell CD4+|Macrophage	ADORA2A	NAMPT	T cell CD4+	Macrophage	0	0.803
ADORA2A_NAMPT	T cell CD4+|Smooth muscle cell	ADORA2A	NAMPT	T cell CD4+	Smooth muscle cell	0.016	0.56
ADORA2A_NAMPT	T cell CD8+|Endothelial cell	ADORA2A	NAMPT	T cell CD8+	Endothelial cell	0	0.825667
ADORA2A_NAMPT	T cell CD8+|Macrophage	ADORA2A	NAMPT	T cell CD8+	Macrophage	0	0.651333
ADORA2B_ENTPD1	Macrophage|Endothelial cell	ADORA2B	ENTPD1	Macrophage	Endothelial cell	0	1.23333
ADORA2B_ENTPD1	Macrophage|Plasma cell	ADORA2B	ENTPD1	Macrophage	Plasma cell	0.04	0.712333
ADORA2B_ENTPD1	Macrophage|Smooth muscle cell	ADORA2B	ENTPD1	Macrophage	Smooth muscle cell	0	0.660667
ADRB2_VEGFB	Endothelial cell|Fibroblast	ADRB2	VEGFB	Endothelial cell	Fibroblast	0	0.425333
ADRB2_VEGFB	Endothelial cell|Smooth muscle cell	ADRB2	VEGFB	Endothelial cell	Smooth muscle cell	0	0.513
ADRB2_VEGFB	Plasma cell|Fibroblast	ADRB2	VEGFB	Plasma cell	Fibroblast	0.075	0.308667
ADRB2_VEGFB	Plasma cell|Smooth muscle cell	ADRB2	VEGFB	Plasma cell	Smooth muscle cell	0.019	0.396333
ANGPT2_TEK	Smooth muscle cell|Endothelial cell	ANGPT2	TEK	Smooth muscle cell	Endothelial cell	0	1.276
AXL_GAS6	Fibroblast|Endothelial cell	AXL	GAS6	Fibroblast	Endothelial cell	0	1.36567
AXL_GAS6	Fibroblast|Fibroblast	AXL	GAS6	Fibroblast	Fibroblast	0	1.841
AXL_GAS6	Macrophage|Fibroblast	AXL	GAS6	Macrophage	Fibroblast	0	1.18067
AXL_GAS6	Smooth muscle cell|Endothelial cell	AXL	GAS6	Smooth muscle cell	Endothelial cell	0	1.37533
AXL_GAS6	Smooth muscle cell|Fibroblast	AXL	GAS6	Smooth muscle cell	Fibroblast	0	1.85067
AXL_IL15RA	Fibroblast|Fibroblast	AXL	IL15RA	Fibroblast	Fibroblast	0	0.886333
AXL_IL15RA	Smooth muscle cell|Fibroblast	AXL	IL15RA	Smooth muscle cell	Fibroblast	0	0.896333
BMP2_SMO	Fibroblast|Fibroblast	BMP2	SMO	Fibroblast	Fibroblast	0	0.945
BMP2_SMO	Fibroblast|Smooth muscle cell	BMP2	SMO	Fibroblast	Smooth muscle cell	0	0.910333
BMP2_SMO	Smooth muscle cell|Fibroblast	BMP2	SMO	Smooth muscle cell	Fibroblast	0.036	0.545333
BMP2_SMO	Smooth muscle cell|Smooth muscle cell	BMP2	SMO	Smooth muscle cell	Smooth muscle cell	0.1	0.510667
BMP7_PTPRK	Fibroblast|Endothelial cell	BMP7	PTPRK	Fibroblast	Endothelial cell	0	0.500667
BMP7_PTPRK	Fibroblast|Epithelial cell	BMP7	PTPRK	Fibroblast	Epithelial cell	0.064	0.417333
BMP7_PTPRK	Fibroblast|Fibroblast	BMP7	PTPRK	Fibroblast	Fibroblast	0	0.423333
BMP7_PTPRK	Fibroblast|Smooth muscle cell	BMP7	PTPRK	Fibroblast	Smooth muscle cell	0	0.396
BMP7_SLAMF1	Fibroblast|B cell	BMP7	SLAMF1	Fibroblast	B cell	0	0.358667
BMP7_SLAMF1	Fibroblast|T cell CD4+	BMP7	SLAMF1	Fibroblast	T cell CD4+	0	0.320333
BMPR1A_BMPR2_BMP2	Epithelial cell|Fibroblast	BMPR1A	BMPR2_BMP2	Epithelial cell	Fibroblast	0.048	0.865333
BMPR1A_BMPR2_BMP2	Fibroblast|Fibroblast	BMPR1A	BMPR2_BMP2	Fibroblast	Fibroblast	0	1.225
BMPR1A_BMPR2_BMP2	Fibroblast|Smooth muscle cell	BMPR1A	BMPR2_BMP2	Fibroblast	Smooth muscle cell	0	0.825667
BMPR1A_BMPR2_BMP2	Smooth muscle cell|Fibroblast	BMPR1A	BMPR2_BMP2	Smooth muscle cell	Fibroblast	0	1.32
BMPR1A_BMPR2_BMP2	Smooth muscle cell|ILC	BMPR1A	BMPR2_BMP2	Smooth muscle cell	ILC	0.048	0.798
BMPR1A_BMPR2_BMP2	Smooth muscle cell|Smooth muscle cell	BMPR1A	BMPR2_BMP2	Smooth muscle cell	Smooth muscle cell	0	0.920667
BMPR1A_BMPR2_BMP4	Epithelial cell|Fibroblast	BMPR1A	BMPR2_BMP4	Epithelial cell	Fibroblast	0	1.62467
BMPR1A_BMPR2_BMP4	Fibroblast|Fibroblast	BMPR1A	BMPR2_BMP4	Fibroblast	Fibroblast	0	1.984
BMPR1A_BMPR2_BMP4	Fibroblast|Smooth muscle cell	BMPR1A	BMPR2_BMP4	Fibroblast	Smooth muscle cell	0.064	1.19633
BMPR1A_BMPR2_BMP4	Smooth muscle cell|Fibroblast	BMPR1A	BMPR2_BMP4	Smooth muscle cell	Fibroblast	0	2.07933
BMPR1A_BMPR2_BMP4	Smooth muscle cell|Smooth muscle cell	BMPR1A	BMPR2_BMP4	Smooth muscle cell	Smooth muscle cell	0	1.29133
BMPR1A_BMPR2_BMP5	Fibroblast|Fibroblast	BMPR1A	BMPR2_BMP5	Fibroblast	Fibroblast	0	0.951333
BMPR1A_BMPR2_BMP5	Fibroblast|Smooth muscle cell	BMPR1A	BMPR2_BMP5	Fibroblast	Smooth muscle cell	0	0.722333
BMPR1A_BMPR2_BMP5	Smooth muscle cell|Fibroblast	BMPR1A	BMPR2_BMP5	Smooth muscle cell	Fibroblast	0	1.04633
BMPR1A_BMPR2_BMP5	Smooth muscle cell|Smooth muscle cell	BMPR1A	BMPR2_BMP5	Smooth muscle cell	Smooth muscle cell	0	0.817667
BMPR1A_BMPR2_BMP6	Fibroblast|Fibroblast	BMPR1A	BMPR2_BMP6	Fibroblast	Fibroblast	0	0.655333
BMPR1A_BMPR2_BMP6	Smooth muscle cell|Fibroblast	BMPR1A	BMPR2_BMP6	Smooth muscle cell	Fibroblast	0	0.750333
BMPR1A_BMPR2_BMP7	Fibroblast|Fibroblast	BMPR1A	BMPR2_BMP7	Fibroblast	Fibroblast	0	0.671667
BMPR1A_BMPR2_BMP7	Smooth muscle cell|Fibroblast	BMPR1A	BMPR2_BMP7	Smooth muscle cell	Fibroblast	0	0.766667
BMR1A_ACR2A_BMP2	Epithelial cell|Fibroblast	BMR1A	ACR2A_BMP2	Epithelial cell	Fibroblast	0	0.860333
BMR1A_ACR2A_BMP2	Fibroblast|Fibroblast	BMR1A	ACR2A_BMP2	Fibroblast	Fibroblast	0	0.877333
BMR1A_ACR2A_BMP2	Smooth muscle cell|Fibroblast	BMR1A	ACR2A_BMP2	Smooth muscle cell	Fibroblast	0	0.870667
BMR1A_ACR2A_BMP4	Epithelial cell|Fibroblast	BMR1A	ACR2A_BMP4	Epithelial cell	Fibroblast	0	1.61933
BMR1A_ACR2A_BMP4	Fibroblast|Fibroblast	BMR1A	ACR2A_BMP4	Fibroblast	Fibroblast	0	1.63667
BMR1A_ACR2A_BMP4	Smooth muscle cell|Fibroblast	BMR1A	ACR2A_BMP4	Smooth muscle cell	Fibroblast	0	1.62933
BMR1A_ACR2A_BMP5	Epithelial cell|Fibroblast	BMR1A	ACR2A_BMP5	Epithelial cell	Fibroblast	0	0.587
BMR1A_ACR2A_BMP5	Fibroblast|Fibroblast	BMR1A	ACR2A_BMP5	Fibroblast	Fibroblast	0	0.604
BMR1A_ACR2A_BMP5	Fibroblast|Smooth muscle cell	BMR1A	ACR2A_BMP5	Fibroblast	Smooth muscle cell	0.088	0.375333
BMR1A_ACR2A_BMP5	Smooth muscle cell|Fibroblast	BMR1A	ACR2A_BMP5	Smooth muscle cell	Fibroblast	0	0.597
BMR1A_ACR2A_BMP5	Smooth muscle cell|Smooth muscle cell	BMR1A	ACR2A_BMP5	Smooth muscle cell	Smooth muscle cell	0.068	0.368
BMR1A_ACR2A_BMP6	Epithelial cell|Fibroblast	BMR1A	ACR2A_BMP6	Epithelial cell	Fibroblast	0.004	0.290667
BMR1A_ACR2A_BMP6	Fibroblast|Fibroblast	BMR1A	ACR2A_BMP6	Fibroblast	Fibroblast	0	0.307667
BMR1A_ACR2A_BMP6	Smooth muscle cell|Fibroblast	BMR1A	ACR2A_BMP6	Smooth muscle cell	Fibroblast	0	0.301
BMR1A_ACR2A_BMP7	Epithelial cell|Fibroblast	BMR1A	ACR2A_BMP7	Epithelial cell	Fibroblast	0	0.307333
BMR1A_ACR2A_BMP7	Fibroblast|Fibroblast	BMR1A	ACR2A_BMP7	Fibroblast	Fibroblast	0	0.324333
BMR1A_ACR2A_BMP7	Smooth muscle cell|Fibroblast	BMR1A	ACR2A_BMP7	Smooth muscle cell	Fibroblast	0	0.317333
C3_C3AR1	Fibroblast|Macrophage	C3	C3AR1	Fibroblast	Macrophage	0	12.5003
C3_aMb2 complex	Fibroblast|Macrophage	C3	aMb2 complex	Fibroblast	Macrophage	0	12.6437
C5AR1_RPS19	Macrophage|B cell	C5AR1	RPS19	Macrophage	B cell	0	12.3583
CADM1_CADM1	Dendritic cell|Dendritic cell	CADM1	CADM1	Dendritic cell	Dendritic cell	0.015	0.435
CADM1_NECTIN3	Dendritic cell|Fibroblast	CADM1	NECTIN3	Dendritic cell	Fibroblast	0.011	0.318667
CADM1_NECTIN3	Dendritic cell|Smooth muscle cell	CADM1	NECTIN3	Dendritic cell	Smooth muscle cell	0.011	0.309
CADM3_CADM1	Fibroblast|Dendritic cell	CADM3	CADM1	Fibroblast	Dendritic cell	0	0.419
CADM3_EPB41L1	Fibroblast|Fibroblast	CADM3	EPB41L1	Fibroblast	Fibroblast	0	0.319
CADM3_EPB41L1	Fibroblast|Smooth muscle cell	CADM3	EPB41L1	Fibroblast	Smooth muscle cell	0	0.337667
CADM3_NECTIN3	Fibroblast|Fibroblast	CADM3	NECTIN3	Fibroblast	Fibroblast	0	0.302667
CADM3_NECTIN3	Fibroblast|Smooth muscle cell	CADM3	NECTIN3	Fibroblast	Smooth muscle cell	0	0.293
CCL22_DPP4	Dendritic cell|Dendritic cell	CCL22	DPP4	Dendritic cell	Dendritic cell	0	1.247
CCL22_DPP4	Dendritic cell|Macrophage	CCL22	DPP4	Dendritic cell	Macrophage	0	1.106
CCL2_ACKR1	Fibroblast|Endothelial cell	CCL2	ACKR1	Fibroblast	Endothelial cell	0	4.62933
CCL2_CCR10	Fibroblast|Plasma cell	CCL2	CCR10	Fibroblast	Plasma cell	0	4.91033
CCL2_CCR10	Macrophage|Plasma cell	CCL2	CCR10	Macrophage	Plasma cell	0.036	1.79633
CCL2_CCR10	NK cell|Plasma cell	CCL2	CCR10	NK cell	Plasma cell	0.04	0.947
CCL2_CCR10	Smooth muscle cell|Plasma cell	CCL2	CCR10	Smooth muscle cell	Plasma cell	0.028	1.42433
CCL2_CCR2	Fibroblast|ILC	CCL2	CCR2	Fibroblast	ILC	0	4.27
CCL2_CCR2	Fibroblast|Macrophage	CCL2	CCR2	Fibroblast	Macrophage	0	4.67233
CCL2_CCR2	Fibroblast|NK cell	CCL2	CCR2	Fibroblast	NK cell	0	4.60433
CCL3_CCR1	Macrophage|Macrophage	CCL3	CCR1	Macrophage	Macrophage	0	2.02
CCL3_CCR1	NK cell|Macrophage	CCL3	CCR1	NK cell	Macrophage	0.004	2.711
CCL3_CCR1	T cell CD8+|Macrophage	CCL3	CCR1	T cell CD8+	Macrophage	0.032	1.22233
CCL3_CCR5	Macrophage|Macrophage	CCL3	CCR5	Macrophage	Macrophage	0	1.75167
CCL3_CCR5	Macrophage|NK cell	CCL3	CCR5	Macrophage	NK cell	0	2.179
CCL3_CCR5	NK cell|Macrophage	CCL3	CCR5	NK cell	Macrophage	0.004	2.44233
CCL3_CCR5	NK cell|NK cell	CCL3	CCR5	NK cell	NK cell	0.004	2.87033
CCL3_CCR5	T cell CD8+|Macrophage	CCL3	CCR5	T cell CD8+	Macrophage	0.075	0.953667
CCL3_CCR5	T cell CD8+|NK cell	CCL3	CCR5	T cell CD8+	NK cell	0.036	1.38133
CCL3_IDE	Macrophage|Endothelial cell	CCL3	IDE	Macrophage	Endothelial cell	0	1.488
CCL3_IDE	Macrophage|Fibroblast	CCL3	IDE	Macrophage	Fibroblast	0	1.48267
CCL3_IDE	Macrophage|NK cell	CCL3	IDE	Macrophage	NK cell	0	1.483
CCL3_IDE	Macrophage|Plasma cell	CCL3	IDE	Macrophage	Plasma cell	0	1.576
CCL3_IDE	Macrophage|Smooth muscle cell	CCL3	IDE	Macrophage	Smooth muscle cell	0	1.49767
CCL3_IDE	NK cell|Endothelial cell	CCL3	IDE	NK cell	Endothelial cell	0.008	2.17933
CCL3_IDE	NK cell|Fibroblast	CCL3	IDE	NK cell	Fibroblast	0.008	2.17367
CCL3_IDE	NK cell|NK cell	CCL3	IDE	NK cell	NK cell	0.008	2.17433
CCL3_IDE	NK cell|Plasma cell	CCL3	IDE	NK cell	Plasma cell	0.008	2.267
CCL3_IDE	NK cell|Smooth muscle cell	CCL3	IDE	NK cell	Smooth muscle cell	0.008	2.189
CCL4_CCR5	ILC|NK cell	CCL4	CCR5	ILC	NK cell	0.095	1.169
CCL4_CCR5	Macrophage|Macrophage	CCL4	CCR5	Macrophage	Macrophage	0	7.29
CCL4_CCR5	Macrophage|NK cell	CCL4	CCR5	Macrophage	NK cell	0	7.71733
CCL4_CCR5	NK cell|Macrophage	CCL4	CCR5	NK cell	Macrophage	0.1	3.24633
CCL4_CCR5	NK cell|NK cell	CCL4	CCR5	NK cell	NK cell	0.064	3.67433
CCL4_CCR5	T cell CD8+|NK cell	CCL4	CCR5	T cell CD8+	NK cell	0.072	2.384
CCL4_CNR2	Macrophage|B cell	CCL4	CNR2	Macrophage	B cell	0	6.98767
CCL4_SLC7A1	Macrophage|B cell	CCL4	SLC7A1	Macrophage	B cell	0	7.24367
CCL4_SLC7A1	Macrophage|Dendritic cell	CCL4	SLC7A1	Macrophage	Dendritic cell	0	7.05833
CCL4_SLC7A1	Macrophage|Endothelial cell	CCL4	SLC7A1	Macrophage	Endothelial cell	0	7.136
CCL4_SLC7A1	Macrophage|ILC	CCL4	SLC7A1	Macrophage	ILC	0	7.104
CCL4_SLC7A1	Macrophage|Macrophage	CCL4	SLC7A1	Macrophage	Macrophage	0	7.09733
CCL4_SLC7A1	Macrophage|NK cell	CCL4	SLC7A1	Macrophage	NK cell	0	7.43233
CCL4_SLC7A1	Macrophage|Plasma cell	CCL4	SLC7A1	Macrophage	Plasma cell	0	7.27567
CCL4_SLC7A1	Macrophage|T cell CD4+	CCL4	SLC7A1	Macrophage	T cell CD4+	0	7.14167
CCL4_SLC7A1	Macrophage|T cell CD8+	CCL4	SLC7A1	Macrophage	T cell CD8+	0	7.101
CCL4_SLC7A1	NK cell|NK cell	CCL4	SLC7A1	NK cell	NK cell	0.1	3.38867
CCL4_SLC7A1	NK cell|Plasma cell	CCL4	SLC7A1	NK cell	Plasma cell	0.1	3.23267
CCL4_SLC7A1	T cell CD8+|NK cell	CCL4	SLC7A1	T cell CD8+	NK cell	0.079	2.09867
CCL5_ACKR1	ILC|Endothelial cell	CCL5	ACKR1	ILC	Endothelial cell	0.024	1.62267
CCL5_ACKR1	Macrophage|Endothelial cell	CCL5	ACKR1	Macrophage	Endothelial cell	0	1.91633
CCL5_ACKR1	NK cell|Endothelial cell	CCL5	ACKR1	NK cell	Endothelial cell	0	23.5767
CCL5_ACKR1	T cell CD4+|Endothelial cell	CCL5	ACKR1	T cell CD4+	Endothelial cell	0	2.749
CCL5_ACKR1	T cell CD8+|Endothelial cell	CCL5	ACKR1	T cell CD8+	Endothelial cell	0	10.5393
CCL5_CCR1	ILC|Macrophage	CCL5	CCR1	ILC	Macrophage	0.016	1.72767
CCL5_CCR1	Macrophage|Macrophage	CCL5	CCR1	Macrophage	Macrophage	0	2.021
CCL5_CCR1	NK cell|Macrophage	CCL5	CCR1	NK cell	Macrophage	0	23.6817
CCL5_CCR1	T cell CD4+|Macrophage	CCL5	CCR1	T cell CD4+	Macrophage	0	2.854
CCL5_CCR1	T cell CD8+|Macrophage	CCL5	CCR1	T cell CD8+	Macrophage	0	10.6443
CCL5_CCR5	Dendritic cell|NK cell	CCL5	CCR5	Dendritic cell	NK cell	0.076	1.493
CCL5_CCR5	ILC|NK cell	CCL5	CCR5	ILC	NK cell	0.099	1.88667
CCL5_CCR5	Macrophage|Macrophage	CCL5	CCR5	Macrophage	Macrophage	0	1.75267
CCL5_CCR5	Macrophage|NK cell	CCL5	CCR5	Macrophage	NK cell	0	2.18033
CCL5_CCR5	NK cell|Macrophage	CCL5	CCR5	NK cell	Macrophage	0	23.4127
CCL5_CCR5	NK cell|NK cell	CCL5	CCR5	NK cell	NK cell	0	23.841
CCL5_CCR5	T cell CD4+|Macrophage	CCL5	CCR5	T cell CD4+	Macrophage	0	2.58533
CCL5_CCR5	T cell CD4+|NK cell	CCL5	CCR5	T cell CD4+	NK cell	0	3.013
CCL5_CCR5	T cell CD8+|Macrophage	CCL5	CCR5	T cell CD8+	Macrophage	0	10.3753
CCL5_CCR5	T cell CD8+|NK cell	CCL5	CCR5	T cell CD8+	NK cell	0	10.8037
CCL7_ACKR1	Fibroblast|Endothelial cell	CCL7	ACKR1	Fibroblast	Endothelial cell	0	2.81533
CCL8_ACKR1	Fibroblast|Endothelial cell	CCL8	ACKR1	Fibroblast	Endothelial cell	0	0.841333
CCR10_CCL7	Plasma cell|Fibroblast	CCR10	CCL7	Plasma cell	Fibroblast	0	3.09667
CCR10_CCL7	Plasma cell|Macrophage	CCR10	CCL7	Plasma cell	Macrophage	0.008	1.52067
CCR1_CCL7	Macrophage|Fibroblast	CCR1	CCL7	Macrophage	Fibroblast	0	2.91967
CCR1_CCL8	Macrophage|Fibroblast	CCR1	CCL8	Macrophage	Fibroblast	0	0.946333
CCR2_CCL11	ILC|Fibroblast	CCR2	CCL11	ILC	Fibroblast	0	3.28133
CCR2_CCL11	Macrophage|Fibroblast	CCR2	CCL11	Macrophage	Fibroblast	0	3.684
CCR2_CCL11	NK cell|Fibroblast	CCR2	CCL11	NK cell	Fibroblast	0	3.61567
CCR2_CCL7	ILC|Fibroblast	CCR2	CCL7	ILC	Fibroblast	0	2.45567
CCR2_CCL7	Macrophage|Fibroblast	CCR2	CCL7	Macrophage	Fibroblast	0	2.85833
CCR2_CCL7	NK cell|Fibroblast	CCR2	CCL7	NK cell	Fibroblast	0	2.79
CCR2_CCL8	ILC|Fibroblast	CCR2	CCL8	ILC	Fibroblast	0	0.481667
CCR2_CCL8	Macrophage|Fibroblast	CCR2	CCL8	Macrophage	Fibroblast	0	0.884333
CCR2_CCL8	NK cell|Fibroblast	CCR2	CCL8	NK cell	Fibroblast	0.03	0.816333
CCR5_CCL7	Macrophage|Fibroblast	CCR5	CCL7	Macrophage	Fibroblast	0	2.651
CCR5_CCL7	NK cell|Fibroblast	CCR5	CCL7	NK cell	Fibroblast	0	3.079
CCR5_CCL7	NK cell|Macrophage	CCR5	CCL7	NK cell	Macrophage	0.02	1.504
CCR5_CCL8	Macrophage|Fibroblast	CCR5	CCL8	Macrophage	Fibroblast	0	0.677
CCR5_CCL8	NK cell|Fibroblast	CCR5	CCL8	NK cell	Fibroblast	0.004	1.10533
CD226_NECTIN2	T cell CD8+|Endothelial cell	CD226	NECTIN2	T cell CD8+	Endothelial cell	0	0.413333
CD226_NECTIN2	T cell CD8+|Epithelial cell	CD226	NECTIN2	T cell CD8+	Epithelial cell	0	0.725
CD28_CD80	ILC|Dendritic cell	CD28	CD80	ILC	Dendritic cell	0	0.653
CD28_CD80	ILC|Macrophage	CD28	CD80	ILC	Macrophage	0	0.772667
CD28_CD80	NK cell|Macrophage	CD28	CD80	NK cell	Macrophage	0.048	0.838
CD28_CD80	Plasma cell|Dendritic cell	CD28	CD80	Plasma cell	Dendritic cell	0	1.94967
CD28_CD80	Plasma cell|Macrophage	CD28	CD80	Plasma cell	Macrophage	0	2.06933
CD28_CD80	T cell CD4+|Dendritic cell	CD28	CD80	T cell CD4+	Dendritic cell	0	0.904
CD28_CD80	T cell CD4+|Macrophage	CD28	CD80	T cell CD4+	Macrophage	0	1.024
CD28_CD80	T cell CD8+|Dendritic cell	CD28	CD80	T cell CD8+	Dendritic cell	0.008	0.665
CD28_CD80	T cell CD8+|Macrophage	CD28	CD80	T cell CD8+	Macrophage	0	0.784667
CD28_CD86	ILC|B cell	CD28	CD86	ILC	B cell	0	0.826333
CD28_CD86	ILC|Dendritic cell	CD28	CD86	ILC	Dendritic cell	0	0.938667
CD28_CD86	ILC|Macrophage	CD28	CD86	ILC	Macrophage	0	1.17633
CD28_CD86	NK cell|B cell	CD28	CD86	NK cell	B cell	0.024	0.892
CD28_CD86	NK cell|Dendritic cell	CD28	CD86	NK cell	Dendritic cell	0.079	1.00433
CD28_CD86	NK cell|Macrophage	CD28	CD86	NK cell	Macrophage	0.016	1.242
CD28_CD86	Plasma cell|B cell	CD28	CD86	Plasma cell	B cell	0	2.12333
CD28_CD86	Plasma cell|Dendritic cell	CD28	CD86	Plasma cell	Dendritic cell	0	2.23567
CD28_CD86	Plasma cell|Macrophage	CD28	CD86	Plasma cell	Macrophage	0	2.473
CD28_CD86	T cell CD4+|B cell	CD28	CD86	T cell CD4+	B cell	0	1.07767
CD28_CD86	T cell CD4+|Dendritic cell	CD28	CD86	T cell CD4+	Dendritic cell	0	1.19
CD28_CD86	T cell CD4+|Macrophage	CD28	CD86	T cell CD4+	Macrophage	0	1.42767
CD28_CD86	T cell CD8+|B cell	CD28	CD86	T cell CD8+	B cell	0.012	0.838333
CD28_CD86	T cell CD8+|Dendritic cell	CD28	CD86	T cell CD8+	Dendritic cell	0	0.950667
CD28_CD86	T cell CD8+|Macrophage	CD28	CD86	T cell CD8+	Macrophage	0	1.18833
CD40_TNFSF13B	B cell|Fibroblast	CD40	TNFSF13B	B cell	Fibroblast	0	0.342333
CD40_TNFSF13B	Dendritic cell|Fibroblast	CD40	TNFSF13B	Dendritic cell	Fibroblast	0	0.530667
CD40_TNFSF13B	Macrophage|Fibroblast	CD40	TNFSF13B	Macrophage	Fibroblast	0	0.615
CD44_FGFR2	Dendritic cell|Fibroblast	CD44	FGFR2	Dendritic cell	Fibroblast	0.016	1.57433
CD44_FGFR2	Dendritic cell|Smooth muscle cell	CD44	FGFR2	Dendritic cell	Smooth muscle cell	0.012	1.59267
CD44_FGFR2	Fibroblast|Fibroblast	CD44	FGFR2	Fibroblast	Fibroblast	0.02	1.065
CD44_FGFR2	Fibroblast|Smooth muscle cell	CD44	FGFR2	Fibroblast	Smooth muscle cell	0.044	1.083
CD44_FGFR2	Macrophage|Fibroblast	CD44	FGFR2	Macrophage	Fibroblast	0	4.51167
CD44_FGFR2	Macrophage|Smooth muscle cell	CD44	FGFR2	Macrophage	Smooth muscle cell	0	4.52933
CD44_FGFR2	Plasma cell|Fibroblast	CD44	FGFR2	Plasma cell	Fibroblast	0.032	1.92867
CD44_FGFR2	Plasma cell|Smooth muscle cell	CD44	FGFR2	Plasma cell	Smooth muscle cell	0.043	1.94633
CD44_HBEGF	B cell|Endothelial cell	CD44	HBEGF	B cell	Endothelial cell	0	2.31767
CD44_HBEGF	B cell|Epithelial cell	CD44	HBEGF	B cell	Epithelial cell	0	5.11033
CD44_HBEGF	Dendritic cell|Endothelial cell	CD44	HBEGF	Dendritic cell	Endothelial cell	0	3.32767
CD44_HBEGF	Dendritic cell|Epithelial cell	CD44	HBEGF	Dendritic cell	Epithelial cell	0	6.121
CD44_HBEGF	Endothelial cell|Endothelial cell	CD44	HBEGF	Endothelial cell	Endothelial cell	0	2.15467
CD44_HBEGF	Endothelial cell|Epithelial cell	CD44	HBEGF	Endothelial cell	Epithelial cell	0	4.94767
CD44_HBEGF	Fibroblast|Endothelial cell	CD44	HBEGF	Fibroblast	Endothelial cell	0	2.81833
CD44_HBEGF	Fibroblast|Epithelial cell	CD44	HBEGF	Fibroblast	Epithelial cell	0	5.61167
CD44_HBEGF	ILC|Endothelial cell	CD44	HBEGF	ILC	Endothelial cell	0	2.49933
CD44_HBEGF	ILC|Epithelial cell	CD44	HBEGF	ILC	Epithelial cell	0	5.29233
CD44_HBEGF	Macrophage|Endothelial cell	CD44	HBEGF	Macrophage	Endothelial cell	0	6.265
CD44_HBEGF	Macrophage|Epithelial cell	CD44	HBEGF	Macrophage	Epithelial cell	0	9.05767
CD44_HBEGF	Macrophage|Fibroblast	CD44	HBEGF	Macrophage	Fibroblast	0	4.59
CD44_HBEGF	Macrophage|Macrophage	CD44	HBEGF	Macrophage	Macrophage	0	4.48033
CD44_HBEGF	Macrophage|Smooth muscle cell	CD44	HBEGF	Macrophage	Smooth muscle cell	0	4.679
CD44_HBEGF	NK cell|Endothelial cell	CD44	HBEGF	NK cell	Endothelial cell	0.052	2.574
CD44_HBEGF	NK cell|Epithelial cell	CD44	HBEGF	NK cell	Epithelial cell	0.024	5.367
CD44_HBEGF	Plasma cell|Endothelial cell	CD44	HBEGF	Plasma cell	Endothelial cell	0	3.682
CD44_HBEGF	Plasma cell|Epithelial cell	CD44	HBEGF	Plasma cell	Epithelial cell	0	6.47467
CD44_HBEGF	Plasma cell|Smooth muscle cell	CD44	HBEGF	Plasma cell	Smooth muscle cell	0.079	2.096
CD44_HBEGF	Smooth muscle cell|Endothelial cell	CD44	HBEGF	Smooth muscle cell	Endothelial cell	0	2.71133
CD44_HBEGF	Smooth muscle cell|Epithelial cell	CD44	HBEGF	Smooth muscle cell	Epithelial cell	0	5.50433
CD44_HBEGF	T cell CD4+|Endothelial cell	CD44	HBEGF	T cell CD4+	Endothelial cell	0	2.15567
CD44_HBEGF	T cell CD4+|Epithelial cell	CD44	HBEGF	T cell CD4+	Epithelial cell	0	4.948
CD44_HBEGF	T cell CD8+|Endothelial cell	CD44	HBEGF	T cell CD8+	Endothelial cell	0.024	2.11933
CD44_HBEGF	T cell CD8+|Epithelial cell	CD44	HBEGF	T cell CD8+	Epithelial cell	0	4.91233
CD44_SELE	Dendritic cell|Endothelial cell	CD44	SELE	Dendritic cell	Endothelial cell	0	2.091
CD44_SELE	Fibroblast|Endothelial cell	CD44	SELE	Fibroblast	Endothelial cell	0	1.58167
CD44_SELE	ILC|Endothelial cell	CD44	SELE	ILC	Endothelial cell	0.02	1.26267
CD44_SELE	Macrophage|Endothelial cell	CD44	SELE	Macrophage	Endothelial cell	0	5.02833
CD44_SELE	Plasma cell|Endothelial cell	CD44	SELE	Plasma cell	Endothelial cell	0.016	2.44533
CD44_SELE	Smooth muscle cell|Endothelial cell	CD44	SELE	Smooth muscle cell	Endothelial cell	0	1.47433
CD55_ADGRE5	B cell|B cell	CD55	ADGRE5	B cell	B cell	0.004	1.08867
CD55_ADGRE5	B cell|Macrophage	CD55	ADGRE5	B cell	Macrophage	0.004	1.274
CD55_ADGRE5	B cell|Plasma cell	CD55	ADGRE5	B cell	Plasma cell	0.003	1.80533
CD55_ADGRE5	Endothelial cell|Plasma cell	CD55	ADGRE5	Endothelial cell	Plasma cell	0.015	1.592
CD55_ADGRE5	Epithelial cell|B cell	CD55	ADGRE5	Epithelial cell	B cell	0.032	2.3
CD55_ADGRE5	Epithelial cell|Dendritic cell	CD55	ADGRE5	Epithelial cell	Dendritic cell	0.035	2.145
CD55_ADGRE5	Epithelial cell|Fibroblast	CD55	ADGRE5	Epithelial cell	Fibroblast	0.096	1.835
CD55_ADGRE5	Epithelial cell|ILC	CD55	ADGRE5	Epithelial cell	ILC	0.088	1.88633
CD55_ADGRE5	Epithelial cell|Macrophage	CD55	ADGRE5	Epithelial cell	Macrophage	0.008	2.48567
CD55_ADGRE5	Epithelial cell|NK cell	CD55	ADGRE5	Epithelial cell	NK cell	0.048	2.37467
CD55_ADGRE5	Epithelial cell|Plasma cell	CD55	ADGRE5	Epithelial cell	Plasma cell	0	3.01667
CD55_ADGRE5	Fibroblast|B cell	CD55	ADGRE5	Fibroblast	B cell	0	2.06067
CD55_ADGRE5	Fibroblast|Dendritic cell	CD55	ADGRE5	Fibroblast	Dendritic cell	0	1.90533
CD55_ADGRE5	Fibroblast|Endothelial cell	CD55	ADGRE5	Fibroblast	Endothelial cell	0	1.573
CD55_ADGRE5	Fibroblast|Fibroblast	CD55	ADGRE5	Fibroblast	Fibroblast	0	1.59533
CD55_ADGRE5	Fibroblast|ILC	CD55	ADGRE5	Fibroblast	ILC	0	1.64667
CD55_ADGRE5	Fibroblast|Macrophage	CD55	ADGRE5	Fibroblast	Macrophage	0	2.246
CD55_ADGRE5	Fibroblast|NK cell	CD55	ADGRE5	Fibroblast	NK cell	0.008	2.13467
CD55_ADGRE5	Fibroblast|Plasma cell	CD55	ADGRE5	Fibroblast	Plasma cell	0	2.77733
CD55_ADGRE5	Fibroblast|Smooth muscle cell	CD55	ADGRE5	Fibroblast	Smooth muscle cell	0	1.63633
CD55_ADGRE5	Fibroblast|T cell CD4+	CD55	ADGRE5	Fibroblast	T cell CD4+	0	1.569
CD55_ADGRE5	Fibroblast|T cell CD8+	CD55	ADGRE5	Fibroblast	T cell CD8+	0	1.565
CD55_ADGRE5	Plasma cell|Plasma cell	CD55	ADGRE5	Plasma cell	Plasma cell	0.059	1.80233
CD55_ADGRE5	Smooth muscle cell|Plasma cell	CD55	ADGRE5	Smooth muscle cell	Plasma cell	0.019	1.60467
CD6_ALCAM	T cell CD4+|B cell	CD6	ALCAM	T cell CD4+	B cell	0	0.398333
CD6_ALCAM	T cell CD4+|Dendritic cell	CD6	ALCAM	T cell CD4+	Dendritic cell	0	0.451667
CD6_ALCAM	T cell CD4+|Epithelial cell	CD6	ALCAM	T cell CD4+	Epithelial cell	0	0.493667
CD6_ALCAM	T cell CD4+|Macrophage	CD6	ALCAM	T cell CD4+	Macrophage	0	0.494
CD6_ALCAM	T cell CD4+|Plasma cell	CD6	ALCAM	T cell CD4+	Plasma cell	0	0.596667
CD6_ALCAM	T cell CD8+|B cell	CD6	ALCAM	T cell CD8+	B cell	0.016	0.329667
CD6_ALCAM	T cell CD8+|Dendritic cell	CD6	ALCAM	T cell CD8+	Dendritic cell	0	0.383333
CD6_ALCAM	T cell CD8+|Epithelial cell	CD6	ALCAM	T cell CD8+	Epithelial cell	0.004	0.425
CD6_ALCAM	T cell CD8+|Macrophage	CD6	ALCAM	T cell CD8+	Macrophage	0	0.425333
CD6_ALCAM	T cell CD8+|Plasma cell	CD6	ALCAM	T cell CD8+	Plasma cell	0.004	0.528333
CD72_SEMA4D	B cell|B cell	CD72	SEMA4D	B cell	B cell	0	0.711667
CD72_SEMA4D	B cell|Dendritic cell	CD72	SEMA4D	B cell	Dendritic cell	0	0.572333
CD72_SEMA4D	B cell|ILC	CD72	SEMA4D	B cell	ILC	0	0.587
CD72_SEMA4D	B cell|Macrophage	CD72	SEMA4D	B cell	Macrophage	0	0.938333
CD72_SEMA4D	B cell|NK cell	CD72	SEMA4D	B cell	NK cell	0.035	0.617667
CD72_SEMA4D	B cell|Plasma cell	CD72	SEMA4D	B cell	Plasma cell	0	0.601667
CD72_SEMA4D	B cell|T cell CD4+	CD72	SEMA4D	B cell	T cell CD4+	0	0.651333
CD72_SEMA4D	B cell|T cell CD8+	CD72	SEMA4D	B cell	T cell CD8+	0	0.685
CD72_SEMA4D	ILC|Macrophage	CD72	SEMA4D	ILC	Macrophage	0	0.535667
CD72_SEMA4D	Macrophage|Macrophage	CD72	SEMA4D	Macrophage	Macrophage	0	0.682
CD74_APP	B cell|Endothelial cell	CD74	APP	B cell	Endothelial cell	0	24.846
CD74_APP	B cell|Epithelial cell	CD74	APP	B cell	Epithelial cell	0	22.289
CD74_APP	B cell|Fibroblast	CD74	APP	B cell	Fibroblast	0	23.6113
CD74_APP	B cell|Macrophage	CD74	APP	B cell	Macrophage	0	22.3927
CD74_APP	B cell|Smooth muscle cell	CD74	APP	B cell	Smooth muscle cell	0	23.1483
CD74_APP	Dendritic cell|Endothelial cell	CD74	APP	Dendritic cell	Endothelial cell	0	46.4987
CD74_APP	Dendritic cell|Epithelial cell	CD74	APP	Dendritic cell	Epithelial cell	0	43.942
CD74_APP	Dendritic cell|Fibroblast	CD74	APP	Dendritic cell	Fibroblast	0	45.2643
CD74_APP	Dendritic cell|Macrophage	CD74	APP	Dendritic cell	Macrophage	0	44.0453
CD74_APP	Dendritic cell|Smooth muscle cell	CD74	APP	Dendritic cell	Smooth muscle cell	0	44.8013
CD74_APP	Macrophage|Endothelial cell	CD74	APP	Macrophage	Endothelial cell	0	36.545
CD74_APP	Macrophage|Epithelial cell	CD74	APP	Macrophage	Epithelial cell	0	33.988
CD74_APP	Macrophage|Fibroblast	CD74	APP	Macrophage	Fibroblast	0	35.3107
CD74_APP	Macrophage|Macrophage	CD74	APP	Macrophage	Macrophage	0	34.0917
CD74_APP	Macrophage|Smooth muscle cell	CD74	APP	Macrophage	Smooth muscle cell	0	34.8477
CD74_COPA	B cell|B cell	CD74	COPA	B cell	B cell	0	21.8527
CD74_COPA	B cell|Dendritic cell	CD74	COPA	B cell	Dendritic cell	0	21.8607
CD74_COPA	B cell|Endothelial cell	CD74	COPA	B cell	Endothelial cell	0	22.0583
CD74_COPA	B cell|Epithelial cell	CD74	COPA	B cell	Epithelial cell	0	22.0357
CD74_COPA	B cell|Fibroblast	CD74	COPA	B cell	Fibroblast	0	22.17
CD74_COPA	B cell|ILC	CD74	COPA	B cell	ILC	0	21.812
CD74_COPA	B cell|Macrophage	CD74	COPA	B cell	Macrophage	0	21.985
CD74_COPA	B cell|NK cell	CD74	COPA	B cell	NK cell	0	21.9353
CD74_COPA	B cell|Plasma cell	CD74	COPA	B cell	Plasma cell	0	22.239
CD74_COPA	B cell|Smooth muscle cell	CD74	COPA	B cell	Smooth muscle cell	0	22.057
CD74_COPA	B cell|T cell CD4+	CD74	COPA	B cell	T cell CD4+	0	21.8253
CD74_COPA	B cell|T cell CD8+	CD74	COPA	B cell	T cell CD8+	0	21.7963
CD74_COPA	Dendritic cell|B cell	CD74	COPA	Dendritic cell	B cell	0	43.5053
CD74_COPA	Dendritic cell|Dendritic cell	CD74	COPA	Dendritic cell	Dendritic cell	0	43.5133
CD74_COPA	Dendritic cell|Endothelial cell	CD74	COPA	Dendritic cell	Endothelial cell	0	43.7113
CD74_COPA	Dendritic cell|Epithelial cell	CD74	COPA	Dendritic cell	Epithelial cell	0	43.6887
CD74_COPA	Dendritic cell|Fibroblast	CD74	COPA	Dendritic cell	Fibroblast	0	43.8227
CD74_COPA	Dendritic cell|ILC	CD74	COPA	Dendritic cell	ILC	0	43.465
CD74_COPA	Dendritic cell|Macrophage	CD74	COPA	Dendritic cell	Macrophage	0	43.6377
CD74_COPA	Dendritic cell|NK cell	CD74	COPA	Dendritic cell	NK cell	0	43.5883
CD74_COPA	Dendritic cell|Plasma cell	CD74	COPA	Dendritic cell	Plasma cell	0	43.892
CD74_COPA	Dendritic cell|Smooth muscle cell	CD74	COPA	Dendritic cell	Smooth muscle cell	0	43.71
CD74_COPA	Dendritic cell|T cell CD4+	CD74	COPA	Dendritic cell	T cell CD4+	0	43.4783
CD74_COPA	Dendritic cell|T cell CD8+	CD74	COPA	Dendritic cell	T cell CD8+	0	43.4493
CD74_COPA	Macrophage|B cell	CD74	COPA	Macrophage	B cell	0	33.552
CD74_COPA	Macrophage|Dendritic cell	CD74	COPA	Macrophage	Dendritic cell	0	33.5593
CD74_COPA	Macrophage|Endothelial cell	CD74	COPA	Macrophage	Endothelial cell	0	33.7577
CD74_COPA	Macrophage|Epithelial cell	CD74	COPA	Macrophage	Epithelial cell	0	33.7347
CD74_COPA	Macrophage|Fibroblast	CD74	COPA	Macrophage	Fibroblast	0	33.8687
CD74_COPA	Macrophage|ILC	CD74	COPA	Macrophage	ILC	0	33.511
CD74_COPA	Macrophage|Macrophage	CD74	COPA	Macrophage	Macrophage	0	33.6837
CD74_COPA	Macrophage|NK cell	CD74	COPA	Macrophage	NK cell	0	33.6347
CD74_COPA	Macrophage|Plasma cell	CD74	COPA	Macrophage	Plasma cell	0	33.9383
CD74_COPA	Macrophage|Smooth muscle cell	CD74	COPA	Macrophage	Smooth muscle cell	0	33.756
CD74_COPA	Macrophage|T cell CD4+	CD74	COPA	Macrophage	T cell CD4+	0	33.525
CD74_COPA	Macrophage|T cell CD8+	CD74	COPA	Macrophage	T cell CD8+	0	33.4953
CD74_MIF	B cell|B cell	CD74	MIF	B cell	B cell	0	22.5047
CD74_MIF	B cell|Dendritic cell	CD74	MIF	B cell	Dendritic cell	0	22.1077
CD74_MIF	B cell|Endothelial cell	CD74	MIF	B cell	Endothelial cell	0	22.106
CD74_MIF	B cell|Epithelial cell	CD74	MIF	B cell	Epithelial cell	0	22.4333
CD74_MIF	B cell|Fibroblast	CD74	MIF	B cell	Fibroblast	0	22.4347
CD74_MIF	B cell|ILC	CD74	MIF	B cell	ILC	0	21.868
CD74_MIF	B cell|Macrophage	CD74	MIF	B cell	Macrophage	0	22.154
CD74_MIF	B cell|NK cell	CD74	MIF	B cell	NK cell	0	22.2353
CD74_MIF	B cell|Plasma cell	CD74	MIF	B cell	Plasma cell	0	22.756
CD74_MIF	B cell|Smooth muscle cell	CD74	MIF	B cell	Smooth muscle cell	0	22.5117
CD74_MIF	B cell|T cell CD4+	CD74	MIF	B cell	T cell CD4+	0	22.237
CD74_MIF	B cell|T cell CD8+	CD74	MIF	B cell	T cell CD8+	0	22.356
CD74_MIF	Dendritic cell|B cell	CD74	MIF	Dendritic cell	B cell	0	44.1573
CD74_MIF	Dendritic cell|Dendritic cell	CD74	MIF	Dendritic cell	Dendritic cell	0	43.7607
CD74_MIF	Dendritic cell|Endothelial cell	CD74	MIF	Dendritic cell	Endothelial cell	0	43.759
CD74_MIF	Dendritic cell|Epithelial cell	CD74	MIF	Dendritic cell	Epithelial cell	0	44.0863
CD74_MIF	Dendritic cell|Fibroblast	CD74	MIF	Dendritic cell	Fibroblast	0	44.087
CD74_MIF	Dendritic cell|ILC	CD74	MIF	Dendritic cell	ILC	0	43.5207
CD74_MIF	Dendritic cell|Macrophage	CD74	MIF	Dendritic cell	Macrophage	0	43.8067
CD74_MIF	Dendritic cell|NK cell	CD74	MIF	Dendritic cell	NK cell	0	43.8883
CD74_MIF	Dendritic cell|Plasma cell	CD74	MIF	Dendritic cell	Plasma cell	0	44.409
CD74_MIF	Dendritic cell|Smooth muscle cell	CD74	MIF	Dendritic cell	Smooth muscle cell	0	44.1643
CD74_MIF	Dendritic cell|T cell CD4+	CD74	MIF	Dendritic cell	T cell CD4+	0	43.89
CD74_MIF	Dendritic cell|T cell CD8+	CD74	MIF	Dendritic cell	T cell CD8+	0	44.0083
CD74_MIF	Macrophage|B cell	CD74	MIF	Macrophage	B cell	0	34.204
CD74_MIF	Macrophage|Dendritic cell	CD74	MIF	Macrophage	Dendritic cell	0	33.8067
CD74_MIF	Macrophage|Endothelial cell	CD74	MIF	Macrophage	Endothelial cell	0	33.8053
CD74_MIF	Macrophage|Epithelial cell	CD74	MIF	Macrophage	Epithelial cell	0	34.1327
CD74_MIF	Macrophage|Fibroblast	CD74	MIF	Macrophage	Fibroblast	0	34.1337
CD74_MIF	Macrophage|ILC	CD74	MIF	Macrophage	ILC	0	33.567
CD74_MIF	Macrophage|Macrophage	CD74	MIF	Macrophage	Macrophage	0	33.853
CD74_MIF	Macrophage|NK cell	CD74	MIF	Macrophage	NK cell	0	33.9347
CD74_MIF	Macrophage|Plasma cell	CD74	MIF	Macrophage	Plasma cell	0	34.4553
CD74_MIF	Macrophage|Smooth muscle cell	CD74	MIF	Macrophage	Smooth muscle cell	0	34.2107
CD74_MIF	Macrophage|T cell CD4+	CD74	MIF	Macrophage	T cell CD4+	0	33.9363
CD74_MIF	Macrophage|T cell CD8+	CD74	MIF	Macrophage	T cell CD8+	0	34.0547
CD80_CD274	Dendritic cell|B cell	CD80	CD274	Dendritic cell	B cell	0.016	0.460333
CD80_CD274	Dendritic cell|Dendritic cell	CD80	CD274	Dendritic cell	Dendritic cell	0.012	0.703333
CD80_CD274	Dendritic cell|Endothelial cell	CD80	CD274	Dendritic cell	Endothelial cell	0	0.683333
CD80_CD274	Dendritic cell|Macrophage	CD80	CD274	Dendritic cell	Macrophage	0	0.905333
CD80_CD274	Dendritic cell|Plasma cell	CD80	CD274	Dendritic cell	Plasma cell	0.015	1.489
CD80_CD274	Macrophage|B cell	CD80	CD274	Macrophage	B cell	0	0.580667
CD80_CD274	Macrophage|Dendritic cell	CD80	CD274	Macrophage	Dendritic cell	0	0.823333
CD80_CD274	Macrophage|Endothelial cell	CD80	CD274	Macrophage	Endothelial cell	0	0.803
CD80_CD274	Macrophage|ILC	CD80	CD274	Macrophage	ILC	0	0.489667
CD80_CD274	Macrophage|Macrophage	CD80	CD274	Macrophage	Macrophage	0	1.025
CD80_CD274	Macrophage|NK cell	CD80	CD274	Macrophage	NK cell	0.079	0.627
CD80_CD274	Macrophage|Plasma cell	CD80	CD274	Macrophage	Plasma cell	0.004	1.60867
CD96_NECTIN1	T cell CD4+|Dendritic cell	CD96	NECTIN1	T cell CD4+	Dendritic cell	0	0.185333
CD96_NECTIN1	T cell CD4+|Fibroblast	CD96	NECTIN1	T cell CD4+	Fibroblast	0	0.166667
CD96_NECTIN1	T cell CD8+|Dendritic cell	CD96	NECTIN1	T cell CD8+	Dendritic cell	0	0.305
CD96_NECTIN1	T cell CD8+|Fibroblast	CD96	NECTIN1	T cell CD8+	Fibroblast	0	0.286667
CDH1_aEb7 complex	Epithelial cell|Dendritic cell	CDH1	aEb7 complex	Epithelial cell	Dendritic cell	0	2.567
CDH1_aEb7 complex	Epithelial cell|T cell CD8+	CDH1	aEb7 complex	Epithelial cell	T cell CD8+	0	2.53133
CEACAM1_SELE	Endothelial cell|Endothelial cell	CEACAM1	SELE	Endothelial cell	Endothelial cell	0	0.862667
CEACAM1_SELE	Epithelial cell|Endothelial cell	CEACAM1	SELE	Epithelial cell	Endothelial cell	0	6.76867
CMKLR1_RARRES2	Fibroblast|Fibroblast	CMKLR1	RARRES2	Fibroblast	Fibroblast	0	2.37267
CMKLR1_RARRES2	Fibroblast|Smooth muscle cell	CMKLR1	RARRES2	Fibroblast	Smooth muscle cell	0	2.039
COL12A1_a11b1 complex	Fibroblast|Fibroblast	COL12A1	a11b1 complex	Fibroblast	Fibroblast	0	1.137
COL12A1_a1b1 complex	Fibroblast|Endothelial cell	COL12A1	a1b1 complex	Fibroblast	Endothelial cell	0	2.89033
COL12A1_a1b1 complex	Fibroblast|Fibroblast	COL12A1	a1b1 complex	Fibroblast	Fibroblast	0	1.29667
COL12A1_a1b1 complex	Fibroblast|Smooth muscle cell	COL12A1	a1b1 complex	Fibroblast	Smooth muscle cell	0	2.976
COL12A1_a1b1 complex	Smooth muscle cell|Endothelial cell	COL12A1	a1b1 complex	Smooth muscle cell	Endothelial cell	0	2.13733
COL12A1_a1b1 complex	Smooth muscle cell|Smooth muscle cell	COL12A1	a1b1 complex	Smooth muscle cell	Smooth muscle cell	0	2.22333
COL13A1_a11b1 complex	Endothelial cell|Fibroblast	COL13A1	a11b1 complex	Endothelial cell	Fibroblast	0	0.497
COL13A1_a1b1 complex	Endothelial cell|Endothelial cell	COL13A1	a1b1 complex	Endothelial cell	Endothelial cell	0	2.25
COL13A1_a1b1 complex	Endothelial cell|Smooth muscle cell	COL13A1	a1b1 complex	Endothelial cell	Smooth muscle cell	0	2.33633
COL14A1_a11b1 complex	Fibroblast|Fibroblast	COL14A1	a11b1 complex	Fibroblast	Fibroblast	0	2.33733
COL14A1_a1b1 complex	Fibroblast|Endothelial cell	COL14A1	a1b1 complex	Fibroblast	Endothelial cell	0	4.09
COL14A1_a1b1 complex	Fibroblast|Fibroblast	COL14A1	a1b1 complex	Fibroblast	Fibroblast	0	2.49733
COL14A1_a1b1 complex	Fibroblast|NK cell	COL14A1	a1b1 complex	Fibroblast	NK cell	0.063	2.47
COL14A1_a1b1 complex	Fibroblast|Smooth muscle cell	COL14A1	a1b1 complex	Fibroblast	Smooth muscle cell	0	4.17633
COL14A1_a1b1 complex	Fibroblast|T cell CD8+	COL14A1	a1b1 complex	Fibroblast	T cell CD8+	0.016	2.37433
COL15A1_a11b1 complex	Endothelial cell|Fibroblast	COL15A1	a11b1 complex	Endothelial cell	Fibroblast	0	2.71933
COL15A1_a1b1 complex	Endothelial cell|Endothelial cell	COL15A1	a1b1 complex	Endothelial cell	Endothelial cell	0	4.47233
COL15A1_a1b1 complex	Endothelial cell|Fibroblast	COL15A1	a1b1 complex	Endothelial cell	Fibroblast	0	2.87933
COL15A1_a1b1 complex	Endothelial cell|NK cell	COL15A1	a1b1 complex	Endothelial cell	NK cell	0.02	2.85233
COL15A1_a1b1 complex	Endothelial cell|Smooth muscle cell	COL15A1	a1b1 complex	Endothelial cell	Smooth muscle cell	0	4.55867
COL15A1_a1b1 complex	Endothelial cell|T cell CD8+	COL15A1	a1b1 complex	Endothelial cell	T cell CD8+	0	2.75667
COL15A1_a1b1 complex	Fibroblast|Endothelial cell	COL15A1	a1b1 complex	Fibroblast	Endothelial cell	0	2.696
COL15A1_a1b1 complex	Fibroblast|Smooth muscle cell	COL15A1	a1b1 complex	Fibroblast	Smooth muscle cell	0	2.782
COL15A1_a1b1 complex	Smooth muscle cell|Endothelial cell	COL15A1	a1b1 complex	Smooth muscle cell	Endothelial cell	0	2.16267
COL15A1_a1b1 complex	Smooth muscle cell|Smooth muscle cell	COL15A1	a1b1 complex	Smooth muscle cell	Smooth muscle cell	0	2.249
COL16A1_a11b1 complex	Fibroblast|Fibroblast	COL16A1	a11b1 complex	Fibroblast	Fibroblast	0	0.642667
COL16A1_a11b1 complex	Smooth muscle cell|Fibroblast	COL16A1	a11b1 complex	Smooth muscle cell	Fibroblast	0.024	0.384
COL16A1_a1b1 complex	Fibroblast|Endothelial cell	COL16A1	a1b1 complex	Fibroblast	Endothelial cell	0	2.39567
COL16A1_a1b1 complex	Fibroblast|Smooth muscle cell	COL16A1	a1b1 complex	Fibroblast	Smooth muscle cell	0	2.48167
COL16A1_a1b1 complex	Smooth muscle cell|Endothelial cell	COL16A1	a1b1 complex	Smooth muscle cell	Endothelial cell	0	2.137
COL16A1_a1b1 complex	Smooth muscle cell|Smooth muscle cell	COL16A1	a1b1 complex	Smooth muscle cell	Smooth muscle cell	0	2.22333
COL18A1_a11b1 complex	Fibroblast|Fibroblast	COL18A1	a11b1 complex	Fibroblast	Fibroblast	0	2.33
COL18A1_a1b1 complex	Endothelial cell|Endothelial cell	COL18A1	a1b1 complex	Endothelial cell	Endothelial cell	0	2.35267
COL18A1_a1b1 complex	Endothelial cell|Smooth muscle cell	COL18A1	a1b1 complex	Endothelial cell	Smooth muscle cell	0.004	2.439
COL18A1_a1b1 complex	Fibroblast|Endothelial cell	COL18A1	a1b1 complex	Fibroblast	Endothelial cell	0	4.08333
COL18A1_a1b1 complex	Fibroblast|Fibroblast	COL18A1	a1b1 complex	Fibroblast	Fibroblast	0	2.49
COL18A1_a1b1 complex	Fibroblast|NK cell	COL18A1	a1b1 complex	Fibroblast	NK cell	0.055	2.463
COL18A1_a1b1 complex	Fibroblast|Smooth muscle cell	COL18A1	a1b1 complex	Fibroblast	Smooth muscle cell	0	4.16933
COL18A1_a1b1 complex	Fibroblast|T cell CD8+	COL18A1	a1b1 complex	Fibroblast	T cell CD8+	0.004	2.36733
COL18A1_a1b1 complex	Smooth muscle cell|Endothelial cell	COL18A1	a1b1 complex	Smooth muscle cell	Endothelial cell	0	3.09567
COL18A1_a1b1 complex	Smooth muscle cell|Smooth muscle cell	COL18A1	a1b1 complex	Smooth muscle cell	Smooth muscle cell	0	3.182
COL1A1_a11b1 complex	Fibroblast|Fibroblast	COL1A1	a11b1 complex	Fibroblast	Fibroblast	0	13.904
COL1A1_a1b1 complex	Fibroblast|Endothelial cell	COL1A1	a1b1 complex	Fibroblast	Endothelial cell	0	15.6573
COL1A1_a1b1 complex	Fibroblast|Fibroblast	COL1A1	a1b1 complex	Fibroblast	Fibroblast	0	14.0637
COL1A1_a1b1 complex	Fibroblast|NK cell	COL1A1	a1b1 complex	Fibroblast	NK cell	0	14.0373
COL1A1_a1b1 complex	Fibroblast|Smooth muscle cell	COL1A1	a1b1 complex	Fibroblast	Smooth muscle cell	0	15.7433
COL1A1_a1b1 complex	Fibroblast|T cell CD8+	COL1A1	a1b1 complex	Fibroblast	T cell CD8+	0	13.941
COL1A2_a11b1 complex	Fibroblast|Fibroblast	COL1A2	a11b1 complex	Fibroblast	Fibroblast	0	14.161
COL1A2_a1b1 complex	Fibroblast|Endothelial cell	COL1A2	a1b1 complex	Fibroblast	Endothelial cell	0	15.914
COL1A2_a1b1 complex	Fibroblast|Fibroblast	COL1A2	a1b1 complex	Fibroblast	Fibroblast	0	14.3213
COL1A2_a1b1 complex	Fibroblast|NK cell	COL1A2	a1b1 complex	Fibroblast	NK cell	0	14.294
COL1A2_a1b1 complex	Fibroblast|Smooth muscle cell	COL1A2	a1b1 complex	Fibroblast	Smooth muscle cell	0	16.0003
COL1A2_a1b1 complex	Fibroblast|T cell CD8+	COL1A2	a1b1 complex	Fibroblast	T cell CD8+	0	14.1983
COL27A1_a11b1 complex	Fibroblast|Fibroblast	COL27A1	a11b1 complex	Fibroblast	Fibroblast	0	0.443
COL27A1_a11b1 complex	Smooth muscle cell|Fibroblast	COL27A1	a11b1 complex	Smooth muscle cell	Fibroblast	0	0.255
COL27A1_a1b1 complex	Fibroblast|Endothelial cell	COL27A1	a1b1 complex	Fibroblast	Endothelial cell	0	2.196
COL27A1_a1b1 complex	Fibroblast|Smooth muscle cell	COL27A1	a1b1 complex	Fibroblast	Smooth muscle cell	0	2.282
COL27A1_a1b1 complex	Smooth muscle cell|Endothelial cell	COL27A1	a1b1 complex	Smooth muscle cell	Endothelial cell	0	2.00833
COL27A1_a1b1 complex	Smooth muscle cell|Smooth muscle cell	COL27A1	a1b1 complex	Smooth muscle cell	Smooth muscle cell	0	2.09433
COL3A1_a11b1 complex	Fibroblast|Fibroblast	COL3A1	a11b1 complex	Fibroblast	Fibroblast	0	31.5543
COL3A1_a1b1 complex	Fibroblast|Endothelial cell	COL3A1	a1b1 complex	Fibroblast	Endothelial cell	0	33.3073
COL3A1_a1b1 complex	Fibroblast|Fibroblast	COL3A1	a1b1 complex	Fibroblast	Fibroblast	0	31.714
COL3A1_a1b1 complex	Fibroblast|NK cell	COL3A1	a1b1 complex	Fibroblast	NK cell	0	31.687
COL3A1_a1b1 complex	Fibroblast|Smooth muscle cell	COL3A1	a1b1 complex	Fibroblast	Smooth muscle cell	0	33.393
COL3A1_a1b1 complex	Fibroblast|T cell CD8+	COL3A1	a1b1 complex	Fibroblast	T cell CD8+	0	31.5913
COL4A1_a11b1 complex	Endothelial cell|Fibroblast	COL4A1	a11b1 complex	Endothelial cell	Fibroblast	0	9.17233
COL4A1_a11b1 complex	Fibroblast|Fibroblast	COL4A1	a11b1 complex	Fibroblast	Fibroblast	0	5.83467
COL4A1_a1b1 complex	Endothelial cell|Endothelial cell	COL4A1	a1b1 complex	Endothelial cell	Endothelial cell	0	10.9253
COL4A1_a1b1 complex	Endothelial cell|Fibroblast	COL4A1	a1b1 complex	Endothelial cell	Fibroblast	0	9.33233
COL4A1_a1b1 complex	Endothelial cell|NK cell	COL4A1	a1b1 complex	Endothelial cell	NK cell	0	9.30533
COL4A1_a1b1 complex	Endothelial cell|Smooth muscle cell	COL4A1	a1b1 complex	Endothelial cell	Smooth muscle cell	0	11.0117
COL4A1_a1b1 complex	Endothelial cell|T cell CD8+	COL4A1	a1b1 complex	Endothelial cell	T cell CD8+	0	9.20967
COL4A1_a1b1 complex	Fibroblast|Endothelial cell	COL4A1	a1b1 complex	Fibroblast	Endothelial cell	0	7.58767
COL4A1_a1b1 complex	Fibroblast|Fibroblast	COL4A1	a1b1 complex	Fibroblast	Fibroblast	0	5.99433
COL4A1_a1b1 complex	Fibroblast|NK cell	COL4A1	a1b1 complex	Fibroblast	NK cell	0.059	5.96733
COL4A1_a1b1 complex	Fibroblast|Smooth muscle cell	COL4A1	a1b1 complex	Fibroblast	Smooth muscle cell	0	7.67367
COL4A1_a1b1 complex	Fibroblast|T cell CD8+	COL4A1	a1b1 complex	Fibroblast	T cell CD8+	0.004	5.87167
COL4A1_a1b1 complex	Smooth muscle cell|Endothelial cell	COL4A1	a1b1 complex	Smooth muscle cell	Endothelial cell	0	6.443
COL4A1_a1b1 complex	Smooth muscle cell|Smooth muscle cell	COL4A1	a1b1 complex	Smooth muscle cell	Smooth muscle cell	0.048	6.529
COL4A2_a11b1 complex	Endothelial cell|Fibroblast	COL4A2	a11b1 complex	Endothelial cell	Fibroblast	0	4.547
COL4A2_a11b1 complex	Fibroblast|Fibroblast	COL4A2	a11b1 complex	Fibroblast	Fibroblast	0	2.577
COL4A2_a1b1 complex	Endothelial cell|Endothelial cell	COL4A2	a1b1 complex	Endothelial cell	Endothelial cell	0	6.29933
COL4A2_a1b1 complex	Endothelial cell|Fibroblast	COL4A2	a1b1 complex	Endothelial cell	Fibroblast	0	4.70667
COL4A2_a1b1 complex	Endothelial cell|NK cell	COL4A2	a1b1 complex	Endothelial cell	NK cell	0.004	4.67967
COL4A2_a1b1 complex	Endothelial cell|Smooth muscle cell	COL4A2	a1b1 complex	Endothelial cell	Smooth muscle cell	0	6.386
COL4A2_a1b1 complex	Endothelial cell|T cell CD8+	COL4A2	a1b1 complex	Endothelial cell	T cell CD8+	0	4.584
COL4A2_a1b1 complex	Fibroblast|Endothelial cell	COL4A2	a1b1 complex	Fibroblast	Endothelial cell	0	4.33
COL4A2_a1b1 complex	Fibroblast|Smooth muscle cell	COL4A2	a1b1 complex	Fibroblast	Smooth muscle cell	0	4.41567
COL4A2_a1b1 complex	Smooth muscle cell|Endothelial cell	COL4A2	a1b1 complex	Smooth muscle cell	Endothelial cell	0	4.35733
COL4A2_a1b1 complex	Smooth muscle cell|Smooth muscle cell	COL4A2	a1b1 complex	Smooth muscle cell	Smooth muscle cell	0	4.44367
COL4A5_a11b1 complex	Fibroblast|Fibroblast	COL4A5	a11b1 complex	Fibroblast	Fibroblast	0	0.562
COL4A5_a11b1 complex	Smooth muscle cell|Fibroblast	COL4A5	a11b1 complex	Smooth muscle cell	Fibroblast	0	0.418
COL4A5_a1b1 complex	Fibroblast|Endothelial cell	COL4A5	a1b1 complex	Fibroblast	Endothelial cell	0	2.315
COL4A5_a1b1 complex	Fibroblast|Smooth muscle cell	COL4A5	a1b1 complex	Fibroblast	Smooth muscle cell	0	2.40133
COL4A5_a1b1 complex	Smooth muscle cell|Endothelial cell	COL4A5	a1b1 complex	Smooth muscle cell	Endothelial cell	0	2.17133
COL4A5_a1b1 complex	Smooth muscle cell|Smooth muscle cell	COL4A5	a1b1 complex	Smooth muscle cell	Smooth muscle cell	0	2.25733
COL5A1_a11b1 complex	Fibroblast|Fibroblast	COL5A1	a11b1 complex	Fibroblast	Fibroblast	0	2.552
COL5A1_a1b1 complex	Fibroblast|Endothelial cell	COL5A1	a1b1 complex	Fibroblast	Endothelial cell	0	4.30533
COL5A1_a1b1 complex	Fibroblast|Fibroblast	COL5A1	a1b1 complex	Fibroblast	Fibroblast	0	2.71233
COL5A1_a1b1 complex	Fibroblast|NK cell	COL5A1	a1b1 complex	Fibroblast	NK cell	0.051	2.68533
COL5A1_a1b1 complex	Fibroblast|Smooth muscle cell	COL5A1	a1b1 complex	Fibroblast	Smooth muscle cell	0	4.39167
COL5A1_a1b1 complex	Fibroblast|T cell CD8+	COL5A1	a1b1 complex	Fibroblast	T cell CD8+	0	2.58967
COL5A1_a1b1 complex	Smooth muscle cell|Endothelial cell	COL5A1	a1b1 complex	Smooth muscle cell	Endothelial cell	0	2.27733
COL5A1_a1b1 complex	Smooth muscle cell|Smooth muscle cell	COL5A1	a1b1 complex	Smooth muscle cell	Smooth muscle cell	0	2.36367
COL5A2_a11b1 complex	Fibroblast|Fibroblast	COL5A2	a11b1 complex	Fibroblast	Fibroblast	0	2.50333
COL5A2_a1b1 complex	Fibroblast|Endothelial cell	COL5A2	a1b1 complex	Fibroblast	Endothelial cell	0	4.25633
COL5A2_a1b1 complex	Fibroblast|Fibroblast	COL5A2	a1b1 complex	Fibroblast	Fibroblast	0	2.66367
COL5A2_a1b1 complex	Fibroblast|NK cell	COL5A2	a1b1 complex	Fibroblast	NK cell	0.047	2.63633
COL5A2_a1b1 complex	Fibroblast|Smooth muscle cell	COL5A2	a1b1 complex	Fibroblast	Smooth muscle cell	0	4.34233
COL5A2_a1b1 complex	Fibroblast|T cell CD8+	COL5A2	a1b1 complex	Fibroblast	T cell CD8+	0	2.54067
COL5A2_a1b1 complex	Smooth muscle cell|Endothelial cell	COL5A2	a1b1 complex	Smooth muscle cell	Endothelial cell	0	2.738
COL5A2_a1b1 complex	Smooth muscle cell|Smooth muscle cell	COL5A2	a1b1 complex	Smooth muscle cell	Smooth muscle cell	0	2.82433
COL5A3_a11b1 complex	Fibroblast|Fibroblast	COL5A3	a11b1 complex	Fibroblast	Fibroblast	0	0.502667
COL5A3_a11b1 complex	Smooth muscle cell|Fibroblast	COL5A3	a11b1 complex	Smooth muscle cell	Fibroblast	0	0.490333
COL5A3_a1b1 complex	Fibroblast|Endothelial cell	COL5A3	a1b1 complex	Fibroblast	Endothelial cell	0	2.256
COL5A3_a1b1 complex	Fibroblast|Smooth muscle cell	COL5A3	a1b1 complex	Fibroblast	Smooth muscle cell	0	2.34233
COL5A3_a1b1 complex	Smooth muscle cell|Endothelial cell	COL5A3	a1b1 complex	Smooth muscle cell	Endothelial cell	0	2.24367
COL5A3_a1b1 complex	Smooth muscle cell|Smooth muscle cell	COL5A3	a1b1 complex	Smooth muscle cell	Smooth muscle cell	0	2.32967
COL6A1_a11b1 complex	Fibroblast|Fibroblast	COL6A1	a11b1 complex	Fibroblast	Fibroblast	0	3.68067
COL6A1_a1b1 complex	Fibroblast|Endothelial cell	COL6A1	a1b1 complex	Fibroblast	Endothelial cell	0	5.43333
COL6A1_a1b1 complex	Fibroblast|Fibroblast	COL6A1	a1b1 complex	Fibroblast	Fibroblast	0	3.84033
COL6A1_a1b1 complex	Fibroblast|NK cell	COL6A1	a1b1 complex	Fibroblast	NK cell	0.031	3.81333
COL6A1_a1b1 complex	Fibroblast|Smooth muscle cell	COL6A1	a1b1 complex	Fibroblast	Smooth muscle cell	0	5.51967
COL6A1_a1b1 complex	Fibroblast|T cell CD8+	COL6A1	a1b1 complex	Fibroblast	T cell CD8+	0	3.71767
COL6A1_a1b1 complex	Smooth muscle cell|Endothelial cell	COL6A1	a1b1 complex	Smooth muscle cell	Endothelial cell	0	3.21533
COL6A1_a1b1 complex	Smooth muscle cell|Smooth muscle cell	COL6A1	a1b1 complex	Smooth muscle cell	Smooth muscle cell	0	3.302
COL6A2_a11b1 complex	Fibroblast|Fibroblast	COL6A2	a11b1 complex	Fibroblast	Fibroblast	0	2.821
COL6A2_a1b1 complex	Fibroblast|Endothelial cell	COL6A2	a1b1 complex	Fibroblast	Endothelial cell	0	4.574
COL6A2_a1b1 complex	Fibroblast|Fibroblast	COL6A2	a1b1 complex	Fibroblast	Fibroblast	0	2.98033
COL6A2_a1b1 complex	Fibroblast|NK cell	COL6A2	a1b1 complex	Fibroblast	NK cell	0.039	2.95367
COL6A2_a1b1 complex	Fibroblast|Smooth muscle cell	COL6A2	a1b1 complex	Fibroblast	Smooth muscle cell	0	4.65967
COL6A2_a1b1 complex	Fibroblast|T cell CD8+	COL6A2	a1b1 complex	Fibroblast	T cell CD8+	0	2.858
COL6A2_a1b1 complex	Smooth muscle cell|Endothelial cell	COL6A2	a1b1 complex	Smooth muscle cell	Endothelial cell	0	2.84867
COL6A2_a1b1 complex	Smooth muscle cell|Smooth muscle cell	COL6A2	a1b1 complex	Smooth muscle cell	Smooth muscle cell	0	2.93467
COL6A3_a11b1 complex	Fibroblast|Fibroblast	COL6A3	a11b1 complex	Fibroblast	Fibroblast	0	3.22833
COL6A3_a1b1 complex	Fibroblast|Endothelial cell	COL6A3	a1b1 complex	Fibroblast	Endothelial cell	0	4.981
COL6A3_a1b1 complex	Fibroblast|Fibroblast	COL6A3	a1b1 complex	Fibroblast	Fibroblast	0	3.38833
COL6A3_a1b1 complex	Fibroblast|NK cell	COL6A3	a1b1 complex	Fibroblast	NK cell	0.035	3.361
COL6A3_a1b1 complex	Fibroblast|Smooth muscle cell	COL6A3	a1b1 complex	Fibroblast	Smooth muscle cell	0	5.06733
COL6A3_a1b1 complex	Fibroblast|T cell CD8+	COL6A3	a1b1 complex	Fibroblast	T cell CD8+	0	3.26533
COL6A3_a1b1 complex	Smooth muscle cell|Endothelial cell	COL6A3	a1b1 complex	Smooth muscle cell	Endothelial cell	0	3.24633
COL6A3_a1b1 complex	Smooth muscle cell|Smooth muscle cell	COL6A3	a1b1 complex	Smooth muscle cell	Smooth muscle cell	0	3.33267
COL8A1_a11b1 complex	Fibroblast|Fibroblast	COL8A1	a11b1 complex	Fibroblast	Fibroblast	0	0.778
COL8A1_a1b1 complex	Fibroblast|Endothelial cell	COL8A1	a1b1 complex	Fibroblast	Endothelial cell	0	2.53067
COL8A1_a1b1 complex	Fibroblast|Smooth muscle cell	COL8A1	a1b1 complex	Fibroblast	Smooth muscle cell	0	2.61733
COPA_P2RY6	Endothelial cell|Macrophage	COPA	P2RY6	Endothelial cell	Macrophage	0	0.510333
COPA_P2RY6	Fibroblast|Macrophage	COPA	P2RY6	Fibroblast	Macrophage	0	0.622
COPA_P2RY6	Plasma cell|Macrophage	COPA	P2RY6	Plasma cell	Macrophage	0.056	0.691
COPA_P2RY6	Smooth muscle cell|Macrophage	COPA	P2RY6	Smooth muscle cell	Macrophage	0	0.509
COPA_SORT1	B cell|Epithelial cell	COPA	SORT1	B cell	Epithelial cell	0.059	0.594667
COPA_SORT1	Endothelial cell|Epithelial cell	COPA	SORT1	Endothelial cell	Epithelial cell	0	0.800667
COPA_SORT1	Endothelial cell|Smooth muscle cell	COPA	SORT1	Endothelial cell	Smooth muscle cell	0	0.641333
COPA_SORT1	Epithelial cell|Epithelial cell	COPA	SORT1	Epithelial cell	Epithelial cell	0.1	0.777667
COPA_SORT1	Fibroblast|Epithelial cell	COPA	SORT1	Fibroblast	Epithelial cell	0	0.912
COPA_SORT1	Fibroblast|Smooth muscle cell	COPA	SORT1	Fibroblast	Smooth muscle cell	0	0.752
COPA_SORT1	Macrophage|Epithelial cell	COPA	SORT1	Macrophage	Epithelial cell	0	0.726667
COPA_SORT1	Macrophage|Smooth muscle cell	COPA	SORT1	Macrophage	Smooth muscle cell	0	0.567
COPA_SORT1	Plasma cell|Epithelial cell	COPA	SORT1	Plasma cell	Epithelial cell	0.02	0.981
COPA_SORT1	Plasma cell|Smooth muscle cell	COPA	SORT1	Plasma cell	Smooth muscle cell	0.016	0.821333
COPA_SORT1	Smooth muscle cell|Epithelial cell	COPA	SORT1	Smooth muscle cell	Epithelial cell	0	0.799333
COPA_SORT1	Smooth muscle cell|Smooth muscle cell	COPA	SORT1	Smooth muscle cell	Smooth muscle cell	0	0.639667
CRLF2_TSLPR	B cell|Macrophage	CRLF2	TSLPR	B cell	Macrophage	0.012	0.418667
CRLF2_TSLPR	Dendritic cell|Macrophage	CRLF2	TSLPR	Dendritic cell	Macrophage	0.051	0.465
CRLF2_TSLPR	Endothelial cell|ILC	CRLF2	TSLPR	Endothelial cell	ILC	0.084	0.398667
CRLF2_TSLPR	Endothelial cell|Macrophage	CRLF2	TSLPR	Endothelial cell	Macrophage	0	0.514
CRLF2_TSLPR	Endothelial cell|T cell CD4+	CRLF2	TSLPR	Endothelial cell	T cell CD4+	0.008	0.41
CRLF2_TSLPR	Macrophage|ILC	CRLF2	TSLPR	Macrophage	ILC	0	0.458
CRLF2_TSLPR	Macrophage|Macrophage	CRLF2	TSLPR	Macrophage	Macrophage	0	0.573333
CRLF2_TSLPR	Macrophage|T cell CD4+	CRLF2	TSLPR	Macrophage	T cell CD4+	0	0.469333
CRLF2_TSLPR	Macrophage|T cell CD8+	CRLF2	TSLPR	Macrophage	T cell CD8+	0.07	0.459333
CSF1R_CSF1	Macrophage|Endothelial cell	CSF1R	CSF1	Macrophage	Endothelial cell	0	1.52667
CSF1R_CSF1	Macrophage|Fibroblast	CSF1R	CSF1	Macrophage	Fibroblast	0	1.78833
CSF1R_CSF1	Macrophage|Smooth muscle cell	CSF1R	CSF1	Macrophage	Smooth muscle cell	0	1.475
CSF1R_CSF3	Macrophage|Endothelial cell	CSF1R	CSF3	Macrophage	Endothelial cell	0	1.558
CSF1R_IL34	Macrophage|Smooth muscle cell	CSF1R	IL34	Macrophage	Smooth muscle cell	0	1.19367
CSF1_SIRPA	Endothelial cell|Fibroblast	CSF1	SIRPA	Endothelial cell	Fibroblast	0	0.739
CSF1_SIRPA	Endothelial cell|Macrophage	CSF1	SIRPA	Endothelial cell	Macrophage	0	1.11967
CSF1_SIRPA	Fibroblast|Fibroblast	CSF1	SIRPA	Fibroblast	Fibroblast	0	1.00067
CSF1_SIRPA	Fibroblast|Macrophage	CSF1	SIRPA	Fibroblast	Macrophage	0	1.38133
CSF1_SIRPA	Smooth muscle cell|Fibroblast	CSF1	SIRPA	Smooth muscle cell	Fibroblast	0.088	0.687333
CSF1_SIRPA	Smooth muscle cell|Macrophage	CSF1	SIRPA	Smooth muscle cell	Macrophage	0	1.068
CSF1_SLC7A1	Endothelial cell|B cell	CSF1	SLC7A1	Endothelial cell	B cell	0	0.837
CSF1_SLC7A1	Endothelial cell|Endothelial cell	CSF1	SLC7A1	Endothelial cell	Endothelial cell	0	0.729333
CSF1_SLC7A1	Endothelial cell|ILC	CSF1	SLC7A1	Endothelial cell	ILC	0.072	0.697667
CSF1_SLC7A1	Endothelial cell|Macrophage	CSF1	SLC7A1	Endothelial cell	Macrophage	0	0.691
CSF1_SLC7A1	Endothelial cell|NK cell	CSF1	SLC7A1	Endothelial cell	NK cell	0.016	1.02567
CSF1_SLC7A1	Endothelial cell|Plasma cell	CSF1	SLC7A1	Endothelial cell	Plasma cell	0.032	0.869333
CSF1_SLC7A1	Endothelial cell|T cell CD4+	CSF1	SLC7A1	Endothelial cell	T cell CD4+	0	0.735333
CSF1_SLC7A1	Fibroblast|B cell	CSF1	SLC7A1	Fibroblast	B cell	0	1.09867
CSF1_SLC7A1	Fibroblast|Dendritic cell	CSF1	SLC7A1	Fibroblast	Dendritic cell	0	0.913667
CSF1_SLC7A1	Fibroblast|Endothelial cell	CSF1	SLC7A1	Fibroblast	Endothelial cell	0	0.991
CSF1_SLC7A1	Fibroblast|ILC	CSF1	SLC7A1	Fibroblast	ILC	0	0.959333
CSF1_SLC7A1	Fibroblast|Macrophage	CSF1	SLC7A1	Fibroblast	Macrophage	0	0.952667
CSF1_SLC7A1	Fibroblast|NK cell	CSF1	SLC7A1	Fibroblast	NK cell	0	1.287
CSF1_SLC7A1	Fibroblast|Plasma cell	CSF1	SLC7A1	Fibroblast	Plasma cell	0.004	1.131
CSF1_SLC7A1	Fibroblast|T cell CD4+	CSF1	SLC7A1	Fibroblast	T cell CD4+	0	0.997
CSF1_SLC7A1	Fibroblast|T cell CD8+	CSF1	SLC7A1	Fibroblast	T cell CD8+	0.004	0.956333
CSF1_SLC7A1	Smooth muscle cell|B cell	CSF1	SLC7A1	Smooth muscle cell	B cell	0	0.785333
CSF1_SLC7A1	Smooth muscle cell|NK cell	CSF1	SLC7A1	Smooth muscle cell	NK cell	0.032	0.973667
CSF1_SLC7A1	Smooth muscle cell|Plasma cell	CSF1	SLC7A1	Smooth muscle cell	Plasma cell	0.099	0.818
CSF1_SLC7A1	Smooth muscle cell|T cell CD4+	CSF1	SLC7A1	Smooth muscle cell	T cell CD4+	0.044	0.684
CSF2_CSF1R	ILC|Macrophage	CSF2	CSF1R	ILC	Macrophage	0	1.48567
CSF3_CSF3R	Endothelial cell|Macrophage	CSF3	CSF3R	Endothelial cell	Macrophage	0	0.679
CSPG4_a3b1 complex	Smooth muscle cell|Endothelial cell	CSPG4	a3b1 complex	Smooth muscle cell	Endothelial cell	0	0.775
CSPG4_a3b1 complex	Smooth muscle cell|Epithelial cell	CSPG4	a3b1 complex	Smooth muscle cell	Epithelial cell	0	1.096
CTLA4_CD80	Plasma cell|Dendritic cell	CTLA4	CD80	Plasma cell	Dendritic cell	0.008	2.11433
CTLA4_CD80	Plasma cell|Macrophage	CTLA4	CD80	Plasma cell	Macrophage	0.004	2.234
CTLA4_CD80	T cell CD4+|Dendritic cell	CTLA4	CD80	T cell CD4+	Dendritic cell	0	1.21233
CTLA4_CD80	T cell CD4+|Macrophage	CTLA4	CD80	T cell CD4+	Macrophage	0	1.332
CTLA4_CD86	Plasma cell|B cell	CTLA4	CD86	Plasma cell	B cell	0.008	2.288
CTLA4_CD86	Plasma cell|Dendritic cell	CTLA4	CD86	Plasma cell	Dendritic cell	0.004	2.40033
CTLA4_CD86	Plasma cell|Macrophage	CTLA4	CD86	Plasma cell	Macrophage	0.004	2.63833
CTLA4_CD86	T cell CD4+|B cell	CTLA4	CD86	T cell CD4+	B cell	0	1.386
CTLA4_CD86	T cell CD4+|Dendritic cell	CTLA4	CD86	T cell CD4+	Dendritic cell	0	1.49833
CTLA4_CD86	T cell CD4+|Macrophage	CTLA4	CD86	T cell CD4+	Macrophage	0	1.736
CX3CR1_CX3CL1	Macrophage|Endothelial cell	CX3CR1	CX3CL1	Macrophage	Endothelial cell	0	0.311
CX3CR1_CX3CL1	Macrophage|Epithelial cell	CX3CR1	CX3CL1	Macrophage	Epithelial cell	0	0.442667
CXADR_FAM3C	Epithelial cell|B cell	CXADR	FAM3C	Epithelial cell	B cell	0	1.08433
CXADR_FAM3C	Epithelial cell|Endothelial cell	CXADR	FAM3C	Epithelial cell	Endothelial cell	0	1.13867
CXADR_FAM3C	Epithelial cell|Fibroblast	CXADR	FAM3C	Epithelial cell	Fibroblast	0	1.186
CXADR_FAM3C	Epithelial cell|Smooth muscle cell	CXADR	FAM3C	Epithelial cell	Smooth muscle cell	0	1.13767
CXADR_FAM3C	Epithelial cell|T cell CD4+	CXADR	FAM3C	Epithelial cell	T cell CD4+	0	1.06967
CXCL10_DPP4	Endothelial cell|Dendritic cell	CXCL10	DPP4	Endothelial cell	Dendritic cell	0	6.56267
CXCL10_DPP4	Endothelial cell|Macrophage	CXCL10	DPP4	Endothelial cell	Macrophage	0	6.42133
CXCL10_DPP4	Fibroblast|Dendritic cell	CXCL10	DPP4	Fibroblast	Dendritic cell	0.008	3.083
CXCL10_DPP4	Fibroblast|Macrophage	CXCL10	DPP4	Fibroblast	Macrophage	0.015	2.942
CXCL12_CXCR4	Fibroblast|B cell	CXCL12	CXCR4	Fibroblast	B cell	0	6.13767
CXCL12_CXCR4	Fibroblast|Dendritic cell	CXCL12	CXCR4	Fibroblast	Dendritic cell	0	5.24433
CXCL12_CXCR4	Fibroblast|Endothelial cell	CXCL12	CXCR4	Fibroblast	Endothelial cell	0	5.04533
CXCL12_CXCR4	Fibroblast|ILC	CXCL12	CXCR4	Fibroblast	ILC	0	5.324
CXCL12_CXCR4	Fibroblast|Macrophage	CXCL12	CXCR4	Fibroblast	Macrophage	0	5.856
CXCL12_CXCR4	Fibroblast|NK cell	CXCL12	CXCR4	Fibroblast	NK cell	0	6.42
CXCL12_CXCR4	Fibroblast|Plasma cell	CXCL12	CXCR4	Fibroblast	Plasma cell	0	5.248
CXCL12_CXCR4	Fibroblast|T cell CD4+	CXCL12	CXCR4	Fibroblast	T cell CD4+	0	5.375
CXCL12_CXCR4	Fibroblast|T cell CD8+	CXCL12	CXCR4	Fibroblast	T cell CD8+	0	5.57733
CXCL13_CXCR5	Fibroblast|B cell	CXCL13	CXCR5	Fibroblast	B cell	0	1.01467
CXCL1_ACKR1	Fibroblast|Endothelial cell	CXCL1	ACKR1	Fibroblast	Endothelial cell	0	8.446
CXCL2_DPP4	Macrophage|Dendritic cell	CXCL2	DPP4	Macrophage	Dendritic cell	0	13.8797
CXCL2_DPP4	Macrophage|Macrophage	CXCL2	DPP4	Macrophage	Macrophage	0	13.739
CXCL5_ACKR1	Fibroblast|Endothelial cell	CXCL5	ACKR1	Fibroblast	Endothelial cell	0	1.36967
CXCR6_CXCL16	ILC|Dendritic cell	CXCR6	CXCL16	ILC	Dendritic cell	0	1.48567
CXCR6_CXCL16	ILC|Endothelial cell	CXCR6	CXCL16	ILC	Endothelial cell	0	0.663333
CXCR6_CXCL16	ILC|Epithelial cell	CXCR6	CXCL16	ILC	Epithelial cell	0	1.111
CXCR6_CXCL16	ILC|Fibroblast	CXCR6	CXCL16	ILC	Fibroblast	0	0.598667
CXCR6_CXCL16	ILC|Macrophage	CXCR6	CXCL16	ILC	Macrophage	0	1.87133
DLL1_NOTCH1	Endothelial cell|Endothelial cell	DLL1	NOTCH1	Endothelial cell	Endothelial cell	0	1.53867
DLL1_NOTCH1	Fibroblast|Endothelial cell	DLL1	NOTCH1	Fibroblast	Endothelial cell	0	1.47067
DLL1_NOTCH2	Endothelial cell|B cell	DLL1	NOTCH2	Endothelial cell	B cell	0	0.278
DLL1_NOTCH2	Endothelial cell|Fibroblast	DLL1	NOTCH2	Endothelial cell	Fibroblast	0	0.337667
DLL1_NOTCH2	Endothelial cell|Macrophage	DLL1	NOTCH2	Endothelial cell	Macrophage	0	0.405333
DLL1_NOTCH2	Endothelial cell|Smooth muscle cell	DLL1	NOTCH2	Endothelial cell	Smooth muscle cell	0	0.308667
DLL1_NOTCH2	Fibroblast|Fibroblast	DLL1	NOTCH2	Fibroblast	Fibroblast	0	0.270333
DLL1_NOTCH2	Fibroblast|Macrophage	DLL1	NOTCH2	Fibroblast	Macrophage	0	0.337333
DLL1_NOTCH2	Fibroblast|Smooth muscle cell	DLL1	NOTCH2	Fibroblast	Smooth muscle cell	0.008	0.241667
DLL1_NOTCH3	Endothelial cell|Smooth muscle cell	DLL1	NOTCH3	Endothelial cell	Smooth muscle cell	0	1.75833
DLL1_NOTCH3	Fibroblast|Smooth muscle cell	DLL1	NOTCH3	Fibroblast	Smooth muscle cell	0	1.69033
DLL1_NOTCH4	Endothelial cell|Endothelial cell	DLL1	NOTCH4	Endothelial cell	Endothelial cell	0	0.415333
DLL1_NOTCH4	Fibroblast|Endothelial cell	DLL1	NOTCH4	Fibroblast	Endothelial cell	0	0.348
DLL4_NOTCH3	Endothelial cell|Smooth muscle cell	DLL4	NOTCH3	Endothelial cell	Smooth muscle cell	0	2.616
DPP4_CCL11	Dendritic cell|Fibroblast	DPP4	CCL11	Dendritic cell	Fibroblast	0	3.36333
DPP4_CCL11	Macrophage|Fibroblast	DPP4	CCL11	Macrophage	Fibroblast	0	3.222
DPP4_CXCL12	Dendritic cell|Fibroblast	DPP4	CXCL12	Dendritic cell	Fibroblast	0	5.16033
DPP4_CXCL12	Macrophage|Fibroblast	DPP4	CXCL12	Macrophage	Fibroblast	0	5.019
DPP4_CXCL9	Dendritic cell|Dendritic cell	DPP4	CXCL9	Dendritic cell	Dendritic cell	0.044	1.59067
DPP4_CXCL9	Dendritic cell|Endothelial cell	DPP4	CXCL9	Dendritic cell	Endothelial cell	0	1.16567
DPP4_CXCL9	Macrophage|Dendritic cell	DPP4	CXCL9	Macrophage	Dendritic cell	0.072	1.44933
DPP4_CXCL9	Macrophage|Endothelial cell	DPP4	CXCL9	Macrophage	Endothelial cell	0	1.025
DSC2_DSG2	Epithelial cell|Epithelial cell	DSC2	DSG2	Epithelial cell	Epithelial cell	0	2.50467
EFNA1_EPHA2	Endothelial cell|Endothelial cell	EFNA1	EPHA2	Endothelial cell	Endothelial cell	0	0.844333
EFNA1_EPHA2	Endothelial cell|Epithelial cell	EFNA1	EPHA2	Endothelial cell	Epithelial cell	0	0.82
EFNA1_EPHA2	Endothelial cell|Smooth muscle cell	EFNA1	EPHA2	Endothelial cell	Smooth muscle cell	0	0.667
EFNA1_EPHA2	Epithelial cell|Endothelial cell	EFNA1	EPHA2	Epithelial cell	Endothelial cell	0	0.800333
EFNA1_EPHA2	Epithelial cell|Epithelial cell	EFNA1	EPHA2	Epithelial cell	Epithelial cell	0.012	0.776
EFNA1_EPHA2	Epithelial cell|Smooth muscle cell	EFNA1	EPHA2	Epithelial cell	Smooth muscle cell	0.012	0.623333
EFNA1_EPHA4	Endothelial cell|Endothelial cell	EFNA1	EPHA4	Endothelial cell	Endothelial cell	0	0.713
EFNA1_EPHA4	Epithelial cell|Endothelial cell	EFNA1	EPHA4	Epithelial cell	Endothelial cell	0	0.669
EFNA5_EPHA4	Fibroblast|Endothelial cell	EFNA5	EPHA4	Fibroblast	Endothelial cell	0	0.509667
EFNB2_EPHA4	Endothelial cell|Endothelial cell	EFNB2	EPHA4	Endothelial cell	Endothelial cell	0	0.897333
EFNB2_EPHA4	Epithelial cell|Endothelial cell	EFNB2	EPHA4	Epithelial cell	Endothelial cell	0.04	0.604667
EFNB2_EPHB4	Endothelial cell|Endothelial cell	EFNB2	EPHB4	Endothelial cell	Endothelial cell	0	1.081
EFNB2_EPHB4	Endothelial cell|Fibroblast	EFNB2	EPHB4	Endothelial cell	Fibroblast	0	0.748667
EFNB2_EPHB4	Epithelial cell|Endothelial cell	EFNB2	EPHB4	Epithelial cell	Endothelial cell	0.012	0.788333
EGFR_AREG	Epithelial cell|Epithelial cell	EGFR	AREG	Epithelial cell	Epithelial cell	0	5.51733
EGFR_AREG	Epithelial cell|ILC	EGFR	AREG	Epithelial cell	ILC	0	1.35333
EGFR_AREG	Fibroblast|Epithelial cell	EGFR	AREG	Fibroblast	Epithelial cell	0	5.85567
EGFR_AREG	Fibroblast|ILC	EGFR	AREG	Fibroblast	ILC	0	1.692
EGFR_AREG	Fibroblast|Macrophage	EGFR	AREG	Fibroblast	Macrophage	0	0.882667
EGFR_AREG	Smooth muscle cell|Epithelial cell	EGFR	AREG	Smooth muscle cell	Epithelial cell	0	5.42733
EGFR_AREG	Smooth muscle cell|ILC	EGFR	AREG	Smooth muscle cell	ILC	0	1.263
EGFR_COPA	Fibroblast|B cell	EGFR	COPA	Fibroblast	B cell	0	0.719333
EGFR_COPA	Fibroblast|Dendritic cell	EGFR	COPA	Fibroblast	Dendritic cell	0.024	0.727
EGFR_COPA	Fibroblast|Endothelial cell	EGFR	COPA	Fibroblast	Endothelial cell	0	0.925667
EGFR_COPA	Fibroblast|Epithelial cell	EGFR	COPA	Fibroblast	Epithelial cell	0.056	0.902333
EGFR_COPA	Fibroblast|Fibroblast	EGFR	COPA	Fibroblast	Fibroblast	0	1.03633
EGFR_COPA	Fibroblast|ILC	EGFR	COPA	Fibroblast	ILC	0.024	0.678667
EGFR_COPA	Fibroblast|Macrophage	EGFR	COPA	Fibroblast	Macrophage	0	0.851333
EGFR_COPA	Fibroblast|Plasma cell	EGFR	COPA	Fibroblast	Plasma cell	0.016	1.10567
EGFR_COPA	Fibroblast|Smooth muscle cell	EGFR	COPA	Fibroblast	Smooth muscle cell	0	0.923667
EGFR_COPA	Fibroblast|T cell CD4+	EGFR	COPA	Fibroblast	T cell CD4+	0.008	0.692667
EGFR_GRN	Epithelial cell|Fibroblast	EGFR	GRN	Epithelial cell	Fibroblast	0.048	0.877
EGFR_GRN	Epithelial cell|Macrophage	EGFR	GRN	Epithelial cell	Macrophage	0.036	0.974
EGFR_GRN	Fibroblast|Dendritic cell	EGFR	GRN	Fibroblast	Dendritic cell	0.008	1.062
EGFR_GRN	Fibroblast|Endothelial cell	EGFR	GRN	Fibroblast	Endothelial cell	0	1.10133
EGFR_GRN	Fibroblast|Fibroblast	EGFR	GRN	Fibroblast	Fibroblast	0	1.21567
EGFR_GRN	Fibroblast|Macrophage	EGFR	GRN	Fibroblast	Macrophage	0	1.31233
EGFR_GRN	Fibroblast|Plasma cell	EGFR	GRN	Fibroblast	Plasma cell	0.088	1.09
EGFR_GRN	Fibroblast|Smooth muscle cell	EGFR	GRN	Fibroblast	Smooth muscle cell	0	0.993
EGFR_GRN	Smooth muscle cell|Fibroblast	EGFR	GRN	Smooth muscle cell	Fibroblast	0	0.787
EGFR_GRN	Smooth muscle cell|Macrophage	EGFR	GRN	Smooth muscle cell	Macrophage	0	0.883333
EGFR_HBEGF	Epithelial cell|Endothelial cell	EGFR	HBEGF	Epithelial cell	Endothelial cell	0	2.10467
EGFR_HBEGF	Epithelial cell|Epithelial cell	EGFR	HBEGF	Epithelial cell	Epithelial cell	0	4.89767
EGFR_HBEGF	Fibroblast|Endothelial cell	EGFR	HBEGF	Fibroblast	Endothelial cell	0	2.44333
EGFR_HBEGF	Fibroblast|Epithelial cell	EGFR	HBEGF	Fibroblast	Epithelial cell	0	5.236
EGFR_HBEGF	Smooth muscle cell|Endothelial cell	EGFR	HBEGF	Smooth muscle cell	Endothelial cell	0	2.01433
EGFR_HBEGF	Smooth muscle cell|Epithelial cell	EGFR	HBEGF	Smooth muscle cell	Epithelial cell	0	4.80733
EGFR_MIF	Fibroblast|B cell	EGFR	MIF	Fibroblast	B cell	0	1.37167
EGFR_MIF	Fibroblast|Endothelial cell	EGFR	MIF	Fibroblast	Endothelial cell	0.084	0.973
EGFR_MIF	Fibroblast|Fibroblast	EGFR	MIF	Fibroblast	Fibroblast	0	1.30133
EGFR_MIF	Fibroblast|Plasma cell	EGFR	MIF	Fibroblast	Plasma cell	0.052	1.62267
EGFR_MIF	Fibroblast|Smooth muscle cell	EGFR	MIF	Fibroblast	Smooth muscle cell	0	1.37833
EGFR_MIF	Fibroblast|T cell CD4+	EGFR	MIF	Fibroblast	T cell CD4+	0.011	1.104
EGFR_MIF	Fibroblast|T cell CD8+	EGFR	MIF	Fibroblast	T cell CD8+	0.096	1.22233
EGFR_NRG1	Epithelial cell|Fibroblast	EGFR	NRG1	Epithelial cell	Fibroblast	0	1.29
EGFR_NRG1	Fibroblast|Fibroblast	EGFR	NRG1	Fibroblast	Fibroblast	0	1.62833
EGFR_NRG1	Smooth muscle cell|Fibroblast	EGFR	NRG1	Smooth muscle cell	Fibroblast	0	1.19933
EGFR_TGFA	Fibroblast|Epithelial cell	EGFR	TGFA	Fibroblast	Epithelial cell	0	0.609667
EGFR_TGFB1	Epithelial cell|Macrophage	EGFR	TGFB1	Epithelial cell	Macrophage	0	1.39133
EGFR_TGFB1	Fibroblast|B cell	EGFR	TGFB1	Fibroblast	B cell	0	1.063
EGFR_TGFB1	Fibroblast|Dendritic cell	EGFR	TGFB1	Fibroblast	Dendritic cell	0	1.04467
EGFR_TGFB1	Fibroblast|Endothelial cell	EGFR	TGFB1	Fibroblast	Endothelial cell	0	1.115
EGFR_TGFB1	Fibroblast|Fibroblast	EGFR	TGFB1	Fibroblast	Fibroblast	0	0.730667
EGFR_TGFB1	Fibroblast|ILC	EGFR	TGFB1	Fibroblast	ILC	0	0.89
EGFR_TGFB1	Fibroblast|Macrophage	EGFR	TGFB1	Fibroblast	Macrophage	0	1.72933
EGFR_TGFB1	Fibroblast|NK cell	EGFR	TGFB1	Fibroblast	NK cell	0.007	1.40933
EGFR_TGFB1	Fibroblast|T cell CD4+	EGFR	TGFB1	Fibroblast	T cell CD4+	0	0.828
EGFR_TGFB1	Fibroblast|T cell CD8+	EGFR	TGFB1	Fibroblast	T cell CD8+	0.087	0.83
EGFR_TGFB1	Smooth muscle cell|Endothelial cell	EGFR	TGFB1	Smooth muscle cell	Endothelial cell	0	0.686667
EGFR_TGFB1	Smooth muscle cell|Macrophage	EGFR	TGFB1	Smooth muscle cell	Macrophage	0	1.301
EPHA2_EFNA5	Endothelial cell|Fibroblast	EPHA2	EFNA5	Endothelial cell	Fibroblast	0	0.640667
EPHA2_EFNA5	Epithelial cell|Fibroblast	EPHA2	EFNA5	Epithelial cell	Fibroblast	0	0.616667
EPHA2_EFNA5	Smooth muscle cell|Fibroblast	EPHA2	EFNA5	Smooth muscle cell	Fibroblast	0	0.463667
EPHA4_EFNB1	Endothelial cell|Endothelial cell	EPHA4	EFNB1	Endothelial cell	Endothelial cell	0	0.441333
EPHA4_EFNB1	Endothelial cell|Epithelial cell	EPHA4	EFNB1	Endothelial cell	Epithelial cell	0	0.770333
EPHA4_EFNB1	Endothelial cell|Fibroblast	EPHA4	EFNB1	Endothelial cell	Fibroblast	0	0.324333
EPHA4_EFNB1	Endothelial cell|Smooth muscle cell	EPHA4	EFNB1	Endothelial cell	Smooth muscle cell	0	0.315667
EPHB2_EFNA5	Epithelial cell|Fibroblast	EPHB2	EFNA5	Epithelial cell	Fibroblast	0	0.483667
EPHB2_EFNB1	Epithelial cell|Endothelial cell	EPHB2	EFNB1	Epithelial cell	Endothelial cell	0	0.415333
EPHB2_EFNB1	Epithelial cell|Epithelial cell	EPHB2	EFNB1	Epithelial cell	Epithelial cell	0	0.744333
EPHB2_EFNB1	Epithelial cell|Fibroblast	EPHB2	EFNB1	Epithelial cell	Fibroblast	0	0.298333
EPHB2_EFNB1	Epithelial cell|Smooth muscle cell	EPHB2	EFNB1	Epithelial cell	Smooth muscle cell	0.016	0.289667
EPHB2_EFNB2	Epithelial cell|Endothelial cell	EPHB2	EFNB2	Epithelial cell	Endothelial cell	0	0.871333
EPHB2_EFNB2	Epithelial cell|Epithelial cell	EPHB2	EFNB2	Epithelial cell	Epithelial cell	0.024	0.578667
EPHB4_EFNB1	Endothelial cell|Endothelial cell	EPHB4	EFNB1	Endothelial cell	Endothelial cell	0	0.624667
EPHB4_EFNB1	Endothelial cell|Epithelial cell	EPHB4	EFNB1	Endothelial cell	Epithelial cell	0	0.953667
EPHB4_EFNB1	Endothelial cell|Fibroblast	EPHB4	EFNB1	Endothelial cell	Fibroblast	0	0.508
EPHB4_EFNB1	Endothelial cell|Smooth muscle cell	EPHB4	EFNB1	Endothelial cell	Smooth muscle cell	0	0.499333
EPHB4_EFNB1	Fibroblast|Endothelial cell	EPHB4	EFNB1	Fibroblast	Endothelial cell	0	0.293
EPHB4_EFNB1	Fibroblast|Epithelial cell	EPHB4	EFNB1	Fibroblast	Epithelial cell	0	0.621667
ERBB3_NRG1	Epithelial cell|Fibroblast	ERBB3	NRG1	Epithelial cell	Fibroblast	0	1.41867
EREG_EGFR	Fibroblast|Epithelial cell	EREG	EGFR	Fibroblast	Epithelial cell	0	2.065
EREG_EGFR	Fibroblast|Fibroblast	EREG	EGFR	Fibroblast	Fibroblast	0	2.40333
EREG_EGFR	Fibroblast|Smooth muscle cell	EREG	EGFR	Fibroblast	Smooth muscle cell	0	1.975
ESAM_ESAM	Endothelial cell|Endothelial cell	ESAM	ESAM	Endothelial cell	Endothelial cell	0	4.88033
ESAM_ESAM	Endothelial cell|Smooth muscle cell	ESAM	ESAM	Endothelial cell	Smooth muscle cell	0	3.06167
ESAM_ESAM	Smooth muscle cell|Endothelial cell	ESAM	ESAM	Smooth muscle cell	Endothelial cell	0	3.06167
F10_aMb2 complex	Macrophage|Macrophage	F10	aMb2 complex	Macrophage	Macrophage	0	1.404
F11R_aLb2 complex	Endothelial cell|B cell	F11R	aLb2 complex	Endothelial cell	B cell	0	1.01033
F11R_aLb2 complex	Endothelial cell|Macrophage	F11R	aLb2 complex	Endothelial cell	Macrophage	0	1.16633
F11R_aLb2 complex	Endothelial cell|NK cell	F11R	aLb2 complex	Endothelial cell	NK cell	0	1.12733
F11R_aLb2 complex	Endothelial cell|Plasma cell	F11R	aLb2 complex	Endothelial cell	Plasma cell	0	1.09933
F11R_aLb2 complex	Endothelial cell|T cell CD4+	F11R	aLb2 complex	Endothelial cell	T cell CD4+	0	1.02967
F11R_aLb2 complex	Endothelial cell|T cell CD8+	F11R	aLb2 complex	Endothelial cell	T cell CD8+	0	0.991333
F11R_aLb2 complex	Epithelial cell|B cell	F11R	aLb2 complex	Epithelial cell	B cell	0	1.35833
F11R_aLb2 complex	Epithelial cell|Macrophage	F11R	aLb2 complex	Epithelial cell	Macrophage	0	1.514
F11R_aLb2 complex	Epithelial cell|NK cell	F11R	aLb2 complex	Epithelial cell	NK cell	0	1.47567
F11R_aLb2 complex	Epithelial cell|Plasma cell	F11R	aLb2 complex	Epithelial cell	Plasma cell	0	1.44733
F11R_aLb2 complex	Epithelial cell|T cell CD4+	F11R	aLb2 complex	Epithelial cell	T cell CD4+	0	1.37767
F11R_aLb2 complex	Epithelial cell|T cell CD8+	F11R	aLb2 complex	Epithelial cell	T cell CD8+	0	1.33967
F11R_aLb2 complex	Macrophage|Macrophage	F11R	aLb2 complex	Macrophage	Macrophage	0.02	0.389333
FAM3C_CLEC2D	B cell|Endothelial cell	FAM3C	CLEC2D	B cell	Endothelial cell	0	1.082
FAM3C_CLEC2D	Endothelial cell|Endothelial cell	FAM3C	CLEC2D	Endothelial cell	Endothelial cell	0	1.13633
FAM3C_CLEC2D	Fibroblast|Endothelial cell	FAM3C	CLEC2D	Fibroblast	Endothelial cell	0	1.18367
FAM3C_CLEC2D	Smooth muscle cell|Endothelial cell	FAM3C	CLEC2D	Smooth muscle cell	Endothelial cell	0	1.13567
FAM3C_CLEC2D	T cell CD4+|Endothelial cell	FAM3C	CLEC2D	T cell CD4+	Endothelial cell	0	1.06733
FBN1_a5b1 complex	Fibroblast|Endothelial cell	FBN1	a5b1 complex	Fibroblast	Endothelial cell	0	2.368
FBN1_a5b1 complex	Fibroblast|Fibroblast	FBN1	a5b1 complex	Fibroblast	Fibroblast	0	2.15367
FBN1_a5b1 complex	Fibroblast|Macrophage	FBN1	a5b1 complex	Fibroblast	Macrophage	0	2.25333
FBN1_a5b1 complex	Fibroblast|Smooth muscle cell	FBN1	a5b1 complex	Fibroblast	Smooth muscle cell	0	2.11333
FGF10_FGFR1	Fibroblast|Fibroblast	FGF10	FGFR1	Fibroblast	Fibroblast	0	1.20667
FGF10_FGFR1	Fibroblast|Smooth muscle cell	FGF10	FGFR1	Fibroblast	Smooth muscle cell	0	0.792667
FGF10_FGFR1	Smooth muscle cell|Fibroblast	FGF10	FGFR1	Smooth muscle cell	Fibroblast	0	1.09367
FGF10_FGFR2	Fibroblast|Fibroblast	FGF10	FGFR2	Fibroblast	Fibroblast	0	0.42
FGF10_FGFR2	Fibroblast|Smooth muscle cell	FGF10	FGFR2	Fibroblast	Smooth muscle cell	0	0.437667
FGF10_FGFR2	Smooth muscle cell|Fibroblast	FGF10	FGFR2	Smooth muscle cell	Fibroblast	0.004	0.306667
FGF10_FGFR2	Smooth muscle cell|Smooth muscle cell	FGF10	FGFR2	Smooth muscle cell	Smooth muscle cell	0.004	0.325
FGF1_FGFR1	Smooth muscle cell|Fibroblast	FGF1	FGFR1	Smooth muscle cell	Fibroblast	0	1.10233
FGF1_FGFR1	Smooth muscle cell|Smooth muscle cell	FGF1	FGFR1	Smooth muscle cell	Smooth muscle cell	0	0.688333
FGF1_FGFR2	Smooth muscle cell|Fibroblast	FGF1	FGFR2	Smooth muscle cell	Fibroblast	0	0.315
FGF1_FGFR2	Smooth muscle cell|Smooth muscle cell	FGF1	FGFR2	Smooth muscle cell	Smooth muscle cell	0	0.333333
FGF1_TGFBR3	Smooth muscle cell|Fibroblast	FGF1	TGFBR3	Smooth muscle cell	Fibroblast	0	1.80633
FGF1_TGFBR3	Smooth muscle cell|Smooth muscle cell	FGF1	TGFBR3	Smooth muscle cell	Smooth muscle cell	0	1.53567
FGF1_aVb3 complex	Smooth muscle cell|ILC	FGF1	aVb3 complex	Smooth muscle cell	ILC	0	0.256333
FGF1_aVb3 complex	Smooth muscle cell|Smooth muscle cell	FGF1	aVb3 complex	Smooth muscle cell	Smooth muscle cell	0	0.270333
FGF2_CD44	Fibroblast|Dendritic cell	FGF2	CD44	Fibroblast	Dendritic cell	0.016	1.67967
FGF2_CD44	Fibroblast|Fibroblast	FGF2	CD44	Fibroblast	Fibroblast	0	1.17067
FGF2_CD44	Fibroblast|Macrophage	FGF2	CD44	Fibroblast	Macrophage	0	4.617
FGF2_CD44	Fibroblast|Plasma cell	FGF2	CD44	Fibroblast	Plasma cell	0.032	2.034
FGF2_FGFR1	Fibroblast|Fibroblast	FGF2	FGFR1	Fibroblast	Fibroblast	0	1.22267
FGF2_FGFR1	Fibroblast|Smooth muscle cell	FGF2	FGFR1	Fibroblast	Smooth muscle cell	0	0.808667
FGF2_FGFR2	Fibroblast|Fibroblast	FGF2	FGFR2	Fibroblast	Fibroblast	0	0.435667
FGF2_FGFR2	Fibroblast|Smooth muscle cell	FGF2	FGFR2	Fibroblast	Smooth muscle cell	0	0.454
FGF2_aVb3 complex	Fibroblast|ILC	FGF2	aVb3 complex	Fibroblast	ILC	0	0.376333
FGF2_aVb3 complex	Fibroblast|Smooth muscle cell	FGF2	aVb3 complex	Fibroblast	Smooth muscle cell	0	0.390667
FGF7_FGFR2	Fibroblast|Fibroblast	FGF7	FGFR2	Fibroblast	Fibroblast	0	0.543
FGF7_FGFR2	Fibroblast|Smooth muscle cell	FGF7	FGFR2	Fibroblast	Smooth muscle cell	0	0.560667
FGFR1_FGF7	Endothelial cell|Fibroblast	FGFR1	FGF7	Endothelial cell	Fibroblast	0.054	0.734
FGFR1_FGF7	Fibroblast|Fibroblast	FGFR1	FGF7	Fibroblast	Fibroblast	0	1.33033
FGFR1_FGF7	Smooth muscle cell|Fibroblast	FGFR1	FGF7	Smooth muscle cell	Fibroblast	0	0.916
FGFR1_FGFR2	Fibroblast|Fibroblast	FGFR1	FGFR2	Fibroblast	Fibroblast	0	1.11767
FGFR1_FGFR2	Fibroblast|Smooth muscle cell	FGFR1	FGFR2	Fibroblast	Smooth muscle cell	0	1.13533
FGFR1_FGFR2	Smooth muscle cell|Fibroblast	FGFR1	FGFR2	Smooth muscle cell	Fibroblast	0	0.703333
FGFR1_FGFR2	Smooth muscle cell|Smooth muscle cell	FGFR1	FGFR2	Smooth muscle cell	Smooth muscle cell	0	0.721667
FGFR1_NCAM1	Endothelial cell|Fibroblast	FGFR1	NCAM1	Endothelial cell	Fibroblast	0	0.771667
FGFR1_NCAM1	Endothelial cell|Smooth muscle cell	FGFR1	NCAM1	Endothelial cell	Smooth muscle cell	0	1.05933
FGFR1_NCAM1	Fibroblast|Fibroblast	FGFR1	NCAM1	Fibroblast	Fibroblast	0	1.36767
FGFR1_NCAM1	Fibroblast|Smooth muscle cell	FGFR1	NCAM1	Fibroblast	Smooth muscle cell	0	1.655
FGFR1_NCAM1	Smooth muscle cell|Fibroblast	FGFR1	NCAM1	Smooth muscle cell	Fibroblast	0	0.953667
FGFR1_NCAM1	Smooth muscle cell|Smooth muscle cell	FGFR1	NCAM1	Smooth muscle cell	Smooth muscle cell	0	1.241
FGFR2_CD83	Fibroblast|B cell	FGFR2	CD83	Fibroblast	B cell	0	2.078
FGFR2_CD83	Fibroblast|Dendritic cell	FGFR2	CD83	Fibroblast	Dendritic cell	0	2.09667
FGFR2_CD83	Fibroblast|Macrophage	FGFR2	CD83	Fibroblast	Macrophage	0	3.12033
FGFR2_CD83	Smooth muscle cell|B cell	FGFR2	CD83	Smooth muscle cell	B cell	0	2.096
FGFR2_CD83	Smooth muscle cell|Dendritic cell	FGFR2	CD83	Smooth muscle cell	Dendritic cell	0	2.11433
FGFR2_CD83	Smooth muscle cell|Macrophage	FGFR2	CD83	Smooth muscle cell	Macrophage	0	3.13833
FGFR2_EPHA4	Fibroblast|Endothelial cell	FGFR2	EPHA4	Fibroblast	Endothelial cell	0	0.401333
FGFR2_EPHA4	Smooth muscle cell|Endothelial cell	FGFR2	EPHA4	Smooth muscle cell	Endothelial cell	0	0.419333
FGFR2_NECTIN1	Fibroblast|Dendritic cell	FGFR2	NECTIN1	Fibroblast	Dendritic cell	0	0.254333
FGFR2_NECTIN1	Fibroblast|Fibroblast	FGFR2	NECTIN1	Fibroblast	Fibroblast	0	0.236
FGFR2_NECTIN1	Smooth muscle cell|Dendritic cell	FGFR2	NECTIN1	Smooth muscle cell	Dendritic cell	0	0.272333
FGFR2_NECTIN1	Smooth muscle cell|Fibroblast	FGFR2	NECTIN1	Smooth muscle cell	Fibroblast	0	0.254
FGFR2_PTPRR	Fibroblast|Endothelial cell	FGFR2	PTPRR	Fibroblast	Endothelial cell	0	0.394667
FGFR2_PTPRR	Smooth muscle cell|Endothelial cell	FGFR2	PTPRR	Smooth muscle cell	Endothelial cell	0	0.412667
FGFR2_XPR1	Fibroblast|B cell	FGFR2	XPR1	Fibroblast	B cell	0	0.31
FGFR2_XPR1	Fibroblast|Endothelial cell	FGFR2	XPR1	Fibroblast	Endothelial cell	0	0.338
FGFR2_XPR1	Fibroblast|Fibroblast	FGFR2	XPR1	Fibroblast	Fibroblast	0	0.289667
FGFR2_XPR1	Fibroblast|Macrophage	FGFR2	XPR1	Fibroblast	Macrophage	0.04	0.267
FGFR2_XPR1	Fibroblast|Smooth muscle cell	FGFR2	XPR1	Fibroblast	Smooth muscle cell	0	0.326333
FGFR2_XPR1	Fibroblast|T cell CD4+	FGFR2	XPR1	Fibroblast	T cell CD4+	0.012	0.248
FGFR2_XPR1	Smooth muscle cell|B cell	FGFR2	XPR1	Smooth muscle cell	B cell	0	0.328
FGFR2_XPR1	Smooth muscle cell|Endothelial cell	FGFR2	XPR1	Smooth muscle cell	Endothelial cell	0	0.355667
FGFR2_XPR1	Smooth muscle cell|Fibroblast	FGFR2	XPR1	Smooth muscle cell	Fibroblast	0	0.307667
FGFR2_XPR1	Smooth muscle cell|Macrophage	FGFR2	XPR1	Smooth muscle cell	Macrophage	0	0.285
FGFR2_XPR1	Smooth muscle cell|Plasma cell	FGFR2	XPR1	Smooth muscle cell	Plasma cell	0.064	0.309667
FGFR2_XPR1	Smooth muscle cell|Smooth muscle cell	FGFR2	XPR1	Smooth muscle cell	Smooth muscle cell	0	0.344333
FGFR2_XPR1	Smooth muscle cell|T cell CD4+	FGFR2	XPR1	Smooth muscle cell	T cell CD4+	0	0.265667
FLT1 complex_PGF	Endothelial cell|Smooth muscle cell	FLT1 complex	PGF	Endothelial cell	Smooth muscle cell	0	3.27567
FLT1 complex_VEGFA	Endothelial cell|Endothelial cell	FLT1 complex	VEGFA	Endothelial cell	Endothelial cell	0	3.315
FLT1 complex_VEGFA	Endothelial cell|Fibroblast	FLT1 complex	VEGFA	Endothelial cell	Fibroblast	0	3.458
FLT1 complex_VEGFA	Endothelial cell|ILC	FLT1 complex	VEGFA	Endothelial cell	ILC	0	3.45867
FLT1 complex_VEGFA	Endothelial cell|Macrophage	FLT1 complex	VEGFA	Endothelial cell	Macrophage	0	3.58933
FLT1 complex_VEGFA	Endothelial cell|NK cell	FLT1 complex	VEGFA	Endothelial cell	NK cell	0	4.31233
FLT1 complex_VEGFB	Endothelial cell|Fibroblast	FLT1 complex	VEGFB	Endothelial cell	Fibroblast	0	3.22033
FLT1 complex_VEGFB	Endothelial cell|Smooth muscle cell	FLT1 complex	VEGFB	Endothelial cell	Smooth muscle cell	0	3.30767
FLT1_PGF	Endothelial cell|Smooth muscle cell	FLT1	PGF	Endothelial cell	Smooth muscle cell	0	7.21367
FLT1_VEGFB	Endothelial cell|Fibroblast	FLT1	VEGFB	Endothelial cell	Fibroblast	0	7.15867
FLT1_VEGFB	Endothelial cell|Smooth muscle cell	FLT1	VEGFB	Endothelial cell	Smooth muscle cell	0	7.246
FLT4_PDGFC	Endothelial cell|Smooth muscle cell	FLT4	PDGFC	Endothelial cell	Smooth muscle cell	0	0.789333
FLT4_VEGFC	Endothelial cell|Endothelial cell	FLT4	VEGFC	Endothelial cell	Endothelial cell	0	0.727667
FLT4_VEGFC	Endothelial cell|Fibroblast	FLT4	VEGFC	Endothelial cell	Fibroblast	0	0.665
FN1_a11b1 complex	Fibroblast|Fibroblast	FN1	a11b1 complex	Fibroblast	Fibroblast	0	4.73867
FN1_a3b1 complex	Fibroblast|Endothelial cell	FN1	a3b1 complex	Fibroblast	Endothelial cell	0	4.718
FN1_a3b1 complex	Fibroblast|Epithelial cell	FN1	a3b1 complex	Fibroblast	Epithelial cell	0	5.03833
FN1_a4b1 complex	Fibroblast|B cell	FN1	a4b1 complex	Fibroblast	B cell	0	4.805
FN1_a4b1 complex	Fibroblast|Dendritic cell	FN1	a4b1 complex	Fibroblast	Dendritic cell	0	5.15933
FN1_a4b1 complex	Fibroblast|ILC	FN1	a4b1 complex	Fibroblast	ILC	0	4.762
FN1_a4b1 complex	Fibroblast|Macrophage	FN1	a4b1 complex	Fibroblast	Macrophage	0	5.24567
FN1_a4b1 complex	Fibroblast|NK cell	FN1	a4b1 complex	Fibroblast	NK cell	0	5.23467
FN1_a4b1 complex	Fibroblast|Plasma cell	FN1	a4b1 complex	Fibroblast	Plasma cell	0.004	4.83733
FN1_a4b1 complex	Fibroblast|Smooth muscle cell	FN1	a4b1 complex	Fibroblast	Smooth muscle cell	0	5.24867
FN1_a4b1 complex	Fibroblast|T cell CD4+	FN1	a4b1 complex	Fibroblast	T cell CD4+	0	4.73367
FN1_a4b1 complex	Fibroblast|T cell CD8+	FN1	a4b1 complex	Fibroblast	T cell CD8+	0	4.776
FN1_a4b7 complex	Fibroblast|Dendritic cell	FN1	a4b7 complex	Fibroblast	Dendritic cell	0	4.95633
FN1_a4b7 complex	Fibroblast|ILC	FN1	a4b7 complex	Fibroblast	ILC	0	4.89
FN1_a4b7 complex	Fibroblast|Macrophage	FN1	a4b7 complex	Fibroblast	Macrophage	0	4.98733
FN1_a4b7 complex	Fibroblast|NK cell	FN1	a4b7 complex	Fibroblast	NK cell	0	4.90167
FN1_a4b7 complex	Fibroblast|Plasma cell	FN1	a4b7 complex	Fibroblast	Plasma cell	0	5.13333
FN1_a4b7 complex	Fibroblast|T cell CD4+	FN1	a4b7 complex	Fibroblast	T cell CD4+	0	4.854
FN1_a4b7 complex	Fibroblast|T cell CD8+	FN1	a4b7 complex	Fibroblast	T cell CD8+	0	4.95533
FN1_a4b7 complex	Smooth muscle cell|Plasma cell	FN1	a4b7 complex	Smooth muscle cell	Plasma cell	0.024	2.63067
FN1_a5b1 complex	Fibroblast|Endothelial cell	FN1	a5b1 complex	Fibroblast	Endothelial cell	0	5.10433
FN1_a5b1 complex	Fibroblast|Fibroblast	FN1	a5b1 complex	Fibroblast	Fibroblast	0	4.89033
FN1_a5b1 complex	Fibroblast|Macrophage	FN1	a5b1 complex	Fibroblast	Macrophage	0	4.99
FN1_a5b1 complex	Fibroblast|Smooth muscle cell	FN1	a5b1 complex	Fibroblast	Smooth muscle cell	0	4.84967
FN1_a8b1 complex	Fibroblast|Smooth muscle cell	FN1	a8b1 complex	Fibroblast	Smooth muscle cell	0	5.098
FN1_aVb1 complex	Fibroblast|B cell	FN1	aVb1 complex	Fibroblast	B cell	0	4.76533
FN1_aVb1 complex	Fibroblast|Epithelial cell	FN1	aVb1 complex	Fibroblast	Epithelial cell	0	5.06367
FN1_aVb1 complex	Fibroblast|Fibroblast	FN1	aVb1 complex	Fibroblast	Fibroblast	0	5.06
FN1_aVb1 complex	Fibroblast|ILC	FN1	aVb1 complex	Fibroblast	ILC	0	4.762
FN1_aVb1 complex	Fibroblast|Macrophage	FN1	aVb1 complex	Fibroblast	Macrophage	0	4.84333
FN1_aVb1 complex	Fibroblast|NK cell	FN1	aVb1 complex	Fibroblast	NK cell	0.004	4.861
FN1_aVb1 complex	Fibroblast|Plasma cell	FN1	aVb1 complex	Fibroblast	Plasma cell	0	4.75933
FN1_aVb1 complex	Fibroblast|Smooth muscle cell	FN1	aVb1 complex	Fibroblast	Smooth muscle cell	0	5.085
FN1_aVb1 complex	Fibroblast|T cell CD4+	FN1	aVb1 complex	Fibroblast	T cell CD4+	0	4.73367
FN1_aVb3 complex	Fibroblast|ILC	FN1	aVb3 complex	Fibroblast	ILC	0	4.741
FN1_aVb3 complex	Fibroblast|Smooth muscle cell	FN1	aVb3 complex	Fibroblast	Smooth muscle cell	0	4.75467
FN1_aVb5 complex	Fibroblast|Endothelial cell	FN1	aVb5 complex	Fibroblast	Endothelial cell	0	4.73733
FN1_aVb5 complex	Fibroblast|Epithelial cell	FN1	aVb5 complex	Fibroblast	Epithelial cell	0	4.725
FN1_aVb5 complex	Fibroblast|Fibroblast	FN1	aVb5 complex	Fibroblast	Fibroblast	0	5.011
FN1_aVb5 complex	Fibroblast|Macrophage	FN1	aVb5 complex	Fibroblast	Macrophage	0	4.814
FN1_aVb5 complex	Fibroblast|Smooth muscle cell	FN1	aVb5 complex	Fibroblast	Smooth muscle cell	0	4.997
GDF11_ANTXR1	Smooth muscle cell|Fibroblast	GDF11	ANTXR1	Smooth muscle cell	Fibroblast	0	0.950667
GDF11_ANTXR1	Smooth muscle cell|Smooth muscle cell	GDF11	ANTXR1	Smooth muscle cell	Smooth muscle cell	0	0.801333
GDF11_TGFR_AVR2A	Smooth muscle cell|Fibroblast	GDF11	TGFR_AVR2A	Smooth muscle cell	Fibroblast	0	0.268333
GDF11_TGFR_AVR2A	Smooth muscle cell|Smooth muscle cell	GDF11	TGFR_AVR2A	Smooth muscle cell	Smooth muscle cell	0	0.261
GMCSFR_CSF2	Dendritic cell|ILC	GMCSFR	CSF2	Dendritic cell	ILC	0	0.916
GMCSFR_CSF2	Macrophage|ILC	GMCSFR	CSF2	Macrophage	ILC	0	1.143
GPR19_ENHO	Plasma cell|Fibroblast	GPR19	ENHO	Plasma cell	Fibroblast	0	0.307
GPR19_ENHO	Plasma cell|Smooth muscle cell	GPR19	ENHO	Plasma cell	Smooth muscle cell	0	0.507
GRN_SORT1	Dendritic cell|Epithelial cell	GRN	SORT1	Dendritic cell	Epithelial cell	0.043	0.937
GRN_SORT1	Dendritic cell|Smooth muscle cell	GRN	SORT1	Dendritic cell	Smooth muscle cell	0.008	0.777667
GRN_SORT1	Endothelial cell|Epithelial cell	GRN	SORT1	Endothelial cell	Epithelial cell	0	0.976667
GRN_SORT1	Endothelial cell|Smooth muscle cell	GRN	SORT1	Endothelial cell	Smooth muscle cell	0	0.817
GRN_SORT1	Fibroblast|Epithelial cell	GRN	SORT1	Fibroblast	Epithelial cell	0	1.091
GRN_SORT1	Fibroblast|Smooth muscle cell	GRN	SORT1	Fibroblast	Smooth muscle cell	0	0.931333
GRN_SORT1	Macrophage|Epithelial cell	GRN	SORT1	Macrophage	Epithelial cell	0	1.18767
GRN_SORT1	Macrophage|Smooth muscle cell	GRN	SORT1	Macrophage	Smooth muscle cell	0	1.02833
GRN_SORT1	Plasma cell|Smooth muscle cell	GRN	SORT1	Plasma cell	Smooth muscle cell	0.088	0.805667
GRN_SORT1	Smooth muscle cell|Epithelial cell	GRN	SORT1	Smooth muscle cell	Epithelial cell	0	0.868333
GRN_SORT1	Smooth muscle cell|Smooth muscle cell	GRN	SORT1	Smooth muscle cell	Smooth muscle cell	0	0.708667
GUCY2C_GUCA2A	Epithelial cell|Epithelial cell	GUCY2C	GUCA2A	Epithelial cell	Epithelial cell	0	10.502
HGF_CD44	Fibroblast|Dendritic cell	HGF	CD44	Fibroblast	Dendritic cell	0.004	2.11367
HGF_CD44	Fibroblast|Fibroblast	HGF	CD44	Fibroblast	Fibroblast	0	1.60467
HGF_CD44	Fibroblast|Macrophage	HGF	CD44	Fibroblast	Macrophage	0	5.051
HGF_CD44	Fibroblast|Plasma cell	HGF	CD44	Fibroblast	Plasma cell	0.02	2.468
HGF_CD44	Fibroblast|Smooth muscle cell	HGF	CD44	Fibroblast	Smooth muscle cell	0.036	1.49767
HGF_CD44	Smooth muscle cell|Dendritic cell	HGF	CD44	Smooth muscle cell	Dendritic cell	0.047	1.53667
HGF_CD44	Smooth muscle cell|Macrophage	HGF	CD44	Smooth muscle cell	Macrophage	0	4.474
HGF_CD44	Smooth muscle cell|Plasma cell	HGF	CD44	Smooth muscle cell	Plasma cell	0.065	1.89067
ICAM1_AREG	B cell|Epithelial cell	ICAM1	AREG	B cell	Epithelial cell	0	5.56067
ICAM1_AREG	Dendritic cell|Epithelial cell	ICAM1	AREG	Dendritic cell	Epithelial cell	0.012	5.77433
ICAM1_AREG	Endothelial cell|Epithelial cell	ICAM1	AREG	Endothelial cell	Epithelial cell	0	11.0153
ICAM1_AREG	Endothelial cell|ILC	ICAM1	AREG	Endothelial cell	ILC	0	6.85133
ICAM1_AREG	Endothelial cell|Macrophage	ICAM1	AREG	Endothelial cell	Macrophage	0	6.042
ICAM1_AREG	Epithelial cell|Epithelial cell	ICAM1	AREG	Epithelial cell	Epithelial cell	0.012	5.80733
ICAM1_AREG	Fibroblast|Epithelial cell	ICAM1	AREG	Fibroblast	Epithelial cell	0	7.217
ICAM1_AREG	Fibroblast|ILC	ICAM1	AREG	Fibroblast	ILC	0	3.053
ICAM1_AREG	ILC|Epithelial cell	ICAM1	AREG	ILC	Epithelial cell	0	5.656
ICAM1_AREG	Macrophage|Epithelial cell	ICAM1	AREG	Macrophage	Epithelial cell	0	6.01467
ICAM1_AREG	Smooth muscle cell|Epithelial cell	ICAM1	AREG	Smooth muscle cell	Epithelial cell	0	5.927
ICAM1_AREG	T cell CD4+|Epithelial cell	ICAM1	AREG	T cell CD4+	Epithelial cell	0	5.548
ICAM1_AREG	T cell CD8+|Epithelial cell	ICAM1	AREG	T cell CD8+	Epithelial cell	0.087	5.60867
ICAM1_ITGAL	Endothelial cell|B cell	ICAM1	ITGAL	Endothelial cell	B cell	0	5.82033
ICAM1_ITGAL	Endothelial cell|ILC	ICAM1	ITGAL	Endothelial cell	ILC	0	5.91
ICAM1_ITGAL	Endothelial cell|Macrophage	ICAM1	ITGAL	Endothelial cell	Macrophage	0	5.95233
ICAM1_ITGAL	Endothelial cell|NK cell	ICAM1	ITGAL	Endothelial cell	NK cell	0	6.28033
ICAM1_ITGAL	Endothelial cell|Plasma cell	ICAM1	ITGAL	Endothelial cell	Plasma cell	0	6.21267
ICAM1_ITGAL	Endothelial cell|T cell CD4+	ICAM1	ITGAL	Endothelial cell	T cell CD4+	0	5.89867
ICAM1_ITGAL	Endothelial cell|T cell CD8+	ICAM1	ITGAL	Endothelial cell	T cell CD8+	0	5.87933
ICAM1_ITGAL	Fibroblast|B cell	ICAM1	ITGAL	Fibroblast	B cell	0.028	2.02167
ICAM1_ITGAL	Fibroblast|ILC	ICAM1	ITGAL	Fibroblast	ILC	0.004	2.112
ICAM1_ITGAL	Fibroblast|Macrophage	ICAM1	ITGAL	Fibroblast	Macrophage	0.004	2.154
ICAM1_ITGAL	Fibroblast|NK cell	ICAM1	ITGAL	Fibroblast	NK cell	0.004	2.48167
ICAM1_ITGAL	Fibroblast|Plasma cell	ICAM1	ITGAL	Fibroblast	Plasma cell	0	2.41433
ICAM1_ITGAL	Fibroblast|T cell CD4+	ICAM1	ITGAL	Fibroblast	T cell CD4+	0.004	2.10067
ICAM1_ITGAL	Fibroblast|T cell CD8+	ICAM1	ITGAL	Fibroblast	T cell CD8+	0.004	2.08067
ICAM1_SPN	Endothelial cell|ILC	ICAM1	SPN	Endothelial cell	ILC	0	5.857
ICAM1_SPN	Endothelial cell|NK cell	ICAM1	SPN	Endothelial cell	NK cell	0	5.93233
ICAM1_SPN	Endothelial cell|Plasma cell	ICAM1	SPN	Endothelial cell	Plasma cell	0	6.10733
ICAM1_SPN	Endothelial cell|T cell CD4+	ICAM1	SPN	Endothelial cell	T cell CD4+	0	5.89767
ICAM1_SPN	Endothelial cell|T cell CD8+	ICAM1	SPN	Endothelial cell	T cell CD8+	0	5.86567
ICAM1_SPN	Fibroblast|ILC	ICAM1	SPN	Fibroblast	ILC	0.004	2.058
ICAM1_SPN	Fibroblast|NK cell	ICAM1	SPN	Fibroblast	NK cell	0.071	2.13333
ICAM1_SPN	Fibroblast|Plasma cell	ICAM1	SPN	Fibroblast	Plasma cell	0	2.30867
ICAM1_SPN	Fibroblast|T cell CD4+	ICAM1	SPN	Fibroblast	T cell CD4+	0.004	2.09933
ICAM1_SPN	Fibroblast|T cell CD8+	ICAM1	SPN	Fibroblast	T cell CD8+	0.004	2.06733
ICAM1_aLb2 complex	Endothelial cell|B cell	ICAM1	aLb2 complex	Endothelial cell	B cell	0	5.79667
ICAM1_aLb2 complex	Endothelial cell|Macrophage	ICAM1	aLb2 complex	Endothelial cell	Macrophage	0	5.95233
ICAM1_aLb2 complex	Endothelial cell|NK cell	ICAM1	aLb2 complex	Endothelial cell	NK cell	0	5.91367
ICAM1_aLb2 complex	Endothelial cell|Plasma cell	ICAM1	aLb2 complex	Endothelial cell	Plasma cell	0	5.88567
ICAM1_aLb2 complex	Endothelial cell|T cell CD4+	ICAM1	aLb2 complex	Endothelial cell	T cell CD4+	0	5.816
ICAM1_aLb2 complex	Endothelial cell|T cell CD8+	ICAM1	aLb2 complex	Endothelial cell	T cell CD8+	0	5.77767
ICAM1_aLb2 complex	Fibroblast|B cell	ICAM1	aLb2 complex	Fibroblast	B cell	0.028	1.998
ICAM1_aLb2 complex	Fibroblast|Macrophage	ICAM1	aLb2 complex	Fibroblast	Macrophage	0.004	2.154
ICAM1_aLb2 complex	Fibroblast|NK cell	ICAM1	aLb2 complex	Fibroblast	NK cell	0.085	2.11533
ICAM1_aLb2 complex	Fibroblast|Plasma cell	ICAM1	aLb2 complex	Fibroblast	Plasma cell	0.004	2.087
ICAM1_aLb2 complex	Fibroblast|T cell CD4+	ICAM1	aLb2 complex	Fibroblast	T cell CD4+	0.04	2.01733
ICAM1_aLb2 complex	Fibroblast|T cell CD8+	ICAM1	aLb2 complex	Fibroblast	T cell CD8+	0.068	1.97933
ICAM1_aMb2 complex	Endothelial cell|Macrophage	ICAM1	aMb2 complex	Endothelial cell	Macrophage	0	6.09567
ICAM1_aMb2 complex	Fibroblast|Macrophage	ICAM1	aMb2 complex	Fibroblast	Macrophage	0	2.29733
ICAM1_aXb2 complex	Endothelial cell|Dendritic cell	ICAM1	aXb2 complex	Endothelial cell	Dendritic cell	0	5.86167
ICAM1_aXb2 complex	Endothelial cell|Macrophage	ICAM1	aXb2 complex	Endothelial cell	Macrophage	0	5.993
ICAM1_aXb2 complex	Endothelial cell|NK cell	ICAM1	aXb2 complex	Endothelial cell	NK cell	0	5.85833
ICAM1_aXb2 complex	Fibroblast|Dendritic cell	ICAM1	aXb2 complex	Fibroblast	Dendritic cell	0.008	2.06333
ICAM1_aXb2 complex	Fibroblast|Macrophage	ICAM1	aXb2 complex	Fibroblast	Macrophage	0	2.19433
ICAM1_aXb2 complex	Fibroblast|NK cell	ICAM1	aXb2 complex	Fibroblast	NK cell	0.052	2.05967
ICAM2_aLb2 complex	B cell|Macrophage	ICAM2	aLb2 complex	B cell	Macrophage	0	0.339333
ICAM2_aLb2 complex	Endothelial cell|B cell	ICAM2	aLb2 complex	Endothelial cell	B cell	0	0.594667
ICAM2_aLb2 complex	Endothelial cell|Macrophage	ICAM2	aLb2 complex	Endothelial cell	Macrophage	0	0.750667
ICAM2_aLb2 complex	Endothelial cell|NK cell	ICAM2	aLb2 complex	Endothelial cell	NK cell	0	0.712
ICAM2_aLb2 complex	Endothelial cell|Plasma cell	ICAM2	aLb2 complex	Endothelial cell	Plasma cell	0	0.684
ICAM2_aLb2 complex	Endothelial cell|T cell CD4+	ICAM2	aLb2 complex	Endothelial cell	T cell CD4+	0	0.614333
ICAM2_aLb2 complex	Endothelial cell|T cell CD8+	ICAM2	aLb2 complex	Endothelial cell	T cell CD8+	0	0.576
IFNG_Type II IFNR	NK cell|B cell	IFNG	Type II IFNR	NK cell	B cell	0.008	0.931
IFNG_Type II IFNR	NK cell|Dendritic cell	IFNG	Type II IFNR	NK cell	Dendritic cell	0.008	0.955333
IFNG_Type II IFNR	NK cell|Epithelial cell	IFNG	Type II IFNR	NK cell	Epithelial cell	0.008	1.272
IFNG_Type II IFNR	NK cell|Fibroblast	IFNG	Type II IFNR	NK cell	Fibroblast	0.008	0.881
IFNG_Type II IFNR	NK cell|Macrophage	IFNG	Type II IFNR	NK cell	Macrophage	0.008	1.112
IFNG_Type II IFNR	NK cell|Smooth muscle cell	IFNG	Type II IFNR	NK cell	Smooth muscle cell	0.008	0.978
IFNG_Type II IFNR	NK cell|T cell CD4+	IFNG	Type II IFNR	NK cell	T cell CD4+	0.008	0.918333
IFNG_Type II IFNR	T cell CD8+|B cell	IFNG	Type II IFNR	T cell CD8+	B cell	0.004	1.35633
IFNG_Type II IFNR	T cell CD8+|Dendritic cell	IFNG	Type II IFNR	T cell CD8+	Dendritic cell	0	1.381
IFNG_Type II IFNR	T cell CD8+|Epithelial cell	IFNG	Type II IFNR	T cell CD8+	Epithelial cell	0	1.698
IFNG_Type II IFNR	T cell CD8+|Fibroblast	IFNG	Type II IFNR	T cell CD8+	Fibroblast	0.008	1.307
IFNG_Type II IFNR	T cell CD8+|Macrophage	IFNG	Type II IFNR	T cell CD8+	Macrophage	0	1.538
IFNG_Type II IFNR	T cell CD8+|Smooth muscle cell	IFNG	Type II IFNR	T cell CD8+	Smooth muscle cell	0	1.404
IFNG_Type II IFNR	T cell CD8+|T cell CD4+	IFNG	Type II IFNR	T cell CD8+	T cell CD4+	0	1.34433
IGF1_IGF1R	Fibroblast|Endothelial cell	IGF1	IGF1R	Fibroblast	Endothelial cell	0	1.912
IGF1_IGF1R	Fibroblast|Fibroblast	IGF1	IGF1R	Fibroblast	Fibroblast	0	2.06433
IGF1_IGF1R	Fibroblast|Smooth muscle cell	IGF1	IGF1R	Fibroblast	Smooth muscle cell	0	2.407
IGF1_IGF1R	Smooth muscle cell|Smooth muscle cell	IGF1	IGF1R	Smooth muscle cell	Smooth muscle cell	0.016	1.24633
IGF1_a6b4 complex	Fibroblast|Endothelial cell	IGF1	a6b4 complex	Fibroblast	Endothelial cell	0	1.96733
IGF1_a6b4 complex	Fibroblast|Epithelial cell	IGF1	a6b4 complex	Fibroblast	Epithelial cell	0	2.44033
IGF1_a6b4 complex	Smooth muscle cell|Epithelial cell	IGF1	a6b4 complex	Smooth muscle cell	Epithelial cell	0.012	1.28
IGF2_IDE	Smooth muscle cell|Endothelial cell	IGF2	IDE	Smooth muscle cell	Endothelial cell	0	0.278333
IGF2_IDE	Smooth muscle cell|Fibroblast	IGF2	IDE	Smooth muscle cell	Fibroblast	0	0.272667
IGF2_IDE	Smooth muscle cell|Plasma cell	IGF2	IDE	Smooth muscle cell	Plasma cell	0.028	0.365667
IGF2_IDE	Smooth muscle cell|Smooth muscle cell	IGF2	IDE	Smooth muscle cell	Smooth muscle cell	0	0.287333
IGF2_IGF1R	Smooth muscle cell|Endothelial cell	IGF2	IGF1R	Smooth muscle cell	Endothelial cell	0	0.481
IGF2_IGF1R	Smooth muscle cell|Fibroblast	IGF2	IGF1R	Smooth muscle cell	Fibroblast	0	0.633667
IGF2_IGF1R	Smooth muscle cell|Smooth muscle cell	IGF2	IGF1R	Smooth muscle cell	Smooth muscle cell	0	0.976
IGF2_IGF2R	Smooth muscle cell|Endothelial cell	IGF2	IGF2R	Smooth muscle cell	Endothelial cell	0	0.587333
IGF2_IGF2R	Smooth muscle cell|Fibroblast	IGF2	IGF2R	Smooth muscle cell	Fibroblast	0	0.875667
IL1 receptor_IL1A	Fibroblast|Macrophage	IL1 receptor	IL1A	Fibroblast	Macrophage	0	0.510667
IL1 receptor_IL1B	Fibroblast|Macrophage	IL1 receptor	IL1B	Fibroblast	Macrophage	0	12.833
IL1 receptor_IL1RN	Fibroblast|Epithelial cell	IL1 receptor	IL1RN	Fibroblast	Epithelial cell	0.004	1.808
IL1 receptor_IL1RN	Fibroblast|Macrophage	IL1 receptor	IL1RN	Fibroblast	Macrophage	0	3.04467
IL10 receptor_IL10	B cell|Macrophage	IL10 receptor	IL10	B cell	Macrophage	0	0.653667
IL10 receptor_IL10	Macrophage|Macrophage	IL10 receptor	IL10	Macrophage	Macrophage	0	0.830667
IL1B_ADRB2	Macrophage|Endothelial cell	IL1B	ADRB2	Macrophage	Endothelial cell	0	13.075
IL1B_ADRB2	Macrophage|NK cell	IL1B	ADRB2	Macrophage	NK cell	0	12.8317
IL1B_ADRB2	Macrophage|Plasma cell	IL1B	ADRB2	Macrophage	Plasma cell	0	12.9587
JAG1_NOTCH2	Endothelial cell|B cell	JAG1	NOTCH2	Endothelial cell	B cell	0	0.469667
JAG1_NOTCH2	Endothelial cell|Fibroblast	JAG1	NOTCH2	Endothelial cell	Fibroblast	0	0.529
JAG1_NOTCH2	Endothelial cell|Macrophage	JAG1	NOTCH2	Endothelial cell	Macrophage	0	0.596667
JAG1_NOTCH2	Endothelial cell|Smooth muscle cell	JAG1	NOTCH2	Endothelial cell	Smooth muscle cell	0	0.500333
JAG1_NOTCH2	Smooth muscle cell|B cell	JAG1	NOTCH2	Smooth muscle cell	B cell	0	0.626333
JAG1_NOTCH2	Smooth muscle cell|Fibroblast	JAG1	NOTCH2	Smooth muscle cell	Fibroblast	0	0.686333
JAG1_NOTCH2	Smooth muscle cell|Macrophage	JAG1	NOTCH2	Smooth muscle cell	Macrophage	0	0.753333
JAG1_NOTCH2	Smooth muscle cell|Smooth muscle cell	JAG1	NOTCH2	Smooth muscle cell	Smooth muscle cell	0	0.657333
JAG1_NOTCH3	Endothelial cell|Smooth muscle cell	JAG1	NOTCH3	Endothelial cell	Smooth muscle cell	0	1.94967
JAG1_NOTCH3	Smooth muscle cell|Smooth muscle cell	JAG1	NOTCH3	Smooth muscle cell	Smooth muscle cell	0	2.10633
JAG1_NOTCH4	Endothelial cell|Endothelial cell	JAG1	NOTCH4	Endothelial cell	Endothelial cell	0	0.606667
JAG1_NOTCH4	Smooth muscle cell|Endothelial cell	JAG1	NOTCH4	Smooth muscle cell	Endothelial cell	0	0.763667
JAM2_JAM3	Endothelial cell|Endothelial cell	JAM2	JAM3	Endothelial cell	Endothelial cell	0	0.859667
JAM2_JAM3	Endothelial cell|Fibroblast	JAM2	JAM3	Endothelial cell	Fibroblast	0	0.825333
JAM2_JAM3	Endothelial cell|Smooth muscle cell	JAM2	JAM3	Endothelial cell	Smooth muscle cell	0	0.923667
JAM2_JAM3	Fibroblast|Endothelial cell	JAM2	JAM3	Fibroblast	Endothelial cell	0	0.403
JAM2_JAM3	Fibroblast|Fibroblast	JAM2	JAM3	Fibroblast	Fibroblast	0.028	0.368667
JAM2_JAM3	Fibroblast|Smooth muscle cell	JAM2	JAM3	Fibroblast	Smooth muscle cell	0	0.467
JAM2_a4b1 complex	Endothelial cell|B cell	JAM2	a4b1 complex	Endothelial cell	B cell	0	0.855
JAM2_a4b1 complex	Endothelial cell|Dendritic cell	JAM2	a4b1 complex	Endothelial cell	Dendritic cell	0	1.20933
JAM2_a4b1 complex	Endothelial cell|ILC	JAM2	a4b1 complex	Endothelial cell	ILC	0	0.812333
JAM2_a4b1 complex	Endothelial cell|Macrophage	JAM2	a4b1 complex	Endothelial cell	Macrophage	0	1.29533
JAM2_a4b1 complex	Endothelial cell|NK cell	JAM2	a4b1 complex	Endothelial cell	NK cell	0.02	1.285
JAM2_a4b1 complex	Endothelial cell|Plasma cell	JAM2	a4b1 complex	Endothelial cell	Plasma cell	0.07	0.887333
JAM2_a4b1 complex	Endothelial cell|Smooth muscle cell	JAM2	a4b1 complex	Endothelial cell	Smooth muscle cell	0	1.29833
JAM2_a4b1 complex	Endothelial cell|T cell CD4+	JAM2	a4b1 complex	Endothelial cell	T cell CD4+	0	0.783667
JAM2_a4b1 complex	Endothelial cell|T cell CD8+	JAM2	a4b1 complex	Endothelial cell	T cell CD8+	0.068	0.826333
JAM2_a4b1 complex	Fibroblast|Dendritic cell	JAM2	a4b1 complex	Fibroblast	Dendritic cell	0.068	0.752667
JAM2_a4b1 complex	Fibroblast|Macrophage	JAM2	a4b1 complex	Fibroblast	Macrophage	0	0.839
JAM2_a4b1 complex	Fibroblast|Smooth muscle cell	JAM2	a4b1 complex	Fibroblast	Smooth muscle cell	0	0.842
JAM3_JAM3	Endothelial cell|Endothelial cell	JAM3	JAM3	Endothelial cell	Endothelial cell	0	0.349333
JAM3_JAM3	Endothelial cell|Fibroblast	JAM3	JAM3	Endothelial cell	Fibroblast	0	0.315
JAM3_JAM3	Endothelial cell|Smooth muscle cell	JAM3	JAM3	Endothelial cell	Smooth muscle cell	0	0.413333
JAM3_JAM3	Fibroblast|Endothelial cell	JAM3	JAM3	Fibroblast	Endothelial cell	0	0.315
JAM3_JAM3	Fibroblast|Fibroblast	JAM3	JAM3	Fibroblast	Fibroblast	0	0.281333
JAM3_JAM3	Fibroblast|Smooth muscle cell	JAM3	JAM3	Fibroblast	Smooth muscle cell	0	0.379667
JAM3_JAM3	Smooth muscle cell|Endothelial cell	JAM3	JAM3	Smooth muscle cell	Endothelial cell	0	0.413333
JAM3_JAM3	Smooth muscle cell|Fibroblast	JAM3	JAM3	Smooth muscle cell	Fibroblast	0	0.379667
JAM3_JAM3	Smooth muscle cell|Smooth muscle cell	JAM3	JAM3	Smooth muscle cell	Smooth muscle cell	0	0.477333
JAM3_aMb2 complex	Endothelial cell|Macrophage	JAM3	aMb2 complex	Endothelial cell	Macrophage	0	0.586667
JAM3_aMb2 complex	Fibroblast|Macrophage	JAM3	aMb2 complex	Fibroblast	Macrophage	0	0.552333
JAM3_aMb2 complex	Smooth muscle cell|Macrophage	JAM3	aMb2 complex	Smooth muscle cell	Macrophage	0	0.650667
KDR_VEGFC	Endothelial cell|Endothelial cell	KDR	VEGFC	Endothelial cell	Endothelial cell	0	3.27667
KDR_VEGFC	Endothelial cell|Fibroblast	KDR	VEGFC	Endothelial cell	Fibroblast	0	3.214
LAMA3_a3b1 complex	Endothelial cell|Endothelial cell	LAMA3	a3b1 complex	Endothelial cell	Endothelial cell	0	0.285667
LAMA3_a3b1 complex	Endothelial cell|Epithelial cell	LAMA3	a3b1 complex	Endothelial cell	Epithelial cell	0	0.606
LAMA3_a3b1 complex	Epithelial cell|Endothelial cell	LAMA3	a3b1 complex	Epithelial cell	Endothelial cell	0	0.529667
LAMA3_a3b1 complex	Epithelial cell|Epithelial cell	LAMA3	a3b1 complex	Epithelial cell	Epithelial cell	0	0.85
LAMC1_a6b1 complex	Endothelial cell|Endothelial cell	LAMC1	a6b1 complex	Endothelial cell	Endothelial cell	0	2.40767
LAMC1_a6b1 complex	Fibroblast|Endothelial cell	LAMC1	a6b1 complex	Fibroblast	Endothelial cell	0	3.47967
LAMC1_a6b1 complex	Fibroblast|Epithelial cell	LAMC1	a6b1 complex	Fibroblast	Epithelial cell	0	2.63267
LAMC1_a6b1 complex	Fibroblast|T cell CD4+	LAMC1	a6b1 complex	Fibroblast	T cell CD4+	0	1.957
LAMC1_a6b1 complex	Fibroblast|T cell CD8+	LAMC1	a6b1 complex	Fibroblast	T cell CD8+	0.016	1.98267
LAMC1_a6b1 complex	Smooth muscle cell|Endothelial cell	LAMC1	a6b1 complex	Smooth muscle cell	Endothelial cell	0	2.34533
LAMC1_a7b1 complex	Endothelial cell|Smooth muscle cell	LAMC1	a7b1 complex	Endothelial cell	Smooth muscle cell	0	1.07267
LAMC1_a7b1 complex	Fibroblast|Smooth muscle cell	LAMC1	a7b1 complex	Fibroblast	Smooth muscle cell	0	2.14467
LAMC1_aVb3 complex	Fibroblast|ILC	LAMC1	aVb3 complex	Fibroblast	ILC	0	1.96433
LAMC1_aVb3 complex	Fibroblast|Smooth muscle cell	LAMC1	aVb3 complex	Fibroblast	Smooth muscle cell	0	1.97867
LAMP1_FAM3C	Fibroblast|B cell	LAMP1	FAM3C	Fibroblast	B cell	0	1.744
LAMP1_FAM3C	Fibroblast|Endothelial cell	LAMP1	FAM3C	Fibroblast	Endothelial cell	0	1.79867
LAMP1_FAM3C	Fibroblast|Fibroblast	LAMP1	FAM3C	Fibroblast	Fibroblast	0	1.84567
LAMP1_FAM3C	Fibroblast|Smooth muscle cell	LAMP1	FAM3C	Fibroblast	Smooth muscle cell	0	1.79767
LAMP1_FAM3C	Fibroblast|T cell CD4+	LAMP1	FAM3C	Fibroblast	T cell CD4+	0	1.73
LAMP1_FAM3C	Macrophage|B cell	LAMP1	FAM3C	Macrophage	B cell	0	1.574
LAMP1_FAM3C	Macrophage|Endothelial cell	LAMP1	FAM3C	Macrophage	Endothelial cell	0	1.62867
LAMP1_FAM3C	Macrophage|Fibroblast	LAMP1	FAM3C	Macrophage	Fibroblast	0	1.676
LAMP1_FAM3C	Macrophage|Smooth muscle cell	LAMP1	FAM3C	Macrophage	Smooth muscle cell	0	1.628
LAMP1_FAM3C	Macrophage|T cell CD4+	LAMP1	FAM3C	Macrophage	T cell CD4+	0.004	1.55967
LAMP1_FAM3C	Smooth muscle cell|Endothelial cell	LAMP1	FAM3C	Smooth muscle cell	Endothelial cell	0.076	1.42433
LAMP1_FAM3C	Smooth muscle cell|Fibroblast	LAMP1	FAM3C	Smooth muscle cell	Fibroblast	0.032	1.47133
LGALS9_CD44	Endothelial cell|Dendritic cell	LGALS9	CD44	Endothelial cell	Dendritic cell	0.004	2.18167
LGALS9_CD44	Endothelial cell|Fibroblast	LGALS9	CD44	Endothelial cell	Fibroblast	0	1.67233
LGALS9_CD44	Endothelial cell|Macrophage	LGALS9	CD44	Endothelial cell	Macrophage	0	5.11867
LGALS9_CD44	Endothelial cell|Plasma cell	LGALS9	CD44	Endothelial cell	Plasma cell	0.016	2.53567
LGALS9_CD44	Endothelial cell|Smooth muscle cell	LGALS9	CD44	Endothelial cell	Smooth muscle cell	0.024	1.56533
LGALS9_CD44	Epithelial cell|Macrophage	LGALS9	CD44	Epithelial cell	Macrophage	0	4.578
LGALS9_CD44	Epithelial cell|Plasma cell	LGALS9	CD44	Epithelial cell	Plasma cell	0.064	1.99467
LGALS9_CD44	Fibroblast|Dendritic cell	LGALS9	CD44	Fibroblast	Dendritic cell	0.012	2.059
LGALS9_CD44	Fibroblast|Fibroblast	LGALS9	CD44	Fibroblast	Fibroblast	0	1.54933
LGALS9_CD44	Fibroblast|Macrophage	LGALS9	CD44	Fibroblast	Macrophage	0	4.99567
LGALS9_CD44	Fibroblast|Plasma cell	LGALS9	CD44	Fibroblast	Plasma cell	0.028	2.41267
LGALS9_CD44	Macrophage|Macrophage	LGALS9	CD44	Macrophage	Macrophage	0	4.55733
LGALS9_CD44	Macrophage|Plasma cell	LGALS9	CD44	Macrophage	Plasma cell	0.06	1.97433
LGALS9_CD44	NK cell|Macrophage	LGALS9	CD44	NK cell	Macrophage	0	4.46867
LGALS9_CD44	Plasma cell|Macrophage	LGALS9	CD44	Plasma cell	Macrophage	0	4.469
LGALS9_CD44	Smooth muscle cell|Macrophage	LGALS9	CD44	Smooth muscle cell	Macrophage	0	4.508
LGALS9_CD44	T cell CD8+|Macrophage	LGALS9	CD44	T cell CD8+	Macrophage	0	4.40867
LGALS9_CD47	Endothelial cell|Endothelial cell	LGALS9	CD47	Endothelial cell	Endothelial cell	0	2.857
LGALS9_CD47	Endothelial cell|Fibroblast	LGALS9	CD47	Endothelial cell	Fibroblast	0	3.05933
LGALS9_CD47	Epithelial cell|Endothelial cell	LGALS9	CD47	Epithelial cell	Endothelial cell	0.008	2.31633
LGALS9_CD47	Epithelial cell|Fibroblast	LGALS9	CD47	Epithelial cell	Fibroblast	0	2.51867
LGALS9_CD47	Fibroblast|Endothelial cell	LGALS9	CD47	Fibroblast	Endothelial cell	0	2.734
LGALS9_CD47	Fibroblast|Fibroblast	LGALS9	CD47	Fibroblast	Fibroblast	0	2.93633
LGALS9_CD47	Macrophage|Endothelial cell	LGALS9	CD47	Macrophage	Endothelial cell	0	2.29567
LGALS9_CD47	Macrophage|Fibroblast	LGALS9	CD47	Macrophage	Fibroblast	0	2.498
LGALS9_CD47	Plasma cell|Fibroblast	LGALS9	CD47	Plasma cell	Fibroblast	0.052	2.40933
LGALS9_CD47	Smooth muscle cell|Endothelial cell	LGALS9	CD47	Smooth muscle cell	Endothelial cell	0	2.246
LGALS9_CD47	Smooth muscle cell|Fibroblast	LGALS9	CD47	Smooth muscle cell	Fibroblast	0	2.44867
LGALS9_CD47	T cell CD8+|Fibroblast	LGALS9	CD47	T cell CD8+	Fibroblast	0.06	2.34933
LGALS9_COLEC12	Endothelial cell|Fibroblast	LGALS9	COLEC12	Endothelial cell	Fibroblast	0	1.59733
LGALS9_COLEC12	Endothelial cell|Smooth muscle cell	LGALS9	COLEC12	Endothelial cell	Smooth muscle cell	0	1.07933
LGALS9_COLEC12	Epithelial cell|Fibroblast	LGALS9	COLEC12	Epithelial cell	Fibroblast	0.036	1.05633
LGALS9_COLEC12	Fibroblast|Fibroblast	LGALS9	COLEC12	Fibroblast	Fibroblast	0	1.47433
LGALS9_COLEC12	Fibroblast|Smooth muscle cell	LGALS9	COLEC12	Fibroblast	Smooth muscle cell	0.032	0.956667
LGALS9_COLEC12	Macrophage|Fibroblast	LGALS9	COLEC12	Macrophage	Fibroblast	0	1.036
LGALS9_COLEC12	Smooth muscle cell|Fibroblast	LGALS9	COLEC12	Smooth muscle cell	Fibroblast	0	0.986667
LGALS9_DAG1	Endothelial cell|Endothelial cell	LGALS9	DAG1	Endothelial cell	Endothelial cell	0	1.182
LGALS9_DAG1	Endothelial cell|Epithelial cell	LGALS9	DAG1	Endothelial cell	Epithelial cell	0.079	1.05133
LGALS9_DAG1	Endothelial cell|Fibroblast	LGALS9	DAG1	Endothelial cell	Fibroblast	0	1.36433
LGALS9_DAG1	Endothelial cell|Smooth muscle cell	LGALS9	DAG1	Endothelial cell	Smooth muscle cell	0	1.56967
LGALS9_DAG1	Fibroblast|Endothelial cell	LGALS9	DAG1	Fibroblast	Endothelial cell	0	1.05933
LGALS9_DAG1	Fibroblast|Fibroblast	LGALS9	DAG1	Fibroblast	Fibroblast	0	1.24133
LGALS9_DAG1	Fibroblast|Smooth muscle cell	LGALS9	DAG1	Fibroblast	Smooth muscle cell	0	1.447
LGALS9_DAG1	Macrophage|Smooth muscle cell	LGALS9	DAG1	Macrophage	Smooth muscle cell	0.052	1.00867
LGALS9_HAVCR2	Endothelial cell|Dendritic cell	LGALS9	HAVCR2	Endothelial cell	Dendritic cell	0	1.24667
LGALS9_HAVCR2	Endothelial cell|Macrophage	LGALS9	HAVCR2	Endothelial cell	Macrophage	0	1.09067
LGALS9_HAVCR2	Fibroblast|Dendritic cell	LGALS9	HAVCR2	Fibroblast	Dendritic cell	0	1.12367
LGALS9_HAVCR2	Fibroblast|Macrophage	LGALS9	HAVCR2	Fibroblast	Macrophage	0	0.967667
LGALS9_HAVCR2	Macrophage|Dendritic cell	LGALS9	HAVCR2	Macrophage	Dendritic cell	0.064	0.685333
LGALS9_LRP1	Endothelial cell|Fibroblast	LGALS9	LRP1	Endothelial cell	Fibroblast	0	4.58833
LGALS9_LRP1	Epithelial cell|Fibroblast	LGALS9	LRP1	Epithelial cell	Fibroblast	0	4.04733
LGALS9_LRP1	Fibroblast|Fibroblast	LGALS9	LRP1	Fibroblast	Fibroblast	0	4.46533
LGALS9_LRP1	Macrophage|Fibroblast	LGALS9	LRP1	Macrophage	Fibroblast	0	4.027
LGALS9_LRP1	NK cell|Fibroblast	LGALS9	LRP1	NK cell	Fibroblast	0	3.93767
LGALS9_LRP1	Plasma cell|Fibroblast	LGALS9	LRP1	Plasma cell	Fibroblast	0	3.93833
LGALS9_LRP1	Smooth muscle cell|Fibroblast	LGALS9	LRP1	Smooth muscle cell	Fibroblast	0	3.97733
LGALS9_LRP1	T cell CD8+|Fibroblast	LGALS9	LRP1	T cell CD8+	Fibroblast	0	3.87833
LGALS9_MET	Endothelial cell|Epithelial cell	LGALS9	MET	Endothelial cell	Epithelial cell	0	0.951
LGALS9_MET	Endothelial cell|Macrophage	LGALS9	MET	Endothelial cell	Macrophage	0	0.947333
LGALS9_MET	Fibroblast|Epithelial cell	LGALS9	MET	Fibroblast	Epithelial cell	0	0.828
LGALS9_MET	Fibroblast|Macrophage	LGALS9	MET	Fibroblast	Macrophage	0	0.824333
LGALS9_MRC2	Endothelial cell|Fibroblast	LGALS9	MRC2	Endothelial cell	Fibroblast	0	1.52367
LGALS9_MRC2	Epithelial cell|Fibroblast	LGALS9	MRC2	Epithelial cell	Fibroblast	0.044	0.983
LGALS9_MRC2	Fibroblast|Fibroblast	LGALS9	MRC2	Fibroblast	Fibroblast	0	1.40067
LGALS9_MRC2	Macrophage|Fibroblast	LGALS9	MRC2	Macrophage	Fibroblast	0	0.962333
LGALS9_MRC2	Smooth muscle cell|Fibroblast	LGALS9	MRC2	Smooth muscle cell	Fibroblast	0	0.913333
LGALS9_PTPRK	Endothelial cell|Endothelial cell	LGALS9	PTPRK	Endothelial cell	Endothelial cell	0	1.05467
LGALS9_PTPRK	Endothelial cell|Epithelial cell	LGALS9	PTPRK	Endothelial cell	Epithelial cell	0	0.971
LGALS9_PTPRK	Endothelial cell|Fibroblast	LGALS9	PTPRK	Endothelial cell	Fibroblast	0	0.977
LGALS9_PTPRK	Endothelial cell|Smooth muscle cell	LGALS9	PTPRK	Endothelial cell	Smooth muscle cell	0	0.949667
LGALS9_PTPRK	Fibroblast|Endothelial cell	LGALS9	PTPRK	Fibroblast	Endothelial cell	0	0.931667
LGALS9_PTPRK	Fibroblast|Epithelial cell	LGALS9	PTPRK	Fibroblast	Epithelial cell	0.012	0.848
LGALS9_PTPRK	Fibroblast|Fibroblast	LGALS9	PTPRK	Fibroblast	Fibroblast	0	0.854
LGALS9_PTPRK	Fibroblast|Smooth muscle cell	LGALS9	PTPRK	Fibroblast	Smooth muscle cell	0	0.826667
LGALS9_SLC1A5	Endothelial cell|B cell	LGALS9	SLC1A5	Endothelial cell	B cell	0	0.987667
LGALS9_SLC1A5	Endothelial cell|Endothelial cell	LGALS9	SLC1A5	Endothelial cell	Endothelial cell	0	1.15667
LGALS9_SLC1A5	Endothelial cell|Epithelial cell	LGALS9	SLC1A5	Endothelial cell	Epithelial cell	0.076	1.01333
LGALS9_SLC1A5	Endothelial cell|Fibroblast	LGALS9	SLC1A5	Endothelial cell	Fibroblast	0	1.181
LGALS9_SLC1A5	Endothelial cell|ILC	LGALS9	SLC1A5	Endothelial cell	ILC	0	0.880667
LGALS9_SLC1A5	Endothelial cell|Macrophage	LGALS9	SLC1A5	Endothelial cell	Macrophage	0	0.895333
LGALS9_SLC1A5	Endothelial cell|NK cell	LGALS9	SLC1A5	Endothelial cell	NK cell	0.059	0.961
LGALS9_SLC1A5	Endothelial cell|Plasma cell	LGALS9	SLC1A5	Endothelial cell	Plasma cell	0.004	1.13933
LGALS9_SLC1A5	Endothelial cell|Smooth muscle cell	LGALS9	SLC1A5	Endothelial cell	Smooth muscle cell	0	0.935667
LGALS9_SLC1A5	Endothelial cell|T cell CD4+	LGALS9	SLC1A5	Endothelial cell	T cell CD4+	0	0.912667
LGALS9_SLC1A5	Endothelial cell|T cell CD8+	LGALS9	SLC1A5	Endothelial cell	T cell CD8+	0.035	0.897667
LGALS9_SLC1A5	Fibroblast|B cell	LGALS9	SLC1A5	Fibroblast	B cell	0	0.864667
LGALS9_SLC1A5	Fibroblast|Endothelial cell	LGALS9	SLC1A5	Fibroblast	Endothelial cell	0	1.034
LGALS9_SLC1A5	Fibroblast|Fibroblast	LGALS9	SLC1A5	Fibroblast	Fibroblast	0	1.05833
LGALS9_SORL1	Endothelial cell|B cell	LGALS9	SORL1	Endothelial cell	B cell	0	1.323
LGALS9_SORL1	Endothelial cell|Fibroblast	LGALS9	SORL1	Endothelial cell	Fibroblast	0	0.914
LGALS9_SORL1	Endothelial cell|ILC	LGALS9	SORL1	Endothelial cell	ILC	0	0.930333
LGALS9_SORL1	Endothelial cell|Macrophage	LGALS9	SORL1	Endothelial cell	Macrophage	0	1.061
LGALS9_SORL1	Endothelial cell|NK cell	LGALS9	SORL1	Endothelial cell	NK cell	0.048	0.949667
LGALS9_SORL1	Endothelial cell|T cell CD4+	LGALS9	SORL1	Endothelial cell	T cell CD4+	0	0.872
LGALS9_SORL1	Endothelial cell|T cell CD8+	LGALS9	SORL1	Endothelial cell	T cell CD8+	0	0.981667
LGALS9_SORL1	Fibroblast|B cell	LGALS9	SORL1	Fibroblast	B cell	0	1.20033
LGALS9_SORL1	Fibroblast|Fibroblast	LGALS9	SORL1	Fibroblast	Fibroblast	0	0.791
LGALS9_SORL1	Fibroblast|ILC	LGALS9	SORL1	Fibroblast	ILC	0	0.807333
LGALS9_SORL1	Fibroblast|Macrophage	LGALS9	SORL1	Fibroblast	Macrophage	0	0.938
LGALS9_SORL1	Fibroblast|T cell CD4+	LGALS9	SORL1	Fibroblast	T cell CD4+	0	0.749333
LGALS9_SORL1	Fibroblast|T cell CD8+	LGALS9	SORL1	Fibroblast	T cell CD8+	0.004	0.858667
LGALS9_SORL1	Macrophage|B cell	LGALS9	SORL1	Macrophage	B cell	0.004	0.762
LGALS9_SORL1	Smooth muscle cell|B cell	LGALS9	SORL1	Smooth muscle cell	B cell	0.008	0.712667
LGR4_RSPO3	Epithelial cell|Fibroblast	LGR4	RSPO3	Epithelial cell	Fibroblast	0	0.592
LGR4_RSPO3	Epithelial cell|Smooth muscle cell	LGR4	RSPO3	Epithelial cell	Smooth muscle cell	0	0.936333
LIFR_OSM	Endothelial cell|Macrophage	LIFR	OSM	Endothelial cell	Macrophage	0	0.834333
LIFR_OSM	Fibroblast|Macrophage	LIFR	OSM	Fibroblast	Macrophage	0	0.464
LIFR_OSM	Macrophage|Macrophage	LIFR	OSM	Macrophage	Macrophage	0.058	0.366
LIFR_OSM	Smooth muscle cell|Macrophage	LIFR	OSM	Smooth muscle cell	Macrophage	0	0.414333
LRP5_FAM3B	Endothelial cell|Epithelial cell	LRP5	FAM3B	Endothelial cell	Epithelial cell	0	0.507333
LRP5_FAM3B	Fibroblast|Epithelial cell	LRP5	FAM3B	Fibroblast	Epithelial cell	0	0.393
LRP5_FAM3B	Smooth muscle cell|Epithelial cell	LRP5	FAM3B	Smooth muscle cell	Epithelial cell	0	0.383667
LRP6_CKLF	Fibroblast|B cell	LRP6	CKLF	Fibroblast	B cell	0	0.791
LTBR_LTB	Endothelial cell|B cell	LTBR	LTB	Endothelial cell	B cell	0	0.832333
LTBR_LTB	Endothelial cell|T cell CD4+	LTBR	LTB	Endothelial cell	T cell CD4+	0	0.667667
LTBR_LTB	Endothelial cell|T cell CD8+	LTBR	LTB	Endothelial cell	T cell CD8+	0	0.919
LTBR_LTB	Epithelial cell|B cell	LTBR	LTB	Epithelial cell	B cell	0	0.839667
LTBR_LTB	Epithelial cell|T cell CD4+	LTBR	LTB	Epithelial cell	T cell CD4+	0.032	0.675333
LTBR_LTB	Epithelial cell|T cell CD8+	LTBR	LTB	Epithelial cell	T cell CD8+	0.004	0.926667
LTBR_LTB	Fibroblast|B cell	LTBR	LTB	Fibroblast	B cell	0	0.889667
LTBR_LTB	Fibroblast|ILC	LTBR	LTB	Fibroblast	ILC	0	0.586
LTBR_LTB	Fibroblast|T cell CD4+	LTBR	LTB	Fibroblast	T cell CD4+	0	0.725333
LTBR_LTB	Fibroblast|T cell CD8+	LTBR	LTB	Fibroblast	T cell CD8+	0	0.976333
LTBR_LTB	Macrophage|B cell	LTBR	LTB	Macrophage	B cell	0	0.645
LTBR_LTB	Macrophage|T cell CD8+	LTBR	LTB	Macrophage	T cell CD8+	0.028	0.732
LTBR_LTB	Smooth muscle cell|B cell	LTBR	LTB	Smooth muscle cell	B cell	0	0.793333
LTBR_LTB	Smooth muscle cell|ILC	LTBR	LTB	Smooth muscle cell	ILC	0.088	0.490333
LTBR_LTB	Smooth muscle cell|T cell CD4+	LTBR	LTB	Smooth muscle cell	T cell CD4+	0	0.629333
LTBR_LTB	Smooth muscle cell|T cell CD8+	LTBR	LTB	Smooth muscle cell	T cell CD8+	0.004	0.880333
MADCAM1_a4b7 complex	Endothelial cell|Dendritic cell	MADCAM1	a4b7 complex	Endothelial cell	Dendritic cell	0	1.04333
MADCAM1_a4b7 complex	Endothelial cell|ILC	MADCAM1	a4b7 complex	Endothelial cell	ILC	0	0.976667
MADCAM1_a4b7 complex	Endothelial cell|Macrophage	MADCAM1	a4b7 complex	Endothelial cell	Macrophage	0	1.07433
MADCAM1_a4b7 complex	Endothelial cell|NK cell	MADCAM1	a4b7 complex	Endothelial cell	NK cell	0	0.988
MADCAM1_a4b7 complex	Endothelial cell|Plasma cell	MADCAM1	a4b7 complex	Endothelial cell	Plasma cell	0	1.22
MADCAM1_a4b7 complex	Endothelial cell|T cell CD4+	MADCAM1	a4b7 complex	Endothelial cell	T cell CD4+	0	0.940667
MADCAM1_a4b7 complex	Endothelial cell|T cell CD8+	MADCAM1	a4b7 complex	Endothelial cell	T cell CD8+	0	1.042
MDK_LRP1	Fibroblast|Fibroblast	MDK	LRP1	Fibroblast	Fibroblast	0	4.11033
MDK_SORL1	Fibroblast|B cell	MDK	SORL1	Fibroblast	B cell	0	0.845667
MDK_SORL1	Fibroblast|Fibroblast	MDK	SORL1	Fibroblast	Fibroblast	0.008	0.436333
MDK_SORL1	Fibroblast|ILC	MDK	SORL1	Fibroblast	ILC	0.016	0.452667
MDK_SORL1	Fibroblast|Macrophage	MDK	SORL1	Fibroblast	Macrophage	0	0.583333
MDK_SORL1	Fibroblast|T cell CD8+	MDK	SORL1	Fibroblast	T cell CD8+	0.04	0.504
MERTK_GAS6	Endothelial cell|Endothelial cell	MERTK	GAS6	Endothelial cell	Endothelial cell	0	0.657
MERTK_GAS6	Endothelial cell|Fibroblast	MERTK	GAS6	Endothelial cell	Fibroblast	0	1.13233
MERTK_GAS6	Smooth muscle cell|Endothelial cell	MERTK	GAS6	Smooth muscle cell	Endothelial cell	0.004	0.668
MERTK_GAS6	Smooth muscle cell|Fibroblast	MERTK	GAS6	Smooth muscle cell	Fibroblast	0	1.14267
MET_HGF	Epithelial cell|Fibroblast	MET	HGF	Epithelial cell	Fibroblast	0	0.883
MET_HGF	Macrophage|Fibroblast	MET	HGF	Macrophage	Fibroblast	0	0.879
MMP2_aVb3 complex	Fibroblast|ILC	MMP2	aVb3 complex	Fibroblast	ILC	0	3.193
MMP2_aVb3 complex	Fibroblast|Smooth muscle cell	MMP2	aVb3 complex	Fibroblast	Smooth muscle cell	0	3.20733
NAMPT_P2RY6	Endothelial cell|Macrophage	NAMPT	P2RY6	Endothelial cell	Macrophage	0	0.799
NAMPT_P2RY6	Macrophage|Macrophage	NAMPT	P2RY6	Macrophage	Macrophage	0	0.624
NAMPT_nox2 complex	B cell|B cell	NAMPT	nox2 complex	B cell	B cell	0	1.04067
NAMPT_nox2 complex	B cell|Macrophage	NAMPT	nox2 complex	B cell	Macrophage	0	2.42133
NAMPT_nox2 complex	Dendritic cell|B cell	NAMPT	nox2 complex	Dendritic cell	B cell	0	1.13533
NAMPT_nox2 complex	Dendritic cell|Macrophage	NAMPT	nox2 complex	Dendritic cell	Macrophage	0	2.51567
NAMPT_nox2 complex	Endothelial cell|B cell	NAMPT	nox2 complex	Endothelial cell	B cell	0	1.46367
NAMPT_nox2 complex	Endothelial cell|Macrophage	NAMPT	nox2 complex	Endothelial cell	Macrophage	0	2.844
NAMPT_nox2 complex	Endothelial cell|Plasma cell	NAMPT	nox2 complex	Endothelial cell	Plasma cell	0.03	1.439
NAMPT_nox2 complex	Fibroblast|B cell	NAMPT	nox2 complex	Fibroblast	B cell	0	1.02667
NAMPT_nox2 complex	Fibroblast|Macrophage	NAMPT	nox2 complex	Fibroblast	Macrophage	0	2.40767
NAMPT_nox2 complex	Macrophage|B cell	NAMPT	nox2 complex	Macrophage	B cell	0	1.28867
NAMPT_nox2 complex	Macrophage|Macrophage	NAMPT	nox2 complex	Macrophage	Macrophage	0	2.66967
NAMPT_nox2 complex	Macrophage|Plasma cell	NAMPT	nox2 complex	Macrophage	Plasma cell	0.054	1.26467
NAMPT_nox2 complex	Plasma cell|B cell	NAMPT	nox2 complex	Plasma cell	B cell	0.087	0.928333
NAMPT_nox2 complex	Plasma cell|Macrophage	NAMPT	nox2 complex	Plasma cell	Macrophage	0	2.309
NAMPT_nox2 complex	Smooth muscle cell|B cell	NAMPT	nox2 complex	Smooth muscle cell	B cell	0	1.04567
NAMPT_nox2 complex	Smooth muscle cell|Macrophage	NAMPT	nox2 complex	Smooth muscle cell	Macrophage	0	2.42633
NCAM1_GDNF	Fibroblast|Smooth muscle cell	NCAM1	GDNF	Fibroblast	Smooth muscle cell	0	0.502
NCAM1_GDNF	Smooth muscle cell|Smooth muscle cell	NCAM1	GDNF	Smooth muscle cell	Smooth muscle cell	0	0.789333
NECTIN1_CADM3	Dendritic cell|Fibroblast	NECTIN1	CADM3	Dendritic cell	Fibroblast	0	0.290333
NECTIN1_CADM3	Fibroblast|Fibroblast	NECTIN1	CADM3	Fibroblast	Fibroblast	0	0.272333
NECTIN1_NECTIN3	Dendritic cell|Fibroblast	NECTIN1	NECTIN3	Dendritic cell	Fibroblast	0	0.190667
NECTIN1_NECTIN3	Dendritic cell|Smooth muscle cell	NECTIN1	NECTIN3	Dendritic cell	Smooth muscle cell	0	0.180667
NECTIN1_NECTIN3	Fibroblast|Fibroblast	NECTIN1	NECTIN3	Fibroblast	Fibroblast	0	0.172333
NECTIN1_NECTIN3	Fibroblast|Smooth muscle cell	NECTIN1	NECTIN3	Fibroblast	Smooth muscle cell	0	0.162667
NECTIN2_NECTIN3	Endothelial cell|Fibroblast	NECTIN2	NECTIN3	Endothelial cell	Fibroblast	0	0.31
NECTIN2_NECTIN3	Endothelial cell|Smooth muscle cell	NECTIN2	NECTIN3	Endothelial cell	Smooth muscle cell	0	0.299667
NECTIN2_NECTIN3	Epithelial cell|Fibroblast	NECTIN2	NECTIN3	Epithelial cell	Fibroblast	0.004	0.622333
NECTIN2_NECTIN3	Epithelial cell|Smooth muscle cell	NECTIN2	NECTIN3	Epithelial cell	Smooth muscle cell	0.004	0.612
NOTCH1_DLL4	Endothelial cell|Endothelial cell	NOTCH1	DLL4	Endothelial cell	Endothelial cell	0	2.39667
NOTCH1_DLL4	Fibroblast|Endothelial cell	NOTCH1	DLL4	Fibroblast	Endothelial cell	0	1.16867
NOTCH1_DLL4	ILC|Endothelial cell	NOTCH1	DLL4	ILC	Endothelial cell	0	1.16533
NOTCH1_DLL4	Macrophage|Endothelial cell	NOTCH1	DLL4	Macrophage	Endothelial cell	0	1.21567
NOTCH1_DLL4	NK cell|Endothelial cell	NOTCH1	DLL4	NK cell	Endothelial cell	0.07	1.13467
NOTCH1_DLL4	Smooth muscle cell|Endothelial cell	NOTCH1	DLL4	Smooth muscle cell	Endothelial cell	0	1.29267
NOTCH1_DLL4	T cell CD4+|Endothelial cell	NOTCH1	DLL4	T cell CD4+	Endothelial cell	0	1.21067
NOTCH1_DLL4	T cell CD8+|Endothelial cell	NOTCH1	DLL4	T cell CD8+	Endothelial cell	0	1.177
NOTCH1_JAG1	Endothelial cell|Endothelial cell	NOTCH1	JAG1	Endothelial cell	Endothelial cell	0	1.73
NOTCH1_JAG1	Endothelial cell|Smooth muscle cell	NOTCH1	JAG1	Endothelial cell	Smooth muscle cell	0	1.88667
NOTCH1_JAG1	Fibroblast|Smooth muscle cell	NOTCH1	JAG1	Fibroblast	Smooth muscle cell	0	0.658667
NOTCH1_JAG1	Macrophage|Smooth muscle cell	NOTCH1	JAG1	Macrophage	Smooth muscle cell	0.028	0.706
NOTCH1_JAG1	Smooth muscle cell|Endothelial cell	NOTCH1	JAG1	Smooth muscle cell	Endothelial cell	0	0.626
NOTCH1_JAG1	Smooth muscle cell|Smooth muscle cell	NOTCH1	JAG1	Smooth muscle cell	Smooth muscle cell	0	0.783333
NOTCH1_JAG1	T cell CD4+|Endothelial cell	NOTCH1	JAG1	T cell CD4+	Endothelial cell	0.071	0.544
NOTCH1_JAG1	T cell CD4+|Smooth muscle cell	NOTCH1	JAG1	T cell CD4+	Smooth muscle cell	0.004	0.701
NOTCH1_JAG2	Endothelial cell|Endothelial cell	NOTCH1	JAG2	Endothelial cell	Endothelial cell	0	1.58433
NOTCH1_JAG2	Smooth muscle cell|Endothelial cell	NOTCH1	JAG2	Smooth muscle cell	Endothelial cell	0.012	0.480667
NOTCH1_WNT4	Endothelial cell|Fibroblast	NOTCH1	WNT4	Endothelial cell	Fibroblast	0	1.80767
NOTCH1_WNT4	Smooth muscle cell|Fibroblast	NOTCH1	WNT4	Smooth muscle cell	Fibroblast	0	0.704
NOTCH2_DLL4	B cell|Endothelial cell	NOTCH2	DLL4	B cell	Endothelial cell	0	1.13633
NOTCH2_DLL4	Fibroblast|Endothelial cell	NOTCH2	DLL4	Fibroblast	Endothelial cell	0	1.19567
NOTCH2_DLL4	Macrophage|Endothelial cell	NOTCH2	DLL4	Macrophage	Endothelial cell	0	1.26333
NOTCH2_DLL4	Smooth muscle cell|Endothelial cell	NOTCH2	DLL4	Smooth muscle cell	Endothelial cell	0	1.167
NOTCH2_JAG2	B cell|Endothelial cell	NOTCH2	JAG2	B cell	Endothelial cell	0	0.323667
NOTCH2_JAG2	Fibroblast|Endothelial cell	NOTCH2	JAG2	Fibroblast	Endothelial cell	0	0.383667
NOTCH2_JAG2	Macrophage|Endothelial cell	NOTCH2	JAG2	Macrophage	Endothelial cell	0	0.451
NOTCH2_JAG2	Smooth muscle cell|Endothelial cell	NOTCH2	JAG2	Smooth muscle cell	Endothelial cell	0	0.354667
NOTCH3_JAG2	Smooth muscle cell|Endothelial cell	NOTCH3	JAG2	Smooth muscle cell	Endothelial cell	0	1.804
NOTCH4_DLL4	Endothelial cell|Endothelial cell	NOTCH4	DLL4	Endothelial cell	Endothelial cell	0	1.27333
NOTCH4_JAG2	Endothelial cell|Endothelial cell	NOTCH4	JAG2	Endothelial cell	Endothelial cell	0	0.461
NRG1_LGR4	Fibroblast|Epithelial cell	NRG1	LGR4	Fibroblast	Epithelial cell	0	1.48567
NRG1_LSR	Fibroblast|Macrophage	NRG1	LSR	Fibroblast	Macrophage	0	1.17167
NRG1_a6b4 complex	Fibroblast|Endothelial cell	NRG1	a6b4 complex	Fibroblast	Endothelial cell	0	1.48533
NRG1_a6b4 complex	Fibroblast|Epithelial cell	NRG1	a6b4 complex	Fibroblast	Epithelial cell	0	1.959
NRG1_a6b4 complex	Macrophage|Epithelial cell	NRG1	a6b4 complex	Macrophage	Epithelial cell	0.048	1.10433
NRG1_a6b4 complex	Smooth muscle cell|Epithelial cell	NRG1	a6b4 complex	Smooth muscle cell	Epithelial cell	0.08	0.995667
NRG2_ERBB3	Plasma cell|Epithelial cell	NRG2	ERBB3	Plasma cell	Epithelial cell	0	0.403
NRP1_PGF	Endothelial cell|Smooth muscle cell	NRP1	PGF	Endothelial cell	Smooth muscle cell	0	1.81933
NRP1_SEMA3A	Endothelial cell|Smooth muscle cell	NRP1	SEMA3A	Endothelial cell	Smooth muscle cell	0	1.806
NRP1_SEMA3A	Smooth muscle cell|Smooth muscle cell	NRP1	SEMA3A	Smooth muscle cell	Smooth muscle cell	0.064	0.823667
NRP1_VEGFA	Endothelial cell|Endothelial cell	NRP1	VEGFA	Endothelial cell	Endothelial cell	0	1.85867
NRP1_VEGFA	Endothelial cell|Fibroblast	NRP1	VEGFA	Endothelial cell	Fibroblast	0	2.00167
NRP1_VEGFA	Endothelial cell|ILC	NRP1	VEGFA	Endothelial cell	ILC	0	2.002
NRP1_VEGFA	Endothelial cell|Macrophage	NRP1	VEGFA	Endothelial cell	Macrophage	0	2.133
NRP1_VEGFA	Endothelial cell|NK cell	NRP1	VEGFA	Endothelial cell	NK cell	0	2.856
NRP1_VEGFA	Fibroblast|ILC	NRP1	VEGFA	Fibroblast	ILC	0.052	0.893
NRP1_VEGFA	Fibroblast|Macrophage	NRP1	VEGFA	Fibroblast	Macrophage	0.008	1.024
NRP1_VEGFA	Fibroblast|NK cell	NRP1	VEGFA	Fibroblast	NK cell	0.056	1.74633
NRP1_VEGFA	Smooth muscle cell|Fibroblast	NRP1	VEGFA	Smooth muscle cell	Fibroblast	0.084	1.01967
NRP1_VEGFA	Smooth muscle cell|ILC	NRP1	VEGFA	Smooth muscle cell	ILC	0.004	1.02067
NRP1_VEGFA	Smooth muscle cell|Macrophage	NRP1	VEGFA	Smooth muscle cell	Macrophage	0.008	1.151
NRP1_VEGFA	Smooth muscle cell|NK cell	NRP1	VEGFA	Smooth muscle cell	NK cell	0.004	1.87433
NRP1_VEGFB	Endothelial cell|Fibroblast	NRP1	VEGFB	Endothelial cell	Fibroblast	0	1.764
NRP1_VEGFB	Endothelial cell|Smooth muscle cell	NRP1	VEGFB	Endothelial cell	Smooth muscle cell	0	1.85133
NRP1_VEGFB	Smooth muscle cell|Smooth muscle cell	NRP1	VEGFB	Smooth muscle cell	Smooth muscle cell	0.076	0.87
NRP2_PGF	Endothelial cell|Smooth muscle cell	NRP2	PGF	Endothelial cell	Smooth muscle cell	0	1.007
NRP2_PGF	Fibroblast|Smooth muscle cell	NRP2	PGF	Fibroblast	Smooth muscle cell	0.004	0.541333
NRP2_PGF	Smooth muscle cell|Smooth muscle cell	NRP2	PGF	Smooth muscle cell	Smooth muscle cell	0	0.809333
NRP2_SEMA3C	Endothelial cell|Epithelial cell	NRP2	SEMA3C	Endothelial cell	Epithelial cell	0.016	1.15867
NRP2_SEMA3C	Endothelial cell|Fibroblast	NRP2	SEMA3C	Endothelial cell	Fibroblast	0	1.27033
NRP2_SEMA3C	Endothelial cell|Smooth muscle cell	NRP2	SEMA3C	Endothelial cell	Smooth muscle cell	0	1.468
NRP2_SEMA3C	Fibroblast|Fibroblast	NRP2	SEMA3C	Fibroblast	Fibroblast	0	0.805
NRP2_SEMA3C	Fibroblast|Smooth muscle cell	NRP2	SEMA3C	Fibroblast	Smooth muscle cell	0	1.00267
NRP2_SEMA3C	Macrophage|Smooth muscle cell	NRP2	SEMA3C	Macrophage	Smooth muscle cell	0	0.854
NRP2_SEMA3C	Smooth muscle cell|Epithelial cell	NRP2	SEMA3C	Smooth muscle cell	Epithelial cell	0.068	0.961
NRP2_SEMA3C	Smooth muscle cell|Fibroblast	NRP2	SEMA3C	Smooth muscle cell	Fibroblast	0	1.07267
NRP2_SEMA3C	Smooth muscle cell|Smooth muscle cell	NRP2	SEMA3C	Smooth muscle cell	Smooth muscle cell	0	1.27033
NRP2_SEMA3F	Endothelial cell|Endothelial cell	NRP2	SEMA3F	Endothelial cell	Endothelial cell	0	1.96267
NRP2_SEMA3F	Endothelial cell|Fibroblast	NRP2	SEMA3F	Endothelial cell	Fibroblast	0	1.09833
NRP2_SEMA3F	Endothelial cell|Smooth muscle cell	NRP2	SEMA3F	Endothelial cell	Smooth muscle cell	0	0.958667
NRP2_SEMA3F	Fibroblast|Endothelial cell	NRP2	SEMA3F	Fibroblast	Endothelial cell	0	1.49733
NRP2_SEMA3F	Macrophage|Endothelial cell	NRP2	SEMA3F	Macrophage	Endothelial cell	0	1.34833
NRP2_SEMA3F	Smooth muscle cell|Endothelial cell	NRP2	SEMA3F	Smooth muscle cell	Endothelial cell	0	1.765
NRP2_SEMA3F	Smooth muscle cell|Fibroblast	NRP2	SEMA3F	Smooth muscle cell	Fibroblast	0.012	0.901
NRP2_VEGFA	Endothelial cell|Endothelial cell	NRP2	VEGFA	Endothelial cell	Endothelial cell	0	1.04633
NRP2_VEGFA	Endothelial cell|Fibroblast	NRP2	VEGFA	Endothelial cell	Fibroblast	0	1.18933
NRP2_VEGFA	Endothelial cell|ILC	NRP2	VEGFA	Endothelial cell	ILC	0	1.19
NRP2_VEGFA	Endothelial cell|Macrophage	NRP2	VEGFA	Endothelial cell	Macrophage	0	1.32067
NRP2_VEGFA	Endothelial cell|NK cell	NRP2	VEGFA	Endothelial cell	NK cell	0	2.04367
NRP2_VEGFA	Fibroblast|Fibroblast	NRP2	VEGFA	Fibroblast	Fibroblast	0	0.723667
NRP2_VEGFA	Fibroblast|ILC	NRP2	VEGFA	Fibroblast	ILC	0.088	0.724667
NRP2_VEGFA	Fibroblast|Macrophage	NRP2	VEGFA	Fibroblast	Macrophage	0	0.855333
NRP2_VEGFA	Fibroblast|NK cell	NRP2	VEGFA	Fibroblast	NK cell	0.064	1.57833
NRP2_VEGFA	Smooth muscle cell|Endothelial cell	NRP2	VEGFA	Smooth muscle cell	Endothelial cell	0	0.848667
NRP2_VEGFA	Smooth muscle cell|Fibroblast	NRP2	VEGFA	Smooth muscle cell	Fibroblast	0	0.991667
NRP2_VEGFA	Smooth muscle cell|ILC	NRP2	VEGFA	Smooth muscle cell	ILC	0	0.992333
NRP2_VEGFA	Smooth muscle cell|Macrophage	NRP2	VEGFA	Smooth muscle cell	Macrophage	0	1.123
NRP2_VEGFA	Smooth muscle cell|NK cell	NRP2	VEGFA	Smooth muscle cell	NK cell	0.004	1.846
OSMR_OSM	Endothelial cell|Macrophage	OSMR	OSM	Endothelial cell	Macrophage	0	1.10933
OSMR_OSM	Fibroblast|Macrophage	OSMR	OSM	Fibroblast	Macrophage	0	0.684
OSMR_OSM	Smooth muscle cell|Macrophage	OSMR	OSM	Smooth muscle cell	Macrophage	0	0.655333
PDCD1_CD274	ILC|B cell	PDCD1	CD274	ILC	B cell	0	0.399333
PDCD1_CD274	ILC|Dendritic cell	PDCD1	CD274	ILC	Dendritic cell	0.004	0.642
PDCD1_CD274	ILC|Endothelial cell	PDCD1	CD274	ILC	Endothelial cell	0	0.621667
PDCD1_CD274	ILC|Macrophage	PDCD1	CD274	ILC	Macrophage	0	0.844333
PDCD1_CD274	ILC|Plasma cell	PDCD1	CD274	ILC	Plasma cell	0.015	1.42733
PDCD1_FAM3C	ILC|B cell	PDCD1	FAM3C	ILC	B cell	0	0.297333
PDCD1_FAM3C	ILC|Endothelial cell	PDCD1	FAM3C	ILC	Endothelial cell	0	0.352
PDCD1_FAM3C	ILC|Fibroblast	PDCD1	FAM3C	ILC	Fibroblast	0	0.399
PDCD1_FAM3C	ILC|Smooth muscle cell	PDCD1	FAM3C	ILC	Smooth muscle cell	0	0.350667
PDCD1_FAM3C	ILC|T cell CD4+	PDCD1	FAM3C	ILC	T cell CD4+	0	0.283
PDCD1_PDCD1LG2	ILC|NK cell	PDCD1	PDCD1LG2	ILC	NK cell	0	0.272
PDGFA_PDGFRA	Endothelial cell|Fibroblast	PDGFA	PDGFRA	Endothelial cell	Fibroblast	0	3.47167
PDGFA_PDGFRA	Epithelial cell|Fibroblast	PDGFA	PDGFRA	Epithelial cell	Fibroblast	0	3.784
PDGFA_PDGFRA	Smooth muscle cell|Fibroblast	PDGFA	PDGFRA	Smooth muscle cell	Fibroblast	0	3.859
PDGFB_LRP1	Endothelial cell|Fibroblast	PDGFB	LRP1	Endothelial cell	Fibroblast	0	4.54833
PDGFB_PDGFR complex	Endothelial cell|Fibroblast	PDGFB	PDGFR complex	Endothelial cell	Fibroblast	0	1.18867
PDGFB_PDGFRA	Endothelial cell|Fibroblast	PDGFB	PDGFRA	Endothelial cell	Fibroblast	0	3.89
PDGFB_PDGFRB	Endothelial cell|Fibroblast	PDGFB	PDGFRB	Endothelial cell	Fibroblast	0	1.18867
PDGFB_PDGFRB	Endothelial cell|Smooth muscle cell	PDGFB	PDGFRB	Endothelial cell	Smooth muscle cell	0	2.226
PDGFR complex_PDGFD	Fibroblast|Endothelial cell	PDGFR complex	PDGFD	Fibroblast	Endothelial cell	0	0.537
PDGFRA_PDGFC	Fibroblast|Smooth muscle cell	PDGFRA	PDGFC	Fibroblast	Smooth muscle cell	0	3.36167
PDGFRB_PDGFD	Fibroblast|Endothelial cell	PDGFRB	PDGFD	Fibroblast	Endothelial cell	0	0.537
PDGFRB_PDGFD	Smooth muscle cell|Endothelial cell	PDGFRB	PDGFD	Smooth muscle cell	Endothelial cell	0	1.57467
PECAM1_CD38	Endothelial cell|B cell	PECAM1	CD38	Endothelial cell	B cell	0	5.09567
PECAM1_CD38	Endothelial cell|Endothelial cell	PECAM1	CD38	Endothelial cell	Endothelial cell	0	5.26833
PECAM1_CD38	Endothelial cell|Epithelial cell	PECAM1	CD38	Endothelial cell	Epithelial cell	0	5.95233
PECAM1_CD38	Endothelial cell|Macrophage	PECAM1	CD38	Endothelial cell	Macrophage	0	5.07067
PF4_ACKR1	Macrophage|Endothelial cell	PF4	ACKR1	Macrophage	Endothelial cell	0	0.993333
PLAUR_a4b1 complex	B cell|Macrophage	PLAUR	a4b1 complex	B cell	Macrophage	0.024	0.802
PLAUR_a4b1 complex	B cell|Smooth muscle cell	PLAUR	a4b1 complex	B cell	Smooth muscle cell	0.019	0.804667
PLAUR_a4b1 complex	Endothelial cell|B cell	PLAUR	a4b1 complex	Endothelial cell	B cell	0	1.37633
PLAUR_a4b1 complex	Endothelial cell|Dendritic cell	PLAUR	a4b1 complex	Endothelial cell	Dendritic cell	0	1.73067
PLAUR_a4b1 complex	Endothelial cell|ILC	PLAUR	a4b1 complex	Endothelial cell	ILC	0	1.33333
PLAUR_a4b1 complex	Endothelial cell|Macrophage	PLAUR	a4b1 complex	Endothelial cell	Macrophage	0	1.81667
PLAUR_a4b1 complex	Endothelial cell|NK cell	PLAUR	a4b1 complex	Endothelial cell	NK cell	0.008	1.806
PLAUR_a4b1 complex	Endothelial cell|Plasma cell	PLAUR	a4b1 complex	Endothelial cell	Plasma cell	0.016	1.40833
PLAUR_a4b1 complex	Endothelial cell|Smooth muscle cell	PLAUR	a4b1 complex	Endothelial cell	Smooth muscle cell	0	1.81967
PLAUR_a4b1 complex	Endothelial cell|T cell CD4+	PLAUR	a4b1 complex	Endothelial cell	T cell CD4+	0	1.30467
PLAUR_a4b1 complex	Endothelial cell|T cell CD8+	PLAUR	a4b1 complex	Endothelial cell	T cell CD8+	0.008	1.34733
PLAUR_a4b1 complex	Epithelial cell|Macrophage	PLAUR	a4b1 complex	Epithelial cell	Macrophage	0.052	1.19567
PLAUR_a4b1 complex	Epithelial cell|Smooth muscle cell	PLAUR	a4b1 complex	Epithelial cell	Smooth muscle cell	0.076	1.19867
PLAUR_a4b1 complex	Macrophage|B cell	PLAUR	a4b1 complex	Macrophage	B cell	0	1.02233
PLAUR_a4b1 complex	Macrophage|Dendritic cell	PLAUR	a4b1 complex	Macrophage	Dendritic cell	0	1.377
PLAUR_a4b1 complex	Macrophage|ILC	PLAUR	a4b1 complex	Macrophage	ILC	0.008	0.979
PLAUR_a4b1 complex	Macrophage|Macrophage	PLAUR	a4b1 complex	Macrophage	Macrophage	0	1.463
PLAUR_a4b1 complex	Macrophage|NK cell	PLAUR	a4b1 complex	Macrophage	NK cell	0.055	1.452
PLAUR_a4b1 complex	Macrophage|Smooth muscle cell	PLAUR	a4b1 complex	Macrophage	Smooth muscle cell	0	1.466
PLAUR_a4b1 complex	Macrophage|T cell CD4+	PLAUR	a4b1 complex	Macrophage	T cell CD4+	0	0.951
PLAUR_a4b1 complex	Macrophage|T cell CD8+	PLAUR	a4b1 complex	Macrophage	T cell CD8+	0.088	0.993333
PLAUR_aVb3 complex	Endothelial cell|ILC	PLAUR	aVb3 complex	Endothelial cell	ILC	0	1.31233
PLAUR_aVb3 complex	Endothelial cell|Smooth muscle cell	PLAUR	aVb3 complex	Endothelial cell	Smooth muscle cell	0	1.32633
PLAUR_aVb3 complex	Macrophage|ILC	PLAUR	aVb3 complex	Macrophage	ILC	0	0.958
PLAUR_aVb3 complex	Macrophage|Smooth muscle cell	PLAUR	aVb3 complex	Macrophage	Smooth muscle cell	0	0.972333
PLXNB2_PTN	Endothelial cell|Fibroblast	PLXNB2	PTN	Endothelial cell	Fibroblast	0	1.703
PLXNB2_PTN	Epithelial cell|Fibroblast	PLXNB2	PTN	Epithelial cell	Fibroblast	0	2.10567
PLXNB2_PTN	Fibroblast|Fibroblast	PLXNB2	PTN	Fibroblast	Fibroblast	0	1.80567
PLXNB2_PTN	Macrophage|Fibroblast	PLXNB2	PTN	Macrophage	Fibroblast	0	1.68467
PLXNB2_PTN	Smooth muscle cell|Fibroblast	PLXNB2	PTN	Smooth muscle cell	Fibroblast	0	1.83433
PLXNB2_SEMA4C	Endothelial cell|Endothelial cell	PLXNB2	SEMA4C	Endothelial cell	Endothelial cell	0	0.838333
PLXNB2_SEMA4C	Endothelial cell|Smooth muscle cell	PLXNB2	SEMA4C	Endothelial cell	Smooth muscle cell	0	0.613
PLXNB2_SEMA4C	Epithelial cell|Endothelial cell	PLXNB2	SEMA4C	Epithelial cell	Endothelial cell	0	1.24133
PLXNB2_SEMA4C	Epithelial cell|Smooth muscle cell	PLXNB2	SEMA4C	Epithelial cell	Smooth muscle cell	0	1.016
PLXNB2_SEMA4C	Fibroblast|Endothelial cell	PLXNB2	SEMA4C	Fibroblast	Endothelial cell	0	0.941333
PLXNB2_SEMA4C	Fibroblast|Fibroblast	PLXNB2	SEMA4C	Fibroblast	Fibroblast	0.008	0.496333
PLXNB2_SEMA4C	Fibroblast|Smooth muscle cell	PLXNB2	SEMA4C	Fibroblast	Smooth muscle cell	0	0.716333
PLXNB2_SEMA4C	Macrophage|Endothelial cell	PLXNB2	SEMA4C	Macrophage	Endothelial cell	0	0.82
PLXNB2_SEMA4C	Macrophage|Smooth muscle cell	PLXNB2	SEMA4C	Macrophage	Smooth muscle cell	0	0.594333
PLXNB2_SEMA4C	Smooth muscle cell|Endothelial cell	PLXNB2	SEMA4C	Smooth muscle cell	Endothelial cell	0	0.97
PLXNB2_SEMA4C	Smooth muscle cell|Fibroblast	PLXNB2	SEMA4C	Smooth muscle cell	Fibroblast	0.008	0.525333
PLXNB2_SEMA4C	Smooth muscle cell|Smooth muscle cell	PLXNB2	SEMA4C	Smooth muscle cell	Smooth muscle cell	0	0.745
PLXNB2_SEMA4D	Endothelial cell|B cell	PLXNB2	SEMA4D	Endothelial cell	B cell	0	0.426667
PLXNB2_SEMA4D	Endothelial cell|Macrophage	PLXNB2	SEMA4D	Endothelial cell	Macrophage	0	0.653
PLXNB2_SEMA4D	Endothelial cell|T cell CD4+	PLXNB2	SEMA4D	Endothelial cell	T cell CD4+	0.012	0.366333
PLXNB2_SEMA4D	Endothelial cell|T cell CD8+	PLXNB2	SEMA4D	Endothelial cell	T cell CD8+	0.072	0.4
PLXNB2_SEMA4D	Epithelial cell|B cell	PLXNB2	SEMA4D	Epithelial cell	B cell	0	0.83
PLXNB2_SEMA4D	Epithelial cell|Dendritic cell	PLXNB2	SEMA4D	Epithelial cell	Dendritic cell	0.052	0.690333
PLXNB2_SEMA4D	Epithelial cell|ILC	PLXNB2	SEMA4D	Epithelial cell	ILC	0.016	0.705333
PLXNB2_SEMA4D	Epithelial cell|Macrophage	PLXNB2	SEMA4D	Epithelial cell	Macrophage	0	1.05567
PLXNB2_SEMA4D	Epithelial cell|Plasma cell	PLXNB2	SEMA4D	Epithelial cell	Plasma cell	0.056	0.719667
PLXNB2_SEMA4D	Epithelial cell|T cell CD4+	PLXNB2	SEMA4D	Epithelial cell	T cell CD4+	0	0.768667
PLXNB2_SEMA4D	Epithelial cell|T cell CD8+	PLXNB2	SEMA4D	Epithelial cell	T cell CD8+	0.012	0.802667
PLXNB2_SEMA4D	Fibroblast|B cell	PLXNB2	SEMA4D	Fibroblast	B cell	0	0.53
PLXNB2_SEMA4D	Fibroblast|Dendritic cell	PLXNB2	SEMA4D	Fibroblast	Dendritic cell	0.032	0.390667
PLXNB2_SEMA4D	Fibroblast|ILC	PLXNB2	SEMA4D	Fibroblast	ILC	0	0.405333
PLXNB2_SEMA4D	Fibroblast|Macrophage	PLXNB2	SEMA4D	Fibroblast	Macrophage	0	0.756
PLXNB2_SEMA4D	Fibroblast|T cell CD4+	PLXNB2	SEMA4D	Fibroblast	T cell CD4+	0	0.468667
PLXNB2_SEMA4D	Fibroblast|T cell CD8+	PLXNB2	SEMA4D	Fibroblast	T cell CD8+	0	0.503
PLXNB2_SEMA4D	Macrophage|B cell	PLXNB2	SEMA4D	Macrophage	B cell	0	0.408333
PLXNB2_SEMA4D	Macrophage|Macrophage	PLXNB2	SEMA4D	Macrophage	Macrophage	0	0.634667
PLXNB2_SEMA4D	Macrophage|T cell CD4+	PLXNB2	SEMA4D	Macrophage	T cell CD4+	0.016	0.347667
PLXNB2_SEMA4D	Smooth muscle cell|B cell	PLXNB2	SEMA4D	Smooth muscle cell	B cell	0	0.558333
PLXNB2_SEMA4D	Smooth muscle cell|Dendritic cell	PLXNB2	SEMA4D	Smooth muscle cell	Dendritic cell	0.024	0.419
PLXNB2_SEMA4D	Smooth muscle cell|ILC	PLXNB2	SEMA4D	Smooth muscle cell	ILC	0	0.434
PLXNB2_SEMA4D	Smooth muscle cell|Macrophage	PLXNB2	SEMA4D	Smooth muscle cell	Macrophage	0	0.784667
PLXNB2_SEMA4D	Smooth muscle cell|Plasma cell	PLXNB2	SEMA4D	Smooth muscle cell	Plasma cell	0.1	0.448667
PLXNB2_SEMA4D	Smooth muscle cell|T cell CD4+	PLXNB2	SEMA4D	Smooth muscle cell	T cell CD4+	0	0.497667
PLXNB2_SEMA4D	Smooth muscle cell|T cell CD8+	PLXNB2	SEMA4D	Smooth muscle cell	T cell CD8+	0	0.531667
PLXNB2_SEMA4G	Endothelial cell|Epithelial cell	PLXNB2	SEMA4G	Endothelial cell	Epithelial cell	0	0.596
PLXNB2_SEMA4G	Epithelial cell|Epithelial cell	PLXNB2	SEMA4G	Epithelial cell	Epithelial cell	0	0.999
PLXNB2_SEMA4G	Fibroblast|Epithelial cell	PLXNB2	SEMA4G	Fibroblast	Epithelial cell	0	0.699
PLXNB2_SEMA4G	Macrophage|Epithelial cell	PLXNB2	SEMA4G	Macrophage	Epithelial cell	0	0.578
PLXNB2_SEMA4G	Smooth muscle cell|Epithelial cell	PLXNB2	SEMA4G	Smooth muscle cell	Epithelial cell	0	0.728
PLXNC1_SEMA7A	Dendritic cell|B cell	PLXNC1	SEMA7A	Dendritic cell	B cell	0	0.305333
PLXNC1_SEMA7A	Dendritic cell|Dendritic cell	PLXNC1	SEMA7A	Dendritic cell	Dendritic cell	0	0.496667
PLXNC1_SEMA7A	Dendritic cell|Endothelial cell	PLXNC1	SEMA7A	Dendritic cell	Endothelial cell	0	0.619
PLXNC1_SEMA7A	Plasma cell|B cell	PLXNC1	SEMA7A	Plasma cell	B cell	0.043	0.259
PLXNC1_SEMA7A	Plasma cell|Dendritic cell	PLXNC1	SEMA7A	Plasma cell	Dendritic cell	0.012	0.450333
PLXNC1_SEMA7A	Plasma cell|Endothelial cell	PLXNC1	SEMA7A	Plasma cell	Endothelial cell	0.004	0.572333
PODXL_SELL	Endothelial cell|B cell	PODXL	SELL	Endothelial cell	B cell	0	3.481
PODXL_SELL	Endothelial cell|Macrophage	PODXL	SELL	Endothelial cell	Macrophage	0	3.46067
PODXL_SELL	Endothelial cell|NK cell	PODXL	SELL	Endothelial cell	NK cell	0	3.53433
PROS1_AXL	Endothelial cell|Fibroblast	PROS1	AXL	Endothelial cell	Fibroblast	0	1.274
PROS1_AXL	Endothelial cell|Smooth muscle cell	PROS1	AXL	Endothelial cell	Smooth muscle cell	0	1.284
PROS1_AXL	Fibroblast|Fibroblast	PROS1	AXL	Fibroblast	Fibroblast	0	1.59433
PROS1_AXL	Fibroblast|Smooth muscle cell	PROS1	AXL	Fibroblast	Smooth muscle cell	0	1.604
PROS1_AXL	Smooth muscle cell|Fibroblast	PROS1	AXL	Smooth muscle cell	Fibroblast	0	1.73333
PROS1_AXL	Smooth muscle cell|Macrophage	PROS1	AXL	Smooth muscle cell	Macrophage	0.012	1.073
PROS1_AXL	Smooth muscle cell|Smooth muscle cell	PROS1	AXL	Smooth muscle cell	Smooth muscle cell	0	1.74333
PTN_PTPRS	Fibroblast|Dendritic cell	PTN	PTPRS	Fibroblast	Dendritic cell	0	1.67433
PTN_PTPRS	Fibroblast|Fibroblast	PTN	PTPRS	Fibroblast	Fibroblast	0	1.881
PTN_PTPRS	Fibroblast|Macrophage	PTN	PTPRS	Fibroblast	Macrophage	0	1.63233
PTN_PTPRS	Fibroblast|Smooth muscle cell	PTN	PTPRS	Fibroblast	Smooth muscle cell	0	1.91633
PTPRC_CD22	B cell|B cell	PTPRC	CD22	B cell	B cell	0	2.497
PTPRC_CD22	Macrophage|B cell	PTPRC	CD22	Macrophage	B cell	0	2.918
PTPRC_CD22	NK cell|B cell	PTPRC	CD22	NK cell	B cell	0	5.47333
PTPRC_CD22	T cell CD4+|B cell	PTPRC	CD22	T cell CD4+	B cell	0	3.15333
PTPRC_CD22	T cell CD8+|B cell	PTPRC	CD22	T cell CD8+	B cell	0	3.281
PTPRC_MRC1	B cell|Macrophage	PTPRC	MRC1	B cell	Macrophage	0	2.41967
PTPRC_MRC1	Macrophage|Macrophage	PTPRC	MRC1	Macrophage	Macrophage	0	2.84067
PTPRC_MRC1	NK cell|Macrophage	PTPRC	MRC1	NK cell	Macrophage	0	5.396
PTPRC_MRC1	T cell CD4+|Macrophage	PTPRC	MRC1	T cell CD4+	Macrophage	0	3.076
PTPRC_MRC1	T cell CD8+|Macrophage	PTPRC	MRC1	T cell CD8+	Macrophage	0	3.20367
PVR_CD226	Dendritic cell|T cell CD8+	PVR	CD226	Dendritic cell	T cell CD8+	0.02	0.327
PVR_CD226	Endothelial cell|T cell CD8+	PVR	CD226	Endothelial cell	T cell CD8+	0	0.713
PVR_CD226	Epithelial cell|T cell CD8+	PVR	CD226	Epithelial cell	T cell CD8+	0.012	0.401333
PVR_CD226	Fibroblast|T cell CD8+	PVR	CD226	Fibroblast	T cell CD8+	0	0.309
PVR_CD226	Macrophage|T cell CD8+	PVR	CD226	Macrophage	T cell CD8+	0	0.411667
PVR_CD226	Smooth muscle cell|T cell CD8+	PVR	CD226	Smooth muscle cell	T cell CD8+	0.008	0.278333
PVR_CD96	Dendritic cell|T cell CD8+	PVR	CD96	Dendritic cell	T cell CD8+	0.023	0.338333
PVR_CD96	Endothelial cell|T cell CD4+	PVR	CD96	Endothelial cell	T cell CD4+	0	0.604333
PVR_CD96	Endothelial cell|T cell CD8+	PVR	CD96	Endothelial cell	T cell CD8+	0	0.724333
PVR_CD96	Epithelial cell|T cell CD4+	PVR	CD96	Epithelial cell	T cell CD4+	0.092	0.292667
PVR_CD96	Epithelial cell|T cell CD8+	PVR	CD96	Epithelial cell	T cell CD8+	0.02	0.412667
PVR_CD96	Fibroblast|T cell CD8+	PVR	CD96	Fibroblast	T cell CD8+	0	0.32
PVR_CD96	Macrophage|T cell CD4+	PVR	CD96	Macrophage	T cell CD4+	0	0.303
PVR_CD96	Macrophage|T cell CD8+	PVR	CD96	Macrophage	T cell CD8+	0	0.422667
PVR_CD96	Smooth muscle cell|T cell CD8+	PVR	CD96	Smooth muscle cell	T cell CD8+	0.016	0.289667
PVR_NECTIN3	Endothelial cell|Fibroblast	PVR	NECTIN3	Endothelial cell	Fibroblast	0	0.609667
PVR_NECTIN3	Endothelial cell|Smooth muscle cell	PVR	NECTIN3	Endothelial cell	Smooth muscle cell	0	0.6
PVR_NECTIN3	Macrophage|Fibroblast	PVR	NECTIN3	Macrophage	Fibroblast	0.028	0.308333
PVR_NECTIN3	Macrophage|Smooth muscle cell	PVR	NECTIN3	Macrophage	Smooth muscle cell	0.099	0.299
PVR_TNFSF9	Dendritic cell|Macrophage	PVR	TNFSF9	Dendritic cell	Macrophage	0	0.521667
PVR_TNFSF9	Endothelial cell|Endothelial cell	PVR	TNFSF9	Endothelial cell	Endothelial cell	0	0.663667
PVR_TNFSF9	Endothelial cell|Fibroblast	PVR	TNFSF9	Endothelial cell	Fibroblast	0	0.693
PVR_TNFSF9	Endothelial cell|Macrophage	PVR	TNFSF9	Endothelial cell	Macrophage	0	0.908
PVR_TNFSF9	Endothelial cell|Smooth muscle cell	PVR	TNFSF9	Endothelial cell	Smooth muscle cell	0	0.683333
PVR_TNFSF9	Epithelial cell|Macrophage	PVR	TNFSF9	Epithelial cell	Macrophage	0.004	0.596
PVR_TNFSF9	Fibroblast|Macrophage	PVR	TNFSF9	Fibroblast	Macrophage	0	0.503667
PVR_TNFSF9	Macrophage|Fibroblast	PVR	TNFSF9	Macrophage	Fibroblast	0.004	0.391667
PVR_TNFSF9	Macrophage|Macrophage	PVR	TNFSF9	Macrophage	Macrophage	0	0.606333
PVR_TNFSF9	Smooth muscle cell|Macrophage	PVR	TNFSF9	Smooth muscle cell	Macrophage	0	0.473
PlexinA1_complex3_SEMA3A	Fibroblast|Smooth muscle cell	PlexinA1	complex3_SEMA3A	Fibroblast	Smooth muscle cell	0	0.228
PlexinA1_complex3_SEMA3A	Smooth muscle cell|Smooth muscle cell	PlexinA1	complex3_SEMA3A	Smooth muscle cell	Smooth muscle cell	0	0.247667
PlexinA2_complex1_SEMA3A	Endothelial cell|Smooth muscle cell	PlexinA2	complex1_SEMA3A	Endothelial cell	Smooth muscle cell	0	0.857
PlexinA4_complex1_SEMA3A	Endothelial cell|Smooth muscle cell	PlexinA4	complex1_SEMA3A	Endothelial cell	Smooth muscle cell	0	0.354333
RSPO1_LGR4	Fibroblast|Epithelial cell	RSPO1	LGR4	Fibroblast	Epithelial cell	0	0.512667
SCGB3A1_NOTCH3	Endothelial cell|Smooth muscle cell	SCGB3A1	NOTCH3	Endothelial cell	Smooth muscle cell	0	2.059
SELE_GLG1	Endothelial cell|B cell	SELE	GLG1	Endothelial cell	B cell	0	0.832
SELE_GLG1	Endothelial cell|Endothelial cell	SELE	GLG1	Endothelial cell	Endothelial cell	0	1.152
SELE_GLG1	Endothelial cell|Fibroblast	SELE	GLG1	Endothelial cell	Fibroblast	0	1.41867
SELE_GLG1	Endothelial cell|ILC	SELE	GLG1	Endothelial cell	ILC	0.059	0.778
SELE_GLG1	Endothelial cell|Macrophage	SELE	GLG1	Endothelial cell	Macrophage	0	0.850667
SELE_GLG1	Endothelial cell|Smooth muscle cell	SELE	GLG1	Endothelial cell	Smooth muscle cell	0	1.497
SELE_GLG1	Endothelial cell|T cell CD4+	SELE	GLG1	Endothelial cell	T cell CD4+	0.008	0.809333
SELE_SELPLG	Endothelial cell|Dendritic cell	SELE	SELPLG	Endothelial cell	Dendritic cell	0	1.329
SELE_SELPLG	Endothelial cell|ILC	SELE	SELPLG	Endothelial cell	ILC	0	1.04933
SELE_SELPLG	Endothelial cell|Macrophage	SELE	SELPLG	Endothelial cell	Macrophage	0	1.223
SELE_SELPLG	Endothelial cell|NK cell	SELE	SELPLG	Endothelial cell	NK cell	0	2.02233
SELE_SELPLG	Endothelial cell|Plasma cell	SELE	SELPLG	Endothelial cell	Plasma cell	0	1.26033
SELE_SELPLG	Endothelial cell|T cell CD4+	SELE	SELPLG	Endothelial cell	T cell CD4+	0	1.21267
SELE_SELPLG	Endothelial cell|T cell CD8+	SELE	SELPLG	Endothelial cell	T cell CD8+	0	1.159
SELL_CD34	B cell|Endothelial cell	SELL	CD34	B cell	Endothelial cell	0	2.167
SELL_CD34	B cell|Fibroblast	SELL	CD34	B cell	Fibroblast	0	1.28467
SELL_CD34	Macrophage|Endothelial cell	SELL	CD34	Macrophage	Endothelial cell	0	2.14667
SELL_CD34	Macrophage|Fibroblast	SELL	CD34	Macrophage	Fibroblast	0	1.26467
SELL_CD34	NK cell|Endothelial cell	SELL	CD34	NK cell	Endothelial cell	0	2.22033
SELL_CD34	NK cell|Fibroblast	SELL	CD34	NK cell	Fibroblast	0.02	1.33767
SELL_SELPLG	B cell|Dendritic cell	SELL	SELPLG	B cell	Dendritic cell	0	0.890333
SELL_SELPLG	B cell|ILC	SELL	SELPLG	B cell	ILC	0	0.611
SELL_SELPLG	B cell|Macrophage	SELL	SELPLG	B cell	Macrophage	0	0.784667
SELL_SELPLG	B cell|NK cell	SELL	SELPLG	B cell	NK cell	0	1.58367
SELL_SELPLG	B cell|Plasma cell	SELL	SELPLG	B cell	Plasma cell	0	0.822
SELL_SELPLG	B cell|T cell CD4+	SELL	SELPLG	B cell	T cell CD4+	0	0.774333
SELL_SELPLG	B cell|T cell CD8+	SELL	SELPLG	B cell	T cell CD8+	0.004	0.720333
SELL_SELPLG	Macrophage|Dendritic cell	SELL	SELPLG	Macrophage	Dendritic cell	0	0.870333
SELL_SELPLG	Macrophage|ILC	SELL	SELPLG	Macrophage	ILC	0	0.590667
SELL_SELPLG	Macrophage|Macrophage	SELL	SELPLG	Macrophage	Macrophage	0	0.764333
SELL_SELPLG	Macrophage|NK cell	SELL	SELPLG	Macrophage	NK cell	0	1.56333
SELL_SELPLG	Macrophage|Plasma cell	SELL	SELPLG	Macrophage	Plasma cell	0	0.801667
SELL_SELPLG	Macrophage|T cell CD4+	SELL	SELPLG	Macrophage	T cell CD4+	0	0.754
SELL_SELPLG	Macrophage|T cell CD8+	SELL	SELPLG	Macrophage	T cell CD8+	0	0.7
SELL_SELPLG	NK cell|Dendritic cell	SELL	SELPLG	NK cell	Dendritic cell	0.008	0.943333
SELL_SELPLG	NK cell|ILC	SELL	SELPLG	NK cell	ILC	0.04	0.664
SELL_SELPLG	NK cell|Macrophage	SELL	SELPLG	NK cell	Macrophage	0.008	0.837667
SELL_SELPLG	NK cell|NK cell	SELL	SELPLG	NK cell	NK cell	0	1.637
SELL_SELPLG	NK cell|Plasma cell	SELL	SELPLG	NK cell	Plasma cell	0.012	0.875333
SELL_SELPLG	NK cell|T cell CD4+	SELL	SELPLG	NK cell	T cell CD4+	0.012	0.827333
SELL_SELPLG	NK cell|T cell CD8+	SELL	SELPLG	NK cell	T cell CD8+	0.008	0.773333
SELP_CD34	Endothelial cell|Endothelial cell	SELP	CD34	Endothelial cell	Endothelial cell	0	6.91067
SELP_CD34	Endothelial cell|Fibroblast	SELP	CD34	Endothelial cell	Fibroblast	0	6.02867
SELP_SELPLG	Endothelial cell|Dendritic cell	SELP	SELPLG	Endothelial cell	Dendritic cell	0	5.63433
SELP_SELPLG	Endothelial cell|ILC	SELP	SELPLG	Endothelial cell	ILC	0	5.35433
SELP_SELPLG	Endothelial cell|Macrophage	SELP	SELPLG	Endothelial cell	Macrophage	0	5.52833
SELP_SELPLG	Endothelial cell|NK cell	SELP	SELPLG	Endothelial cell	NK cell	0	6.32767
SELP_SELPLG	Endothelial cell|Plasma cell	SELP	SELPLG	Endothelial cell	Plasma cell	0	5.56567
SELP_SELPLG	Endothelial cell|T cell CD4+	SELP	SELPLG	Endothelial cell	T cell CD4+	0	5.51833
SELP_SELPLG	Endothelial cell|T cell CD8+	SELP	SELPLG	Endothelial cell	T cell CD8+	0	5.464
SEMA4A_PLXND1	Dendritic cell|Endothelial cell	SEMA4A	PLXND1	Dendritic cell	Endothelial cell	0	0.92
SEMA4A_PLXND1	Dendritic cell|Smooth muscle cell	SEMA4A	PLXND1	Dendritic cell	Smooth muscle cell	0.056	0.435
SEMA4A_PLXND1	Endothelial cell|Endothelial cell	SEMA4A	PLXND1	Endothelial cell	Endothelial cell	0	1.01933
SEMA4A_PLXND1	Endothelial cell|Fibroblast	SEMA4A	PLXND1	Endothelial cell	Fibroblast	0	0.365333
SEMA4A_PLXND1	Endothelial cell|Macrophage	SEMA4A	PLXND1	Endothelial cell	Macrophage	0	0.476333
SEMA4A_PLXND1	Endothelial cell|Smooth muscle cell	SEMA4A	PLXND1	Endothelial cell	Smooth muscle cell	0	0.534667
SEMA4A_PLXND1	Epithelial cell|Endothelial cell	SEMA4A	PLXND1	Epithelial cell	Endothelial cell	0	1.13933
SEMA4A_PLXND1	Epithelial cell|Macrophage	SEMA4A	PLXND1	Epithelial cell	Macrophage	0.067	0.596
SEMA4A_PLXND1	Epithelial cell|Smooth muscle cell	SEMA4A	PLXND1	Epithelial cell	Smooth muscle cell	0.016	0.654333
SEMA4A_PLXND1	Macrophage|Endothelial cell	SEMA4A	PLXND1	Macrophage	Endothelial cell	0	0.968333
SEMA4A_PLXND1	Macrophage|Macrophage	SEMA4A	PLXND1	Macrophage	Macrophage	0.004	0.425333
SEMA4A_PLXND1	Macrophage|Smooth muscle cell	SEMA4A	PLXND1	Macrophage	Smooth muscle cell	0	0.483667
SEMA7A_a1b1 complex	B cell|Endothelial cell	SEMA7A	a1b1 complex	B cell	Endothelial cell	0	1.98167
SEMA7A_a1b1 complex	B cell|Smooth muscle cell	SEMA7A	a1b1 complex	B cell	Smooth muscle cell	0	2.06767
SEMA7A_a1b1 complex	Dendritic cell|Endothelial cell	SEMA7A	a1b1 complex	Dendritic cell	Endothelial cell	0	2.173
SEMA7A_a1b1 complex	Dendritic cell|Smooth muscle cell	SEMA7A	a1b1 complex	Dendritic cell	Smooth muscle cell	0	2.259
SEMA7A_a1b1 complex	Endothelial cell|Endothelial cell	SEMA7A	a1b1 complex	Endothelial cell	Endothelial cell	0	2.29533
SEMA7A_a1b1 complex	Endothelial cell|Smooth muscle cell	SEMA7A	a1b1 complex	Endothelial cell	Smooth muscle cell	0	2.38167
SEMA7A_a1b1 complex	Plasma cell|Endothelial cell	SEMA7A	a1b1 complex	Plasma cell	Endothelial cell	0	1.922
SEMA7A_a1b1 complex	Plasma cell|Smooth muscle cell	SEMA7A	a1b1 complex	Plasma cell	Smooth muscle cell	0	2.00833
SIRPA_CD47	Fibroblast|Endothelial cell	SIRPA	CD47	Fibroblast	Endothelial cell	0	2.32733
SIRPA_CD47	Fibroblast|Fibroblast	SIRPA	CD47	Fibroblast	Fibroblast	0	2.52967
SIRPA_CD47	Macrophage|Endothelial cell	SIRPA	CD47	Macrophage	Endothelial cell	0	2.70833
SIRPA_CD47	Macrophage|Fibroblast	SIRPA	CD47	Macrophage	Fibroblast	0	2.91067
TEK_ANGPT1	Endothelial cell|Smooth muscle cell	TEK	ANGPT1	Endothelial cell	Smooth muscle cell	0	1.208
TFRC_TNFSF13B	B cell|Fibroblast	TFRC	TNFSF13B	B cell	Fibroblast	0	0.352667
TFRC_TNFSF13B	Endothelial cell|Fibroblast	TFRC	TNFSF13B	Endothelial cell	Fibroblast	0	0.328
TFRC_TNFSF13B	Epithelial cell|Fibroblast	TFRC	TNFSF13B	Epithelial cell	Fibroblast	0	0.365667
TFRC_TNFSF13B	T cell CD4+|Fibroblast	TFRC	TNFSF13B	T cell CD4+	Fibroblast	0	0.312
TFRC_TNFSF13B	T cell CD8+|Fibroblast	TFRC	TNFSF13B	T cell CD8+	Fibroblast	0.024	0.329667
TGFB1_TGFBR3	B cell|Fibroblast	TGFB1	TGFBR3	B cell	Fibroblast	0	2.19533
TGFB1_TGFBR3	B cell|Smooth muscle cell	TGFB1	TGFBR3	B cell	Smooth muscle cell	0	1.92433
TGFB1_TGFBR3	Dendritic cell|Fibroblast	TGFB1	TGFBR3	Dendritic cell	Fibroblast	0	2.17633
TGFB1_TGFBR3	Dendritic cell|Smooth muscle cell	TGFB1	TGFBR3	Dendritic cell	Smooth muscle cell	0	1.90567
TGFB1_TGFBR3	Endothelial cell|Fibroblast	TGFB1	TGFBR3	Endothelial cell	Fibroblast	0	2.247
TGFB1_TGFBR3	Endothelial cell|Smooth muscle cell	TGFB1	TGFBR3	Endothelial cell	Smooth muscle cell	0	1.97633
TGFB1_TGFBR3	Fibroblast|Fibroblast	TGFB1	TGFBR3	Fibroblast	Fibroblast	0	1.86233
TGFB1_TGFBR3	Fibroblast|Smooth muscle cell	TGFB1	TGFBR3	Fibroblast	Smooth muscle cell	0	1.59133
TGFB1_TGFBR3	ILC|Fibroblast	TGFB1	TGFBR3	ILC	Fibroblast	0	2.022
TGFB1_TGFBR3	ILC|Smooth muscle cell	TGFB1	TGFBR3	ILC	Smooth muscle cell	0	1.75067
TGFB1_TGFBR3	Macrophage|Endothelial cell	TGFB1	TGFBR3	Macrophage	Endothelial cell	0	1.644
TGFB1_TGFBR3	Macrophage|Fibroblast	TGFB1	TGFBR3	Macrophage	Fibroblast	0	2.86133
TGFB1_TGFBR3	Macrophage|Smooth muscle cell	TGFB1	TGFBR3	Macrophage	Smooth muscle cell	0	2.59067
TGFB1_TGFBR3	NK cell|Fibroblast	TGFB1	TGFBR3	NK cell	Fibroblast	0	2.54133
TGFB1_TGFBR3	NK cell|Smooth muscle cell	TGFB1	TGFBR3	NK cell	Smooth muscle cell	0	2.27067
TGFB1_TGFBR3	Smooth muscle cell|Fibroblast	TGFB1	TGFBR3	Smooth muscle cell	Fibroblast	0	1.781
TGFB1_TGFBR3	Smooth muscle cell|Smooth muscle cell	TGFB1	TGFBR3	Smooth muscle cell	Smooth muscle cell	0.004	1.51033
TGFB1_TGFBR3	T cell CD4+|Fibroblast	TGFB1	TGFBR3	T cell CD4+	Fibroblast	0	1.96
TGFB1_TGFBR3	T cell CD4+|Smooth muscle cell	TGFB1	TGFBR3	T cell CD4+	Smooth muscle cell	0	1.68933
TGFB1_TGFBR3	T cell CD8+|Fibroblast	TGFB1	TGFBR3	T cell CD8+	Fibroblast	0	1.96167
TGFB1_TGFBR3	T cell CD8+|Smooth muscle cell	TGFB1	TGFBR3	T cell CD8+	Smooth muscle cell	0.008	1.69067
TGFB1_TGFbeta receptor1	B cell|Fibroblast	TGFB1	TGFbeta receptor1	B cell	Fibroblast	0	0.781333
TGFB1_TGFbeta receptor1	B cell|Macrophage	TGFB1	TGFbeta receptor1	B cell	Macrophage	0.016	0.687333
TGFB1_TGFbeta receptor1	B cell|Smooth muscle cell	TGFB1	TGFbeta receptor1	B cell	Smooth muscle cell	0.016	0.703
TGFB1_TGFbeta receptor1	Endothelial cell|Endothelial cell	TGFB1	TGFbeta receptor1	Endothelial cell	Endothelial cell	0.039	0.742333
TGFB1_TGFbeta receptor1	Endothelial cell|Fibroblast	TGFB1	TGFbeta receptor1	Endothelial cell	Fibroblast	0	0.833667
TGFB1_TGFbeta receptor1	Endothelial cell|Macrophage	TGFB1	TGFbeta receptor1	Endothelial cell	Macrophage	0.008	0.739
TGFB1_TGFbeta receptor1	Endothelial cell|Smooth muscle cell	TGFB1	TGFbeta receptor1	Endothelial cell	Smooth muscle cell	0.012	0.754333
TGFB1_TGFbeta receptor1	Macrophage|B cell	TGFB1	TGFbeta receptor1	Macrophage	B cell	0	1.32833
TGFB1_TGFbeta receptor1	Macrophage|Endothelial cell	TGFB1	TGFbeta receptor1	Macrophage	Endothelial cell	0	1.35667
TGFB1_TGFbeta receptor1	Macrophage|Fibroblast	TGFB1	TGFbeta receptor1	Macrophage	Fibroblast	0	1.44767
TGFB1_TGFbeta receptor1	Macrophage|Macrophage	TGFB1	TGFbeta receptor1	Macrophage	Macrophage	0	1.35333
TGFB1_TGFbeta receptor1	Macrophage|NK cell	TGFB1	TGFbeta receptor1	Macrophage	NK cell	0	1.29767
TGFB1_TGFbeta receptor1	Macrophage|Plasma cell	TGFB1	TGFbeta receptor1	Macrophage	Plasma cell	0	1.42767
TGFB1_TGFbeta receptor1	Macrophage|Smooth muscle cell	TGFB1	TGFbeta receptor1	Macrophage	Smooth muscle cell	0	1.36867
TGFB1_TGFbeta receptor1	NK cell|Fibroblast	TGFB1	TGFbeta receptor1	NK cell	Fibroblast	0.072	1.12767
TGFB1_TGFbeta receptor2	B cell|Endothelial cell	TGFB1	TGFbeta receptor2	B cell	Endothelial cell	0.004	0.656
TGFB1_TGFbeta receptor2	B cell|Fibroblast	TGFB1	TGFbeta receptor2	B cell	Fibroblast	0	0.727
TGFB1_TGFbeta receptor2	B cell|Smooth muscle cell	TGFB1	TGFbeta receptor2	B cell	Smooth muscle cell	0	0.691667
TGFB1_TGFbeta receptor2	Endothelial cell|Endothelial cell	TGFB1	TGFbeta receptor2	Endothelial cell	Endothelial cell	0	0.708333
TGFB1_TGFbeta receptor2	Endothelial cell|Fibroblast	TGFB1	TGFbeta receptor2	Endothelial cell	Fibroblast	0	0.779
TGFB1_TGFbeta receptor2	Endothelial cell|Smooth muscle cell	TGFB1	TGFbeta receptor2	Endothelial cell	Smooth muscle cell	0	0.743667
TGFB1_TGFbeta receptor2	Macrophage|Endothelial cell	TGFB1	TGFbeta receptor2	Macrophage	Endothelial cell	0	1.32267
TGFB1_TGFbeta receptor2	Macrophage|Fibroblast	TGFB1	TGFbeta receptor2	Macrophage	Fibroblast	0	1.39333
TGFB1_TGFbeta receptor2	Macrophage|Smooth muscle cell	TGFB1	TGFbeta receptor2	Macrophage	Smooth muscle cell	0	1.358
TGFB1_TGFbeta receptor2	NK cell|Endothelial cell	TGFB1	TGFbeta receptor2	NK cell	Endothelial cell	0.096	1.00267
TGFB1_TGFbeta receptor2	NK cell|Fibroblast	TGFB1	TGFbeta receptor2	NK cell	Fibroblast	0.06	1.07333
TGFB1_TGFbeta receptor2	NK cell|Smooth muscle cell	TGFB1	TGFbeta receptor2	NK cell	Smooth muscle cell	0.08	1.038
TGFB1_aVb6 complex	B cell|Epithelial cell	TGFB1	aVb6 complex	B cell	Epithelial cell	0	0.754333
TGFB1_aVb6 complex	Dendritic cell|Epithelial cell	TGFB1	aVb6 complex	Dendritic cell	Epithelial cell	0.048	0.735667
TGFB1_aVb6 complex	Endothelial cell|Epithelial cell	TGFB1	aVb6 complex	Endothelial cell	Epithelial cell	0	0.806667
TGFB1_aVb6 complex	ILC|Epithelial cell	TGFB1	aVb6 complex	ILC	Epithelial cell	0.008	0.580667
TGFB1_aVb6 complex	Macrophage|Epithelial cell	TGFB1	aVb6 complex	Macrophage	Epithelial cell	0	1.42067
TGFB1_aVb6 complex	NK cell|Epithelial cell	TGFB1	aVb6 complex	NK cell	Epithelial cell	0.008	1.10067
TGFB1_aVb6 complex	T cell CD4+|Epithelial cell	TGFB1	aVb6 complex	T cell CD4+	Epithelial cell	0.016	0.519333
TGFB2_TGFBR3	Fibroblast|Fibroblast	TGFB2	TGFBR3	Fibroblast	Fibroblast	0	2.04967
TGFB2_TGFBR3	Fibroblast|Smooth muscle cell	TGFB2	TGFBR3	Fibroblast	Smooth muscle cell	0	1.77867
TGFB2_TGFBR3	Smooth muscle cell|Fibroblast	TGFB2	TGFBR3	Smooth muscle cell	Fibroblast	0	1.909
TGFB2_TGFBR3	Smooth muscle cell|Smooth muscle cell	TGFB2	TGFBR3	Smooth muscle cell	Smooth muscle cell	0	1.638
TGFB2_TGFbeta receptor1	Fibroblast|B cell	TGFB2	TGFbeta receptor1	Fibroblast	B cell	0	0.516333
TGFB2_TGFbeta receptor1	Fibroblast|Endothelial cell	TGFB2	TGFbeta receptor1	Fibroblast	Endothelial cell	0	0.544667
TGFB2_TGFbeta receptor1	Fibroblast|Fibroblast	TGFB2	TGFbeta receptor1	Fibroblast	Fibroblast	0	0.635667
TGFB2_TGFbeta receptor1	Fibroblast|Macrophage	TGFB2	TGFbeta receptor1	Fibroblast	Macrophage	0	0.541667
TGFB2_TGFbeta receptor1	Fibroblast|Plasma cell	TGFB2	TGFbeta receptor1	Fibroblast	Plasma cell	0.004	0.615667
TGFB2_TGFbeta receptor1	Fibroblast|Smooth muscle cell	TGFB2	TGFbeta receptor1	Fibroblast	Smooth muscle cell	0	0.557
TGFB2_TGFbeta receptor1	Smooth muscle cell|B cell	TGFB2	TGFbeta receptor1	Smooth muscle cell	B cell	0.095	0.375333
TGFB2_TGFbeta receptor1	Smooth muscle cell|Endothelial cell	TGFB2	TGFbeta receptor1	Smooth muscle cell	Endothelial cell	0.019	0.404333
TGFB2_TGFbeta receptor1	Smooth muscle cell|Fibroblast	TGFB2	TGFbeta receptor1	Smooth muscle cell	Fibroblast	0	0.495333
TGFB2_TGFbeta receptor1	Smooth muscle cell|Macrophage	TGFB2	TGFbeta receptor1	Smooth muscle cell	Macrophage	0.071	0.401
TGFB2_TGFbeta receptor1	Smooth muscle cell|Plasma cell	TGFB2	TGFbeta receptor1	Smooth muscle cell	Plasma cell	0.071	0.475
TGFB2_TGFbeta receptor1	Smooth muscle cell|Smooth muscle cell	TGFB2	TGFbeta receptor1	Smooth muscle cell	Smooth muscle cell	0.02	0.416667
TGFB2_TGFbeta receptor2	Fibroblast|Endothelial cell	TGFB2	TGFbeta receptor2	Fibroblast	Endothelial cell	0	0.510667
TGFB2_TGFbeta receptor2	Fibroblast|Fibroblast	TGFB2	TGFbeta receptor2	Fibroblast	Fibroblast	0	0.581
TGFB2_TGFbeta receptor2	Fibroblast|Smooth muscle cell	TGFB2	TGFbeta receptor2	Fibroblast	Smooth muscle cell	0	0.545667
TGFB2_TGFbeta receptor2	Smooth muscle cell|Endothelial cell	TGFB2	TGFbeta receptor2	Smooth muscle cell	Endothelial cell	0.004	0.37
TGFB2_TGFbeta receptor2	Smooth muscle cell|Fibroblast	TGFB2	TGFbeta receptor2	Smooth muscle cell	Fibroblast	0	0.440667
TGFB2_TGFbeta receptor2	Smooth muscle cell|Smooth muscle cell	TGFB2	TGFbeta receptor2	Smooth muscle cell	Smooth muscle cell	0	0.405333
TGFB3_TGFBR3	Fibroblast|Fibroblast	TGFB3	TGFBR3	Fibroblast	Fibroblast	0	1.77733
TGFB3_TGFBR3	Fibroblast|Smooth muscle cell	TGFB3	TGFBR3	Fibroblast	Smooth muscle cell	0	1.50633
TGFB3_TGFBR3	Smooth muscle cell|Fibroblast	TGFB3	TGFBR3	Smooth muscle cell	Fibroblast	0	1.87567
TGFB3_TGFBR3	Smooth muscle cell|Smooth muscle cell	TGFB3	TGFBR3	Smooth muscle cell	Smooth muscle cell	0	1.60467
TGFB3_TGFbeta receptor1	Fibroblast|B cell	TGFB3	TGFbeta receptor1	Fibroblast	B cell	0.064	0.244
TGFB3_TGFbeta receptor1	Fibroblast|Endothelial cell	TGFB3	TGFbeta receptor1	Fibroblast	Endothelial cell	0	0.272333
TGFB3_TGFbeta receptor1	Fibroblast|Fibroblast	TGFB3	TGFbeta receptor1	Fibroblast	Fibroblast	0	0.363667
TGFB3_TGFbeta receptor1	Fibroblast|Plasma cell	TGFB3	TGFbeta receptor1	Fibroblast	Plasma cell	0.075	0.343667
TGFB3_TGFbeta receptor1	Fibroblast|Smooth muscle cell	TGFB3	TGFbeta receptor1	Fibroblast	Smooth muscle cell	0	0.284667
TGFB3_TGFbeta receptor1	Smooth muscle cell|B cell	TGFB3	TGFbeta receptor1	Smooth muscle cell	B cell	0	0.342333
TGFB3_TGFbeta receptor1	Smooth muscle cell|Endothelial cell	TGFB3	TGFbeta receptor1	Smooth muscle cell	Endothelial cell	0	0.371
TGFB3_TGFbeta receptor1	Smooth muscle cell|Fibroblast	TGFB3	TGFbeta receptor1	Smooth muscle cell	Fibroblast	0	0.462
TGFB3_TGFbeta receptor1	Smooth muscle cell|Macrophage	TGFB3	TGFbeta receptor1	Smooth muscle cell	Macrophage	0.004	0.367667
TGFB3_TGFbeta receptor1	Smooth muscle cell|Plasma cell	TGFB3	TGFbeta receptor1	Smooth muscle cell	Plasma cell	0.024	0.441667
TGFB3_TGFbeta receptor1	Smooth muscle cell|Smooth muscle cell	TGFB3	TGFbeta receptor1	Smooth muscle cell	Smooth muscle cell	0	0.383
TGFB3_TGFbeta receptor2	Fibroblast|Endothelial cell	TGFB3	TGFbeta receptor2	Fibroblast	Endothelial cell	0	0.238333
TGFB3_TGFbeta receptor2	Fibroblast|Fibroblast	TGFB3	TGFbeta receptor2	Fibroblast	Fibroblast	0	0.308667
TGFB3_TGFbeta receptor2	Fibroblast|Smooth muscle cell	TGFB3	TGFbeta receptor2	Fibroblast	Smooth muscle cell	0	0.273667
TGFB3_TGFbeta receptor2	Smooth muscle cell|Endothelial cell	TGFB3	TGFbeta receptor2	Smooth muscle cell	Endothelial cell	0	0.337
TGFB3_TGFbeta receptor2	Smooth muscle cell|Fibroblast	TGFB3	TGFbeta receptor2	Smooth muscle cell	Fibroblast	0	0.407333
TGFB3_TGFbeta receptor2	Smooth muscle cell|Smooth muscle cell	TGFB3	TGFbeta receptor2	Smooth muscle cell	Smooth muscle cell	0	0.372
THBS1_a3b1 complex	Endothelial cell|Endothelial cell	THBS1	a3b1 complex	Endothelial cell	Endothelial cell	0	2.73767
THBS1_a3b1 complex	Endothelial cell|Epithelial cell	THBS1	a3b1 complex	Endothelial cell	Epithelial cell	0	3.05833
THBS1_a3b1 complex	Fibroblast|Endothelial cell	THBS1	a3b1 complex	Fibroblast	Endothelial cell	0.048	1.58967
THBS1_a3b1 complex	Fibroblast|Epithelial cell	THBS1	a3b1 complex	Fibroblast	Epithelial cell	0	1.911
THBS1_a3b1 complex	Macrophage|Endothelial cell	THBS1	a3b1 complex	Macrophage	Endothelial cell	0	4.61267
THBS1_a3b1 complex	Macrophage|Epithelial cell	THBS1	a3b1 complex	Macrophage	Epithelial cell	0	4.933
THBS1_aVb3 complex	Endothelial cell|ILC	THBS1	aVb3 complex	Endothelial cell	ILC	0	2.761
THBS1_aVb3 complex	Endothelial cell|Smooth muscle cell	THBS1	aVb3 complex	Endothelial cell	Smooth muscle cell	0	2.775
THBS1_aVb3 complex	Fibroblast|ILC	THBS1	aVb3 complex	Fibroblast	ILC	0.06	1.61333
THBS1_aVb3 complex	Fibroblast|Smooth muscle cell	THBS1	aVb3 complex	Fibroblast	Smooth muscle cell	0.068	1.62733
THBS1_aVb3 complex	Macrophage|ILC	THBS1	aVb3 complex	Macrophage	ILC	0	4.636
THBS1_aVb3 complex	Macrophage|Smooth muscle cell	THBS1	aVb3 complex	Macrophage	Smooth muscle cell	0	4.64967
THY1_aMb2 complex	Fibroblast|Macrophage	THY1	aMb2 complex	Fibroblast	Macrophage	0	0.674667
THY1_aMb2 complex	ILC|Macrophage	THY1	aMb2 complex	ILC	Macrophage	0	0.743333
THY1_aMb2 complex	NK cell|Macrophage	THY1	aMb2 complex	NK cell	Macrophage	0.016	0.786
THY1_aMb2 complex	Smooth muscle cell|Macrophage	THY1	aMb2 complex	Smooth muscle cell	Macrophage	0	0.523667
THY1_aMb2 complex	T cell CD4+|Macrophage	THY1	aMb2 complex	T cell CD4+	Macrophage	0	0.797333
THY1_aMb2 complex	T cell CD8+|Macrophage	THY1	aMb2 complex	T cell CD8+	Macrophage	0.004	0.824
THY1_aVb3 complex	Fibroblast|ILC	THY1	aVb3 complex	Fibroblast	ILC	0	0.368667
THY1_aVb3 complex	Fibroblast|Smooth muscle cell	THY1	aVb3 complex	Fibroblast	Smooth muscle cell	0	0.382667
THY1_aVb3 complex	ILC|ILC	THY1	aVb3 complex	ILC	ILC	0	0.437667
THY1_aVb3 complex	ILC|Smooth muscle cell	THY1	aVb3 complex	ILC	Smooth muscle cell	0	0.452
THY1_aVb3 complex	T cell CD4+|ILC	THY1	aVb3 complex	T cell CD4+	ILC	0	0.491333
THY1_aVb3 complex	T cell CD4+|Smooth muscle cell	THY1	aVb3 complex	T cell CD4+	Smooth muscle cell	0	0.505667
THY1_aVb3 complex	T cell CD8+|ILC	THY1	aVb3 complex	T cell CD8+	ILC	0.087	0.518667
THY1_aVb3 complex	T cell CD8+|Smooth muscle cell	THY1	aVb3 complex	T cell CD8+	Smooth muscle cell	0.087	0.533
THY1_aXb2 complex	Fibroblast|Dendritic cell	THY1	aXb2 complex	Fibroblast	Dendritic cell	0	0.440333
THY1_aXb2 complex	Fibroblast|Macrophage	THY1	aXb2 complex	Fibroblast	Macrophage	0	0.572
THY1_aXb2 complex	Fibroblast|NK cell	THY1	aXb2 complex	Fibroblast	NK cell	0.032	0.436667
THY1_aXb2 complex	ILC|Dendritic cell	THY1	aXb2 complex	ILC	Dendritic cell	0	0.509333
THY1_aXb2 complex	ILC|Macrophage	THY1	aXb2 complex	ILC	Macrophage	0	0.641
THY1_aXb2 complex	ILC|NK cell	THY1	aXb2 complex	ILC	NK cell	0.024	0.505667
THY1_aXb2 complex	NK cell|Dendritic cell	THY1	aXb2 complex	NK cell	Dendritic cell	0.088	0.552
THY1_aXb2 complex	NK cell|Macrophage	THY1	aXb2 complex	NK cell	Macrophage	0.056	0.683
THY1_aXb2 complex	NK cell|NK cell	THY1	aXb2 complex	NK cell	NK cell	0.036	0.548
THY1_aXb2 complex	Smooth muscle cell|Dendritic cell	THY1	aXb2 complex	Smooth muscle cell	Dendritic cell	0.084	0.289333
THY1_aXb2 complex	Smooth muscle cell|Macrophage	THY1	aXb2 complex	Smooth muscle cell	Macrophage	0	0.421
THY1_aXb2 complex	T cell CD4+|Dendritic cell	THY1	aXb2 complex	T cell CD4+	Dendritic cell	0	0.563
THY1_aXb2 complex	T cell CD4+|Macrophage	THY1	aXb2 complex	T cell CD4+	Macrophage	0	0.694667
THY1_aXb2 complex	T cell CD4+|NK cell	THY1	aXb2 complex	T cell CD4+	NK cell	0.012	0.559333
THY1_aXb2 complex	T cell CD8+|Dendritic cell	THY1	aXb2 complex	T cell CD8+	Dendritic cell	0.016	0.590333
THY1_aXb2 complex	T cell CD8+|Macrophage	THY1	aXb2 complex	T cell CD8+	Macrophage	0.004	0.721333
THY1_aXb2 complex	T cell CD8+|NK cell	THY1	aXb2 complex	T cell CD8+	NK cell	0.012	0.586667
TIMP1_FGFR2	Fibroblast|Fibroblast	TIMP1	FGFR2	Fibroblast	Fibroblast	0	1.964
TIMP1_FGFR2	Fibroblast|Smooth muscle cell	TIMP1	FGFR2	Fibroblast	Smooth muscle cell	0	1.98233
TNC_a4b1 complex	Fibroblast|B cell	TNC	a4b1 complex	Fibroblast	B cell	0	1.45633
TNC_a4b1 complex	Fibroblast|Dendritic cell	TNC	a4b1 complex	Fibroblast	Dendritic cell	0	1.811
TNC_a4b1 complex	Fibroblast|ILC	TNC	a4b1 complex	Fibroblast	ILC	0	1.41333
TNC_a4b1 complex	Fibroblast|Macrophage	TNC	a4b1 complex	Fibroblast	Macrophage	0	1.89733
TNC_a4b1 complex	Fibroblast|NK cell	TNC	a4b1 complex	Fibroblast	NK cell	0.016	1.88633
TNC_a4b1 complex	Fibroblast|Plasma cell	TNC	a4b1 complex	Fibroblast	Plasma cell	0.039	1.48867
TNC_a4b1 complex	Fibroblast|Smooth muscle cell	TNC	a4b1 complex	Fibroblast	Smooth muscle cell	0	1.89967
TNC_a4b1 complex	Fibroblast|T cell CD4+	TNC	a4b1 complex	Fibroblast	T cell CD4+	0	1.385
TNC_a4b1 complex	Fibroblast|T cell CD8+	TNC	a4b1 complex	Fibroblast	T cell CD8+	0.024	1.42767
TNC_a4b1 complex	Smooth muscle cell|B cell	TNC	a4b1 complex	Smooth muscle cell	B cell	0.004	1.557
TNC_a4b1 complex	Smooth muscle cell|Dendritic cell	TNC	a4b1 complex	Smooth muscle cell	Dendritic cell	0	1.91167
TNC_a4b1 complex	Smooth muscle cell|ILC	TNC	a4b1 complex	Smooth muscle cell	ILC	0.008	1.51433
TNC_a4b1 complex	Smooth muscle cell|Macrophage	TNC	a4b1 complex	Smooth muscle cell	Macrophage	0	1.99767
TNC_a4b1 complex	Smooth muscle cell|NK cell	TNC	a4b1 complex	Smooth muscle cell	NK cell	0.032	1.98733
TNC_a4b1 complex	Smooth muscle cell|Plasma cell	TNC	a4b1 complex	Smooth muscle cell	Plasma cell	0.074	1.58967
TNC_a4b1 complex	Smooth muscle cell|Smooth muscle cell	TNC	a4b1 complex	Smooth muscle cell	Smooth muscle cell	0	2.00067
TNC_a4b1 complex	Smooth muscle cell|T cell CD4+	TNC	a4b1 complex	Smooth muscle cell	T cell CD4+	0.012	1.48567
TNC_a4b1 complex	Smooth muscle cell|T cell CD8+	TNC	a4b1 complex	Smooth muscle cell	T cell CD8+	0.04	1.52833
TNC_a8b1 complex	Fibroblast|Smooth muscle cell	TNC	a8b1 complex	Fibroblast	Smooth muscle cell	0	1.749
TNC_a8b1 complex	Smooth muscle cell|Smooth muscle cell	TNC	a8b1 complex	Smooth muscle cell	Smooth muscle cell	0	1.84967
TNC_a9b1 complex	Fibroblast|Endothelial cell	TNC	a9b1 complex	Fibroblast	Endothelial cell	0	1.424
TNC_a9b1 complex	Fibroblast|Fibroblast	TNC	a9b1 complex	Fibroblast	Fibroblast	0	1.405
TNC_a9b1 complex	Fibroblast|Smooth muscle cell	TNC	a9b1 complex	Fibroblast	Smooth muscle cell	0	1.556
TNC_a9b1 complex	Smooth muscle cell|Endothelial cell	TNC	a9b1 complex	Smooth muscle cell	Endothelial cell	0	1.525
TNC_a9b1 complex	Smooth muscle cell|Fibroblast	TNC	a9b1 complex	Smooth muscle cell	Fibroblast	0	1.50567
TNC_a9b1 complex	Smooth muscle cell|Smooth muscle cell	TNC	a9b1 complex	Smooth muscle cell	Smooth muscle cell	0	1.65667
TNC_aVb3 complex	Fibroblast|ILC	TNC	aVb3 complex	Fibroblast	ILC	0	1.39233
TNC_aVb3 complex	Fibroblast|Smooth muscle cell	TNC	aVb3 complex	Fibroblast	Smooth muscle cell	0	1.40633
TNC_aVb3 complex	Smooth muscle cell|ILC	TNC	aVb3 complex	Smooth muscle cell	ILC	0	1.493
TNC_aVb3 complex	Smooth muscle cell|Smooth muscle cell	TNC	aVb3 complex	Smooth muscle cell	Smooth muscle cell	0	1.50733
TNC_aVb6 complex	Fibroblast|Epithelial cell	TNC	aVb6 complex	Fibroblast	Epithelial cell	0	1.50167
TNC_aVb6 complex	Smooth muscle cell|Epithelial cell	TNC	aVb6 complex	Smooth muscle cell	Epithelial cell	0	1.60267
TNFRSF10B_TNFSF10	Endothelial cell|Endothelial cell	TNFRSF10B	TNFSF10	Endothelial cell	Endothelial cell	0	0.800333
TNFRSF10B_TNFSF10	Endothelial cell|T cell CD8+	TNFRSF10B	TNFSF10	Endothelial cell	T cell CD8+	0	0.577333
TNFRSF11B_TNFSF10	Fibroblast|Endothelial cell	TNFRSF11B	TNFSF10	Fibroblast	Endothelial cell	0	0.485
TNFRSF11B_TNFSF10	Fibroblast|T cell CD8+	TNFRSF11B	TNFSF10	Fibroblast	T cell CD8+	0.024	0.262333
TNFRSF11B_TNFSF11	Fibroblast|ILC	TNFRSF11B	TNFSF11	Fibroblast	ILC	0	0.732333
TNFRSF13B_TNFSF13B	B cell|Fibroblast	TNFRSF13B	TNFSF13B	B cell	Fibroblast	0	0.467333
TNFRSF13B_TNFSF13B	Plasma cell|Fibroblast	TNFRSF13B	TNFSF13B	Plasma cell	Fibroblast	0	1.726
TNFRSF13C_TNFSF13B	B cell|Fibroblast	TNFRSF13C	TNFSF13B	B cell	Fibroblast	0	0.836667
TNFRSF17_TNFSF13B	Plasma cell|Fibroblast	TNFRSF17	TNFSF13B	Plasma cell	Fibroblast	0	1.29533
TNFRSF1A_GRN	Endothelial cell|Dendritic cell	TNFRSF1A	GRN	Endothelial cell	Dendritic cell	0	1.35367
TNFRSF1A_GRN	Endothelial cell|Endothelial cell	TNFRSF1A	GRN	Endothelial cell	Endothelial cell	0	1.393
TNFRSF1A_GRN	Endothelial cell|Fibroblast	TNFRSF1A	GRN	Endothelial cell	Fibroblast	0	1.50767
TNFRSF1A_GRN	Endothelial cell|Macrophage	TNFRSF1A	GRN	Endothelial cell	Macrophage	0	1.604
TNFRSF1A_GRN	Endothelial cell|Plasma cell	TNFRSF1A	GRN	Endothelial cell	Plasma cell	0.056	1.38167
TNFRSF1A_GRN	Endothelial cell|Smooth muscle cell	TNFRSF1A	GRN	Endothelial cell	Smooth muscle cell	0	1.285
TNFRSF1A_GRN	Fibroblast|Dendritic cell	TNFRSF1A	GRN	Fibroblast	Dendritic cell	0.012	1.42367
TNFRSF1A_GRN	Fibroblast|Endothelial cell	TNFRSF1A	GRN	Fibroblast	Endothelial cell	0	1.46333
TNFRSF1A_GRN	Fibroblast|Fibroblast	TNFRSF1A	GRN	Fibroblast	Fibroblast	0	1.578
TNFRSF1A_GRN	Fibroblast|Macrophage	TNFRSF1A	GRN	Fibroblast	Macrophage	0	1.67433
TNFRSF1A_GRN	Fibroblast|Plasma cell	TNFRSF1A	GRN	Fibroblast	Plasma cell	0.096	1.452
TNFRSF1A_GRN	Fibroblast|Smooth muscle cell	TNFRSF1A	GRN	Fibroblast	Smooth muscle cell	0	1.35533
TNFRSF1A_GRN	Smooth muscle cell|Endothelial cell	TNFRSF1A	GRN	Smooth muscle cell	Endothelial cell	0	1.21067
TNFRSF1A_GRN	Smooth muscle cell|Fibroblast	TNFRSF1A	GRN	Smooth muscle cell	Fibroblast	0	1.325
TNFRSF1A_GRN	Smooth muscle cell|Macrophage	TNFRSF1A	GRN	Smooth muscle cell	Macrophage	0	1.422
TNFRSF1B_GRN	B cell|Fibroblast	TNFRSF1B	GRN	B cell	Fibroblast	0	0.828333
TNFRSF1B_GRN	B cell|Macrophage	TNFRSF1B	GRN	B cell	Macrophage	0	0.925
TNFRSF1B_GRN	Dendritic cell|Macrophage	TNFRSF1B	GRN	Dendritic cell	Macrophage	0.012	0.930333
TNFRSF1B_GRN	Endothelial cell|Endothelial cell	TNFRSF1B	GRN	Endothelial cell	Endothelial cell	0	0.778333
TNFRSF1B_GRN	Endothelial cell|Fibroblast	TNFRSF1B	GRN	Endothelial cell	Fibroblast	0	0.893
TNFRSF1B_GRN	Endothelial cell|Macrophage	TNFRSF1B	GRN	Endothelial cell	Macrophage	0	0.989333
TNFRSF1B_GRN	Epithelial cell|Fibroblast	TNFRSF1B	GRN	Epithelial cell	Fibroblast	0.099	0.878667
TNFRSF1B_GRN	Epithelial cell|Macrophage	TNFRSF1B	GRN	Epithelial cell	Macrophage	0.035	0.975667
TNFRSF1B_GRN	ILC|Endothelial cell	TNFRSF1B	GRN	ILC	Endothelial cell	0	0.838
TNFRSF1B_GRN	ILC|Fibroblast	TNFRSF1B	GRN	ILC	Fibroblast	0	0.952333
TNFRSF1B_GRN	ILC|Macrophage	TNFRSF1B	GRN	ILC	Macrophage	0	1.049
TNFRSF1B_GRN	Macrophage|Dendritic cell	TNFRSF1B	GRN	Macrophage	Dendritic cell	0	1.70567
TNFRSF1B_GRN	Macrophage|Endothelial cell	TNFRSF1B	GRN	Macrophage	Endothelial cell	0	1.74533
TNFRSF1B_GRN	Macrophage|Epithelial cell	TNFRSF1B	GRN	Macrophage	Epithelial cell	0.008	1.36167
TNFRSF1B_GRN	Macrophage|Fibroblast	TNFRSF1B	GRN	Macrophage	Fibroblast	0	1.86
TNFRSF1B_GRN	Macrophage|Macrophage	TNFRSF1B	GRN	Macrophage	Macrophage	0	1.956
TNFRSF1B_GRN	Macrophage|Plasma cell	TNFRSF1B	GRN	Macrophage	Plasma cell	0	1.73433
TNFRSF1B_GRN	Macrophage|Smooth muscle cell	TNFRSF1B	GRN	Macrophage	Smooth muscle cell	0	1.63733
TNFRSF1B_GRN	NK cell|Dendritic cell	TNFRSF1B	GRN	NK cell	Dendritic cell	0.024	1.35633
TNFRSF1B_GRN	NK cell|Endothelial cell	TNFRSF1B	GRN	NK cell	Endothelial cell	0.04	1.39533
TNFRSF1B_GRN	NK cell|Fibroblast	TNFRSF1B	GRN	NK cell	Fibroblast	0.032	1.50967
TNFRSF1B_GRN	NK cell|Macrophage	TNFRSF1B	GRN	NK cell	Macrophage	0.024	1.60633
TNFRSF1B_GRN	NK cell|Plasma cell	TNFRSF1B	GRN	NK cell	Plasma cell	0.036	1.384
TNFRSF1B_GRN	NK cell|Smooth muscle cell	TNFRSF1B	GRN	NK cell	Smooth muscle cell	0.044	1.287
TNFRSF1B_GRN	T cell CD4+|Dendritic cell	TNFRSF1B	GRN	T cell CD4+	Dendritic cell	0	1.08567
TNFRSF1B_GRN	T cell CD4+|Endothelial cell	TNFRSF1B	GRN	T cell CD4+	Endothelial cell	0	1.125
TNFRSF1B_GRN	T cell CD4+|Fibroblast	TNFRSF1B	GRN	T cell CD4+	Fibroblast	0	1.23967
TNFRSF1B_GRN	T cell CD4+|Macrophage	TNFRSF1B	GRN	T cell CD4+	Macrophage	0	1.33567
TNFRSF1B_GRN	T cell CD4+|Plasma cell	TNFRSF1B	GRN	T cell CD4+	Plasma cell	0.04	1.11367
TNFRSF1B_GRN	T cell CD4+|Smooth muscle cell	TNFRSF1B	GRN	T cell CD4+	Smooth muscle cell	0	1.017
TNFRSF1B_GRN	T cell CD8+|Endothelial cell	TNFRSF1B	GRN	T cell CD8+	Endothelial cell	0.056	0.949
TNFRSF1B_GRN	T cell CD8+|Fibroblast	TNFRSF1B	GRN	T cell CD8+	Fibroblast	0.02	1.06367
TNFRSF1B_GRN	T cell CD8+|Macrophage	TNFRSF1B	GRN	T cell CD8+	Macrophage	0.008	1.16033
TNFSF10_RIPK1	Endothelial cell|Endothelial cell	TNFSF10	RIPK1	Endothelial cell	Endothelial cell	0	1.16867
TNFSF10_RIPK1	Endothelial cell|Fibroblast	TNFSF10	RIPK1	Endothelial cell	Fibroblast	0	0.633
TNFSF10_RIPK1	Endothelial cell|Smooth muscle cell	TNFSF10	RIPK1	Endothelial cell	Smooth muscle cell	0	0.687
TNFSF10_RIPK1	T cell CD8+|Endothelial cell	TNFSF10	RIPK1	T cell CD8+	Endothelial cell	0	0.946333
TNFSF11_TNFRSF11A	ILC|Endothelial cell	TNFSF11	TNFRSF11A	ILC	Endothelial cell	0	0.674
TNFSF11_TNFRSF11A	ILC|Epithelial cell	TNFSF11	TNFRSF11A	ILC	Epithelial cell	0	0.801333
TNFSF12_TNFRSF12A	Endothelial cell|Endothelial cell	TNFSF12	TNFRSF12A	Endothelial cell	Endothelial cell	0	0.645
TNFSF12_TNFRSF12A	Endothelial cell|Fibroblast	TNFSF12	TNFRSF12A	Endothelial cell	Fibroblast	0	0.473333
TNFSF12_TNFRSF12A	Fibroblast|Endothelial cell	TNFSF12	TNFRSF12A	Fibroblast	Endothelial cell	0	0.765667
TNFSF12_TNFRSF12A	Fibroblast|Fibroblast	TNFSF12	TNFRSF12A	Fibroblast	Fibroblast	0	0.593667
TNFSF12_TNFRSF12A	Fibroblast|Smooth muscle cell	TNFSF12	TNFRSF12A	Fibroblast	Smooth muscle cell	0.012	0.539667
TNFSF12_TNFRSF12A	Smooth muscle cell|Endothelial cell	TNFSF12	TNFRSF12A	Smooth muscle cell	Endothelial cell	0	0.754667
TNFSF12_TNFRSF12A	Smooth muscle cell|Fibroblast	TNFSF12	TNFRSF12A	Smooth muscle cell	Fibroblast	0	0.583
TNFSF14_LTBR	NK cell|Endothelial cell	TNFSF14	LTBR	NK cell	Endothelial cell	0.015	0.392
TNFSF14_LTBR	NK cell|Epithelial cell	TNFSF14	LTBR	NK cell	Epithelial cell	0.058	0.399667
TNFSF14_LTBR	NK cell|Fibroblast	TNFSF14	LTBR	NK cell	Fibroblast	0.011	0.449333
TNFSF14_LTBR	NK cell|Smooth muscle cell	TNFSF14	LTBR	NK cell	Smooth muscle cell	0.043	0.353333
TNFSF9_ADGRG5	Endothelial cell|T cell CD8+	TNFSF9	ADGRG5	Endothelial cell	T cell CD8+	0.032	0.276667
TNFSF9_ADGRG5	Fibroblast|T cell CD8+	TNFSF9	ADGRG5	Fibroblast	T cell CD8+	0	0.306
TNFSF9_ADGRG5	Macrophage|T cell CD8+	TNFSF9	ADGRG5	Macrophage	T cell CD8+	0	0.520667
TNFSF9_ADGRG5	Smooth muscle cell|T cell CD8+	TNFSF9	ADGRG5	Smooth muscle cell	T cell CD8+	0.012	0.296333
TNFSF9_TNFRSF9	Endothelial cell|ILC	TNFSF9	TNFRSF9	Endothelial cell	ILC	0	0.315333
TNFSF9_TNFRSF9	Endothelial cell|NK cell	TNFSF9	TNFRSF9	Endothelial cell	NK cell	0	0.855
TNFSF9_TNFRSF9	Endothelial cell|T cell CD4+	TNFSF9	TNFRSF9	Endothelial cell	T cell CD4+	0	0.397667
TNFSF9_TNFRSF9	Fibroblast|ILC	TNFSF9	TNFRSF9	Fibroblast	ILC	0	0.344333
TNFSF9_TNFRSF9	Fibroblast|NK cell	TNFSF9	TNFRSF9	Fibroblast	NK cell	0	0.884333
TNFSF9_TNFRSF9	Fibroblast|T cell CD4+	TNFSF9	TNFRSF9	Fibroblast	T cell CD4+	0	0.427
TNFSF9_TNFRSF9	Macrophage|ILC	TNFSF9	TNFRSF9	Macrophage	ILC	0	0.559
TNFSF9_TNFRSF9	Macrophage|NK cell	TNFSF9	TNFRSF9	Macrophage	NK cell	0	1.099
TNFSF9_TNFRSF9	Macrophage|T cell CD4+	TNFSF9	TNFRSF9	Macrophage	T cell CD4+	0	0.641667
TNFSF9_TNFRSF9	Smooth muscle cell|ILC	TNFSF9	TNFRSF9	Smooth muscle cell	ILC	0	0.334333
TNFSF9_TNFRSF9	Smooth muscle cell|NK cell	TNFSF9	TNFRSF9	Smooth muscle cell	NK cell	0	0.874667
TNFSF9_TNFRSF9	Smooth muscle cell|T cell CD4+	TNFSF9	TNFRSF9	Smooth muscle cell	T cell CD4+	0	0.417333
TNF_DAG1	Epithelial cell|Endothelial cell	TNF	DAG1	Epithelial cell	Endothelial cell	0.016	0.895
TNF_DAG1	Epithelial cell|Fibroblast	TNF	DAG1	Epithelial cell	Fibroblast	0.004	1.07733
TNF_DAG1	Epithelial cell|Smooth muscle cell	TNF	DAG1	Epithelial cell	Smooth muscle cell	0.004	1.28267
TNF_DAG1	ILC|Endothelial cell	TNF	DAG1	ILC	Endothelial cell	0.028	0.505333
TNF_DAG1	ILC|Fibroblast	TNF	DAG1	ILC	Fibroblast	0	0.687667
TNF_DAG1	ILC|Smooth muscle cell	TNF	DAG1	ILC	Smooth muscle cell	0	0.893
TNF_DAG1	Macrophage|Endothelial cell	TNF	DAG1	Macrophage	Endothelial cell	0	1.06267
TNF_DAG1	Macrophage|Epithelial cell	TNF	DAG1	Macrophage	Epithelial cell	0.02	0.931667
TNF_DAG1	Macrophage|Fibroblast	TNF	DAG1	Macrophage	Fibroblast	0	1.24433
TNF_DAG1	Macrophage|Smooth muscle cell	TNF	DAG1	Macrophage	Smooth muscle cell	0	1.45033
TNF_FAS	Epithelial cell|B cell	TNF	FAS	Epithelial cell	B cell	0.036	0.617333
TNF_FAS	Epithelial cell|Endothelial cell	TNF	FAS	Epithelial cell	Endothelial cell	0.016	0.787333
TNF_FAS	Epithelial cell|Fibroblast	TNF	FAS	Epithelial cell	Fibroblast	0.028	0.622333
TNF_FAS	Epithelial cell|Macrophage	TNF	FAS	Epithelial cell	Macrophage	0.016	0.669667
TNF_FAS	Epithelial cell|Plasma cell	TNF	FAS	Epithelial cell	Plasma cell	0.064	0.708333
TNF_FAS	Epithelial cell|Smooth muscle cell	TNF	FAS	Epithelial cell	Smooth muscle cell	0.032	0.604333
TNF_FAS	Epithelial cell|T cell CD4+	TNF	FAS	Epithelial cell	T cell CD4+	0.044	0.627333
TNF_FAS	ILC|Endothelial cell	TNF	FAS	ILC	Endothelial cell	0.008	0.397667
TNF_FAS	Macrophage|B cell	TNF	FAS	Macrophage	B cell	0	0.784667
TNF_FAS	Macrophage|Endothelial cell	TNF	FAS	Macrophage	Endothelial cell	0	0.955333
TNF_FAS	Macrophage|Fibroblast	TNF	FAS	Macrophage	Fibroblast	0	0.790333
TNF_FAS	Macrophage|Macrophage	TNF	FAS	Macrophage	Macrophage	0	0.837333
TNF_FAS	Macrophage|NK cell	TNF	FAS	Macrophage	NK cell	0.011	0.889667
TNF_FAS	Macrophage|Plasma cell	TNF	FAS	Macrophage	Plasma cell	0.004	0.875667
TNF_FAS	Macrophage|Smooth muscle cell	TNF	FAS	Macrophage	Smooth muscle cell	0	0.772333
TNF_FAS	Macrophage|T cell CD4+	TNF	FAS	Macrophage	T cell CD4+	0	0.795
TNF_FLT4	Epithelial cell|Endothelial cell	TNF	FLT4	Epithelial cell	Endothelial cell	0	1.07033
TNF_FLT4	ILC|Endothelial cell	TNF	FLT4	ILC	Endothelial cell	0	0.680333
TNF_FLT4	Macrophage|Endothelial cell	TNF	FLT4	Macrophage	Endothelial cell	0	1.238
TNF_ICOS	Epithelial cell|ILC	TNF	ICOS	Epithelial cell	ILC	0.004	1
TNF_ICOS	Epithelial cell|T cell CD4+	TNF	ICOS	Epithelial cell	T cell CD4+	0.004	1.135
TNF_ICOS	ILC|ILC	TNF	ICOS	ILC	ILC	0	0.61
TNF_ICOS	ILC|T cell CD4+	TNF	ICOS	ILC	T cell CD4+	0	0.745333
TNF_ICOS	Macrophage|ILC	TNF	ICOS	Macrophage	ILC	0	1.16733
TNF_ICOS	Macrophage|T cell CD4+	TNF	ICOS	Macrophage	T cell CD4+	0	1.30267
TNF_NOTCH1	Epithelial cell|Endothelial cell	TNF	NOTCH1	Epithelial cell	Endothelial cell	0	1.821
TNF_NOTCH1	Epithelial cell|Smooth muscle cell	TNF	NOTCH1	Epithelial cell	Smooth muscle cell	0.095	0.716667
TNF_NOTCH1	ILC|Endothelial cell	TNF	NOTCH1	ILC	Endothelial cell	0	1.43133
TNF_NOTCH1	Macrophage|Endothelial cell	TNF	NOTCH1	Macrophage	Endothelial cell	0	1.988
TNF_NOTCH1	Macrophage|Fibroblast	TNF	NOTCH1	Macrophage	Fibroblast	0	0.760333
TNF_NOTCH1	Macrophage|ILC	TNF	NOTCH1	Macrophage	ILC	0	0.757333
TNF_NOTCH1	Macrophage|Macrophage	TNF	NOTCH1	Macrophage	Macrophage	0	0.807333
TNF_NOTCH1	Macrophage|Smooth muscle cell	TNF	NOTCH1	Macrophage	Smooth muscle cell	0	0.884667
[truncated: 163 more rows]

## Sheet: S1b CCI_CC
Supplemetary Data S1 (b) Ligand-receptor interactions found in Chronic Colitis
gene_pair	cell_pair	gene_A	gene_B	cell_A	cell_B	pval	mean
ACKR3_CXCL12	Endothelial cell|Endothelial cell	ACKR3	CXCL12	Endothelial cell	Endothelial cell	0.032	2.3995
ACKR3_CXCL12	Endothelial cell|Fibroblast	ACKR3	CXCL12	Endothelial cell	Fibroblast	0	7.5505
ACKR3_CXCL12	Fibroblast|Endothelial cell	ACKR3	CXCL12	Fibroblast	Endothelial cell	0	2.391
ACKR3_CXCL12	Fibroblast|Fibroblast	ACKR3	CXCL12	Fibroblast	Fibroblast	0	7.542
ACKR3_CXCL12	Smooth muscle cell|Fibroblast	ACKR3	CXCL12	Smooth muscle cell	Fibroblast	0	7.43375
ACVR1_BMPR2_BMP5	Endothelial cell|Fibroblast	ACVR1	BMPR2_BMP5	Endothelial cell	Fibroblast	0	0.961
ACVR1_BMPR2_BMP5	Endothelial cell|Smooth muscle cell	ACVR1	BMPR2_BMP5	Endothelial cell	Smooth muscle cell	0	0.317
ACVR1_BMPR2_BMP5	Epithelial cell|Fibroblast	ACVR1	BMPR2_BMP5	Epithelial cell	Fibroblast	0	0.9995
ACVR1_BMPR2_BMP5	Epithelial cell|Smooth muscle cell	ACVR1	BMPR2_BMP5	Epithelial cell	Smooth muscle cell	0	0.355
ACVR1_BMPR2_BMP5	Fibroblast|Fibroblast	ACVR1	BMPR2_BMP5	Fibroblast	Fibroblast	0	1.1145
ACVR1_BMPR2_BMP5	Fibroblast|Smooth muscle cell	ACVR1	BMPR2_BMP5	Fibroblast	Smooth muscle cell	0	0.47
ACVR1_BMPR2_BMP5	Smooth muscle cell|Fibroblast	ACVR1	BMPR2_BMP5	Smooth muscle cell	Fibroblast	0	1.0505
ACVR1_BMPR2_BMP5	Smooth muscle cell|Smooth muscle cell	ACVR1	BMPR2_BMP5	Smooth muscle cell	Smooth muscle cell	0	0.406
ACVR1_BMPR2_BMP6	Endothelial cell|Fibroblast	ACVR1	BMPR2_BMP6	Endothelial cell	Fibroblast	0	0.39675
ACVR1_BMPR2_BMP6	Epithelial cell|Fibroblast	ACVR1	BMPR2_BMP6	Epithelial cell	Fibroblast	0	0.435
ACVR1_BMPR2_BMP6	Fibroblast|Fibroblast	ACVR1	BMPR2_BMP6	Fibroblast	Fibroblast	0	0.55
ACVR1_BMPR2_BMP6	Smooth muscle cell|Fibroblast	ACVR1	BMPR2_BMP6	Smooth muscle cell	Fibroblast	0	0.48575
ACVR1_BMPR2_BMP7	Endothelial cell|Fibroblast	ACVR1	BMPR2_BMP7	Endothelial cell	Fibroblast	0	0.285
ACVR1_BMPR2_BMP7	Epithelial cell|Fibroblast	ACVR1	BMPR2_BMP7	Epithelial cell	Fibroblast	0	0.32125
ACVR1_BMPR2_BMP7	Fibroblast|Fibroblast	ACVR1	BMPR2_BMP7	Fibroblast	Fibroblast	0	0.41175
ACVR1_BMPR2_BMP7	Smooth muscle cell|Fibroblast	ACVR1	BMPR2_BMP7	Smooth muscle cell	Fibroblast	0	0.35775
ACVR_1A2A receptor_BMP5	Endothelial cell|Fibroblast	ACVR	1A2A receptor_BMP5	Endothelial cell	Fibroblast	0	0.9415
ACVR_1A2A receptor_BMP5	Endothelial cell|Smooth muscle cell	ACVR	1A2A receptor_BMP5	Endothelial cell	Smooth muscle cell	0	0.29675
ACVR_1A2A receptor_BMP5	Epithelial cell|Fibroblast	ACVR	1A2A receptor_BMP5	Epithelial cell	Fibroblast	0	0.9725
ACVR_1A2A receptor_BMP5	Epithelial cell|Smooth muscle cell	ACVR	1A2A receptor_BMP5	Epithelial cell	Smooth muscle cell	0	0.32775
ACVR_1A2A receptor_BMP5	Fibroblast|Fibroblast	ACVR	1A2A receptor_BMP5	Fibroblast	Fibroblast	0	0.99925
ACVR_1A2A receptor_BMP5	Fibroblast|Smooth muscle cell	ACVR	1A2A receptor_BMP5	Fibroblast	Smooth muscle cell	0	0.3545
ACVR_1A2A receptor_BMP5	Smooth muscle cell|Fibroblast	ACVR	1A2A receptor_BMP5	Smooth muscle cell	Fibroblast	0	0.816
ACVR_1A2A receptor_BMP5	Smooth muscle cell|Smooth muscle cell	ACVR	1A2A receptor_BMP5	Smooth muscle cell	Smooth muscle cell	0	0.23875
ACVR_1A2A receptor_BMP6	Endothelial cell|Fibroblast	ACVR	1A2A receptor_BMP6	Endothelial cell	Fibroblast	0	0.3765
ACVR_1A2A receptor_BMP6	Epithelial cell|Fibroblast	ACVR	1A2A receptor_BMP6	Epithelial cell	Fibroblast	0	0.408
ACVR_1A2A receptor_BMP6	Fibroblast|Fibroblast	ACVR	1A2A receptor_BMP6	Fibroblast	Fibroblast	0	0.4345
ACVR_1A2A receptor_BMP6	Smooth muscle cell|Fibroblast	ACVR	1A2A receptor_BMP6	Smooth muscle cell	Fibroblast	0	0.29875
ACVR_1A2A receptor_BMP7	Endothelial cell|Fibroblast	ACVR	1A2A receptor_BMP7	Endothelial cell	Fibroblast	0	0.27075
ACVR_1A2A receptor_BMP7	Epithelial cell|Fibroblast	ACVR	1A2A receptor_BMP7	Epithelial cell	Fibroblast	0	0.29425
ACVR_1A2A receptor_BMP7	Fibroblast|Fibroblast	ACVR	1A2A receptor_BMP7	Fibroblast	Fibroblast	0	0.31925
ACVR_1A2A receptor_BMP7	Smooth muscle cell|Fibroblast	ACVR	1A2A receptor_BMP7	Smooth muscle cell	Fibroblast	0	0.27525
ACVR_1A2A receptor_INHBA	Endothelial cell|Smooth muscle cell	ACVR	1A2A receptor_INHBA	Endothelial cell	Smooth muscle cell	0	0.81375
ACVR_1A2A receptor_INHBA	Epithelial cell|Smooth muscle cell	ACVR	1A2A receptor_INHBA	Epithelial cell	Smooth muscle cell	0	0.845
ACVR_1A2A receptor_INHBA	Fibroblast|Smooth muscle cell	ACVR	1A2A receptor_INHBA	Fibroblast	Smooth muscle cell	0	0.8715
ACVR_1A2A receptor_INHBA	Smooth muscle cell|Smooth muscle cell	ACVR	1A2A receptor_INHBA	Smooth muscle cell	Smooth muscle cell	0	0.65825
ACVR_1A2A receptor_INHBB	Endothelial cell|Endothelial cell	ACVR	1A2A receptor_INHBB	Endothelial cell	Endothelial cell	0	0.579
ACVR_1A2A receptor_INHBB	Epithelial cell|Endothelial cell	ACVR	1A2A receptor_INHBB	Epithelial cell	Endothelial cell	0	0.61
ACVR_1A2A receptor_INHBB	Fibroblast|Endothelial cell	ACVR	1A2A receptor_INHBB	Fibroblast	Endothelial cell	0	0.6365
ACVR_1A2A receptor_INHBB	Smooth muscle cell|Endothelial cell	ACVR	1A2A receptor_INHBB	Smooth muscle cell	Endothelial cell	0	0.45075
ACVR_1B2A receptor_BMP3	Epithelial cell|Epithelial cell	ACVR	1B2A receptor_BMP3	Epithelial cell	Epithelial cell	0	0.26625
ACVR_1B2A receptor_GDF11	Epithelial cell|Smooth muscle cell	ACVR	1B2A receptor_GDF11	Epithelial cell	Smooth muscle cell	0	0.351
ACVR_1B2A receptor_INHBA	Epithelial cell|Smooth muscle cell	ACVR	1B2A receptor_INHBA	Epithelial cell	Smooth muscle cell	0	0.871
ACVR_1B2A receptor_INHBB	Epithelial cell|Endothelial cell	ACVR	1B2A receptor_INHBB	Epithelial cell	Endothelial cell	0	0.63625
ADGRG5_FAM3C	T cell CD8+|Endothelial cell	ADGRG5	FAM3C	T cell CD8+	Endothelial cell	0.004	0.229
ADGRG5_FAM3C	T cell CD8+|Epithelial cell	ADGRG5	FAM3C	T cell CD8+	Epithelial cell	0.031	0.21975
ADGRG5_FAM3C	T cell CD8+|Fibroblast	ADGRG5	FAM3C	T cell CD8+	Fibroblast	0	0.33075
ADGRG5_FAM3C	T cell CD8+|Smooth muscle cell	ADGRG5	FAM3C	T cell CD8+	Smooth muscle cell	0	0.24225
ADGRG5_FAM3C	T cell CD8+|T cell CD4+	ADGRG5	FAM3C	T cell CD8+	T cell CD4+	0.074	0.16025
ADGRL1_NRG1	Endothelial cell|Fibroblast	ADGRL1	NRG1	Endothelial cell	Fibroblast	0	0.979
ADGRL1_NRG1	Fibroblast|Fibroblast	ADGRL1	NRG1	Fibroblast	Fibroblast	0	1.288
ADGRL1_NRG1	Fibroblast|Macrophage	ADGRL1	NRG1	Fibroblast	Macrophage	0	0.606
ADGRL1_NRG1	Smooth muscle cell|Fibroblast	ADGRL1	NRG1	Smooth muscle cell	Fibroblast	0	1.3105
ADGRL1_NRG1	Smooth muscle cell|Macrophage	ADGRL1	NRG1	Smooth muscle cell	Macrophage	0	0.62825
ADGRL1_NRG1	T cell CD8+|Fibroblast	ADGRL1	NRG1	T cell CD8+	Fibroblast	0	0.831
ADORA2A_ENTPD1	ILC|Endothelial cell	ADORA2A	ENTPD1	ILC	Endothelial cell	0	0.95375
ADORA2A_ENTPD1	ILC|Macrophage	ADORA2A	ENTPD1	ILC	Macrophage	0	0.33575
ADORA2A_ENTPD1	ILC|Plasma cell	ADORA2A	ENTPD1	ILC	Plasma cell	0	0.579
ADORA2A_ENTPD1	ILC|Smooth muscle cell	ADORA2A	ENTPD1	ILC	Smooth muscle cell	0	0.4685
ADORA2A_ENTPD1	Macrophage|Endothelial cell	ADORA2A	ENTPD1	Macrophage	Endothelial cell	0	1.307
ADORA2A_ENTPD1	Macrophage|Macrophage	ADORA2A	ENTPD1	Macrophage	Macrophage	0.004	0.43375
ADORA2A_ENTPD1	Macrophage|Plasma cell	ADORA2A	ENTPD1	Macrophage	Plasma cell	0	0.79575
ADORA2A_ENTPD1	Macrophage|Smooth muscle cell	ADORA2A	ENTPD1	Macrophage	Smooth muscle cell	0	0.60625
ADORA2A_ENTPD1	NK cell|Endothelial cell	ADORA2A	ENTPD1	NK cell	Endothelial cell	0	1.161
ADORA2A_ENTPD1	NK cell|Fibroblast	ADORA2A	ENTPD1	NK cell	Fibroblast	0.096	0.43825
ADORA2A_ENTPD1	NK cell|Macrophage	ADORA2A	ENTPD1	NK cell	Macrophage	0.056	0.543
ADORA2A_ENTPD1	NK cell|Plasma cell	ADORA2A	ENTPD1	NK cell	Plasma cell	0.008	0.786
ADORA2A_ENTPD1	NK cell|Smooth muscle cell	ADORA2A	ENTPD1	NK cell	Smooth muscle cell	0.016	0.6755
ADORA2A_ENTPD1	T cell CD4+|Endothelial cell	ADORA2A	ENTPD1	T cell CD4+	Endothelial cell	0	0.99
ADORA2A_ENTPD1	T cell CD4+|Fibroblast	ADORA2A	ENTPD1	T cell CD4+	Fibroblast	0	0.26725
ADORA2A_ENTPD1	T cell CD4+|Macrophage	ADORA2A	ENTPD1	T cell CD4+	Macrophage	0	0.37175
ADORA2A_ENTPD1	T cell CD4+|Plasma cell	ADORA2A	ENTPD1	T cell CD4+	Plasma cell	0	0.61475
ADORA2A_ENTPD1	T cell CD4+|Smooth muscle cell	ADORA2A	ENTPD1	T cell CD4+	Smooth muscle cell	0	0.50425
ADORA2A_ENTPD1	T cell CD8+|Endothelial cell	ADORA2A	ENTPD1	T cell CD8+	Endothelial cell	0	1.43175
ADORA2A_ENTPD1	T cell CD8+|Fibroblast	ADORA2A	ENTPD1	T cell CD8+	Fibroblast	0.056	0.34475
ADORA2A_ENTPD1	T cell CD8+|Macrophage	ADORA2A	ENTPD1	T cell CD8+	Macrophage	0.04	0.5585
ADORA2A_ENTPD1	T cell CD8+|Plasma cell	ADORA2A	ENTPD1	T cell CD8+	Plasma cell	0	0.92075
ADORA2A_ENTPD1	T cell CD8+|Smooth muscle cell	ADORA2A	ENTPD1	T cell CD8+	Smooth muscle cell	0	0.7315
ADORA2A_NAMPT	ILC|Dendritic cell	ADORA2A	NAMPT	ILC	Dendritic cell	0.024	0.3535
ADORA2A_NAMPT	ILC|Endothelial cell	ADORA2A	NAMPT	ILC	Endothelial cell	0	0.64725
ADORA2A_NAMPT	ILC|Epithelial cell	ADORA2A	NAMPT	ILC	Epithelial cell	0.016	0.43475
ADORA2A_NAMPT	ILC|Macrophage	ADORA2A	NAMPT	ILC	Macrophage	0	0.57925
ADORA2A_NAMPT	Macrophage|Dendritic cell	ADORA2A	NAMPT	Macrophage	Dendritic cell	0.084	0.2985
ADORA2A_NAMPT	Macrophage|Endothelial cell	ADORA2A	NAMPT	Macrophage	Endothelial cell	0	0.79625
ADORA2A_NAMPT	Macrophage|Epithelial cell	ADORA2A	NAMPT	Macrophage	Epithelial cell	0.028	0.39825
ADORA2A_NAMPT	Macrophage|Macrophage	ADORA2A	NAMPT	Macrophage	Macrophage	0	0.72425
ADORA2A_NAMPT	NK cell|Dendritic cell	ADORA2A	NAMPT	NK cell	Dendritic cell	0.096	0.5605
ADORA2A_NAMPT	NK cell|Endothelial cell	ADORA2A	NAMPT	NK cell	Endothelial cell	0.004	0.85425
ADORA2A_NAMPT	NK cell|Epithelial cell	ADORA2A	NAMPT	NK cell	Epithelial cell	0.02	0.64175
ADORA2A_NAMPT	NK cell|Fibroblast	ADORA2A	NAMPT	NK cell	Fibroblast	0.084	0.5175
ADORA2A_NAMPT	NK cell|Macrophage	ADORA2A	NAMPT	NK cell	Macrophage	0.016	0.7865
ADORA2A_NAMPT	NK cell|Smooth muscle cell	ADORA2A	NAMPT	NK cell	Smooth muscle cell	0.076	0.52675
ADORA2A_NAMPT	T cell CD4+|B cell	ADORA2A	NAMPT	T cell CD4+	B cell	0	0.325
ADORA2A_NAMPT	T cell CD4+|Dendritic cell	ADORA2A	NAMPT	T cell CD4+	Dendritic cell	0	0.3895
ADORA2A_NAMPT	T cell CD4+|Endothelial cell	ADORA2A	NAMPT	T cell CD4+	Endothelial cell	0	0.683
ADORA2A_NAMPT	T cell CD4+|Epithelial cell	ADORA2A	NAMPT	T cell CD4+	Epithelial cell	0	0.47075
ADORA2A_NAMPT	T cell CD4+|Fibroblast	ADORA2A	NAMPT	T cell CD4+	Fibroblast	0	0.3465
ADORA2A_NAMPT	T cell CD4+|Macrophage	ADORA2A	NAMPT	T cell CD4+	Macrophage	0	0.61525
ADORA2A_NAMPT	T cell CD4+|Smooth muscle cell	ADORA2A	NAMPT	T cell CD4+	Smooth muscle cell	0	0.3555
ADORA2A_NAMPT	T cell CD8+|B cell	ADORA2A	NAMPT	T cell CD8+	B cell	0.02	0.40275
ADORA2A_NAMPT	T cell CD8+|Dendritic cell	ADORA2A	NAMPT	T cell CD8+	Dendritic cell	0.004	0.4665
ADORA2A_NAMPT	T cell CD8+|Endothelial cell	ADORA2A	NAMPT	T cell CD8+	Endothelial cell	0	0.92125
ADORA2A_NAMPT	T cell CD8+|Epithelial cell	ADORA2A	NAMPT	T cell CD8+	Epithelial cell	0.096	0.63475
ADORA2A_NAMPT	T cell CD8+|Fibroblast	ADORA2A	NAMPT	T cell CD8+	Fibroblast	0.044	0.4235
ADORA2A_NAMPT	T cell CD8+|Macrophage	ADORA2A	NAMPT	T cell CD8+	Macrophage	0	0.849
ADORA2A_NAMPT	T cell CD8+|Smooth muscle cell	ADORA2A	NAMPT	T cell CD8+	Smooth muscle cell	0.032	0.532
ADORA2B_ENTPD1	Macrophage|Endothelial cell	ADORA2B	ENTPD1	Macrophage	Endothelial cell	0	1.371
ADORA2B_ENTPD1	Macrophage|Fibroblast	ADORA2B	ENTPD1	Macrophage	Fibroblast	0.036	0.3405
ADORA2B_ENTPD1	Macrophage|Macrophage	ADORA2B	ENTPD1	Macrophage	Macrophage	0	0.498
ADORA2B_ENTPD1	Macrophage|Plasma cell	ADORA2B	ENTPD1	Macrophage	Plasma cell	0	0.86
ADORA2B_ENTPD1	Macrophage|Smooth muscle cell	ADORA2B	ENTPD1	Macrophage	Smooth muscle cell	0	0.67075
ADRB2_VEGFB	Endothelial cell|Epithelial cell	ADRB2	VEGFB	Endothelial cell	Epithelial cell	0	0.53925
ADRB2_VEGFB	Endothelial cell|Fibroblast	ADRB2	VEGFB	Endothelial cell	Fibroblast	0	0.454
ADRB2_VEGFB	Endothelial cell|Plasma cell	ADRB2	VEGFB	Endothelial cell	Plasma cell	0	0.42775
ADRB2_VEGFB	Endothelial cell|Smooth muscle cell	ADRB2	VEGFB	Endothelial cell	Smooth muscle cell	0	0.49175
ADRB2_VEGFB	ILC|Epithelial cell	ADRB2	VEGFB	ILC	Epithelial cell	0	0.30775
ADRB2_VEGFB	ILC|Fibroblast	ADRB2	VEGFB	ILC	Fibroblast	0.02	0.2605
ADRB2_VEGFB	ILC|Plasma cell	ADRB2	VEGFB	ILC	Plasma cell	0.036	0.186
ADRB2_VEGFB	ILC|Smooth muscle cell	ADRB2	VEGFB	ILC	Smooth muscle cell	0.011	0.29875
ADRB2_VEGFB	Plasma cell|Epithelial cell	ADRB2	VEGFB	Plasma cell	Epithelial cell	0	0.43075
ADRB2_VEGFB	Plasma cell|Fibroblast	ADRB2	VEGFB	Plasma cell	Fibroblast	0	0.3455
ADRB2_VEGFB	Plasma cell|Plasma cell	ADRB2	VEGFB	Plasma cell	Plasma cell	0	0.3195
ADRB2_VEGFB	Plasma cell|Smooth muscle cell	ADRB2	VEGFB	Plasma cell	Smooth muscle cell	0	0.3835
ADRB2_VEGFB	T cell CD8+|Epithelial cell	ADRB2	VEGFB	T cell CD8+	Epithelial cell	0.024	0.2765
ADRB2_VEGFB	T cell CD8+|Smooth muscle cell	ADRB2	VEGFB	T cell CD8+	Smooth muscle cell	0.072	0.203
ANGPT2_TEK	Smooth muscle cell|Endothelial cell	ANGPT2	TEK	Smooth muscle cell	Endothelial cell	0	1.27125
ANGPT2_TEK	Smooth muscle cell|Fibroblast	ANGPT2	TEK	Smooth muscle cell	Fibroblast	0	0.45
AXL_GAS6	Fibroblast|Endothelial cell	AXL	GAS6	Fibroblast	Endothelial cell	0	1.8315
AXL_GAS6	Fibroblast|Epithelial cell	AXL	GAS6	Fibroblast	Epithelial cell	0	2.373
AXL_GAS6	Fibroblast|Fibroblast	AXL	GAS6	Fibroblast	Fibroblast	0	2.597
AXL_GAS6	Fibroblast|Smooth muscle cell	AXL	GAS6	Fibroblast	Smooth muscle cell	0	1.52225
AXL_GAS6	Macrophage|Endothelial cell	AXL	GAS6	Macrophage	Endothelial cell	0	0.5375
AXL_GAS6	Macrophage|Epithelial cell	AXL	GAS6	Macrophage	Epithelial cell	0	1.20975
AXL_GAS6	Macrophage|Fibroblast	AXL	GAS6	Macrophage	Fibroblast	0	1.43375
AXL_GAS6	Smooth muscle cell|Endothelial cell	AXL	GAS6	Smooth muscle cell	Endothelial cell	0	1.4305
AXL_GAS6	Smooth muscle cell|Epithelial cell	AXL	GAS6	Smooth muscle cell	Epithelial cell	0	1.97175
AXL_GAS6	Smooth muscle cell|Fibroblast	AXL	GAS6	Smooth muscle cell	Fibroblast	0	2.1955
AXL_GAS6	Smooth muscle cell|Smooth muscle cell	AXL	GAS6	Smooth muscle cell	Smooth muscle cell	0	1.12075
AXL_IL15RA	Fibroblast|Fibroblast	AXL	IL15RA	Fibroblast	Fibroblast	0	1.14925
AXL_IL15RA	Smooth muscle cell|Fibroblast	AXL	IL15RA	Smooth muscle cell	Fibroblast	0	0.83125
BMP2_SMO	Epithelial cell|Epithelial cell	BMP2	SMO	Epithelial cell	Epithelial cell	0.04	0.24175
BMP2_SMO	Epithelial cell|Fibroblast	BMP2	SMO	Epithelial cell	Fibroblast	0.03	0.433
BMP2_SMO	Epithelial cell|Smooth muscle cell	BMP2	SMO	Epithelial cell	Smooth muscle cell	0.034	0.274
BMP2_SMO	Fibroblast|Epithelial cell	BMP2	SMO	Fibroblast	Epithelial cell	0	0.607
BMP2_SMO	Fibroblast|Fibroblast	BMP2	SMO	Fibroblast	Fibroblast	0	0.87125
BMP2_SMO	Fibroblast|Smooth muscle cell	BMP2	SMO	Fibroblast	Smooth muscle cell	0	0.78225
BMP2_SMO	ILC|Fibroblast	BMP2	SMO	ILC	Fibroblast	0.024	0.28975
BMP2_SMO	ILC|Smooth muscle cell	BMP2	SMO	ILC	Smooth muscle cell	0.043	0.22725
BMP2_SMO	Smooth muscle cell|Epithelial cell	BMP2	SMO	Smooth muscle cell	Epithelial cell	0	0.3485
BMP2_SMO	Smooth muscle cell|Fibroblast	BMP2	SMO	Smooth muscle cell	Fibroblast	0	0.57275
BMP2_SMO	Smooth muscle cell|Smooth muscle cell	BMP2	SMO	Smooth muscle cell	Smooth muscle cell	0	0.48425
BMP7_PTPRK	Fibroblast|Endothelial cell	BMP7	PTPRK	Fibroblast	Endothelial cell	0	0.404
BMP7_PTPRK	Fibroblast|Epithelial cell	BMP7	PTPRK	Fibroblast	Epithelial cell	0	0.51775
BMP7_PTPRK	Fibroblast|Fibroblast	BMP7	PTPRK	Fibroblast	Fibroblast	0	0.4545
BMP7_PTPRK	Fibroblast|Smooth muscle cell	BMP7	PTPRK	Fibroblast	Smooth muscle cell	0	0.387
BMP7_SLAMF1	Fibroblast|T cell CD4+	BMP7	SLAMF1	Fibroblast	T cell CD4+	0	0.31225
BMPR1A_BMPR2_BMP2	Epithelial cell|Epithelial cell	BMPR1A	BMPR2_BMP2	Epithelial cell	Epithelial cell	0.032	0.3565
BMPR1A_BMPR2_BMP2	Epithelial cell|Fibroblast	BMPR1A	BMPR2_BMP2	Epithelial cell	Fibroblast	0	0.88425
BMPR1A_BMPR2_BMP2	Epithelial cell|ILC	BMPR1A	BMPR2_BMP2	Epithelial cell	ILC	0.039	0.29175
BMPR1A_BMPR2_BMP2	Epithelial cell|Smooth muscle cell	BMPR1A	BMPR2_BMP2	Epithelial cell	Smooth muscle cell	0	0.586
BMPR1A_BMPR2_BMP2	Fibroblast|Epithelial cell	BMPR1A	BMPR2_BMP2	Fibroblast	Epithelial cell	0	0.74025
BMPR1A_BMPR2_BMP2	Fibroblast|Fibroblast	BMPR1A	BMPR2_BMP2	Fibroblast	Fibroblast	0	1.17775
BMPR1A_BMPR2_BMP2	Fibroblast|ILC	BMPR1A	BMPR2_BMP2	Fibroblast	ILC	0	0.5145
BMPR1A_BMPR2_BMP2	Fibroblast|Smooth muscle cell	BMPR1A	BMPR2_BMP2	Fibroblast	Smooth muscle cell	0	0.8795
BMPR1A_BMPR2_BMP2	Smooth muscle cell|Epithelial cell	BMPR1A	BMPR2_BMP2	Smooth muscle cell	Epithelial cell	0	0.72425
BMPR1A_BMPR2_BMP2	Smooth muscle cell|Fibroblast	BMPR1A	BMPR2_BMP2	Smooth muscle cell	Fibroblast	0	1.16225
BMPR1A_BMPR2_BMP2	Smooth muscle cell|ILC	BMPR1A	BMPR2_BMP2	Smooth muscle cell	ILC	0	0.5085
BMPR1A_BMPR2_BMP2	Smooth muscle cell|Smooth muscle cell	BMPR1A	BMPR2_BMP2	Smooth muscle cell	Smooth muscle cell	0	0.86425
BMPR1A_BMPR2_BMP4	Epithelial cell|Endothelial cell	BMPR1A	BMPR2_BMP4	Epithelial cell	Endothelial cell	0.004	0.4005
BMPR1A_BMPR2_BMP4	Epithelial cell|Fibroblast	BMPR1A	BMPR2_BMP4	Epithelial cell	Fibroblast	0	2.63375
BMPR1A_BMPR2_BMP4	Epithelial cell|Smooth muscle cell	BMPR1A	BMPR2_BMP4	Epithelial cell	Smooth muscle cell	0.036	0.34625
BMPR1A_BMPR2_BMP4	Fibroblast|Endothelial cell	BMPR1A	BMPR2_BMP4	Fibroblast	Endothelial cell	0	0.8305
BMPR1A_BMPR2_BMP4	Fibroblast|Fibroblast	BMPR1A	BMPR2_BMP4	Fibroblast	Fibroblast	0	2.927
BMPR1A_BMPR2_BMP4	Fibroblast|Smooth muscle cell	BMPR1A	BMPR2_BMP4	Fibroblast	Smooth muscle cell	0	0.788
BMPR1A_BMPR2_BMP4	Smooth muscle cell|Endothelial cell	BMPR1A	BMPR2_BMP4	Smooth muscle cell	Endothelial cell	0	0.815
BMPR1A_BMPR2_BMP4	Smooth muscle cell|Fibroblast	BMPR1A	BMPR2_BMP4	Smooth muscle cell	Fibroblast	0	2.9115
BMPR1A_BMPR2_BMP4	Smooth muscle cell|Smooth muscle cell	BMPR1A	BMPR2_BMP4	Smooth muscle cell	Smooth muscle cell	0.008	0.7725
BMPR1A_BMPR2_BMP5	Epithelial cell|Fibroblast	BMPR1A	BMPR2_BMP5	Epithelial cell	Fibroblast	0	1.0985
BMPR1A_BMPR2_BMP5	Epithelial cell|Smooth muscle cell	BMPR1A	BMPR2_BMP5	Epithelial cell	Smooth muscle cell	0	0.45425
BMPR1A_BMPR2_BMP5	Fibroblast|Fibroblast	BMPR1A	BMPR2_BMP5	Fibroblast	Fibroblast	0	1.39225
BMPR1A_BMPR2_BMP5	Fibroblast|Smooth muscle cell	BMPR1A	BMPR2_BMP5	Fibroblast	Smooth muscle cell	0	0.74775
BMPR1A_BMPR2_BMP5	Smooth muscle cell|Fibroblast	BMPR1A	BMPR2_BMP5	Smooth muscle cell	Fibroblast	0	1.37675
BMPR1A_BMPR2_BMP5	Smooth muscle cell|Smooth muscle cell	BMPR1A	BMPR2_BMP5	Smooth muscle cell	Smooth muscle cell	0	0.73225
BMPR1A_BMPR2_BMP6	Epithelial cell|Fibroblast	BMPR1A	BMPR2_BMP6	Epithelial cell	Fibroblast	0	0.53425
BMPR1A_BMPR2_BMP6	Fibroblast|Fibroblast	BMPR1A	BMPR2_BMP6	Fibroblast	Fibroblast	0	0.8275
BMPR1A_BMPR2_BMP6	Smooth muscle cell|Fibroblast	BMPR1A	BMPR2_BMP6	Smooth muscle cell	Fibroblast	0	0.812
BMPR1A_BMPR2_BMP7	Epithelial cell|Fibroblast	BMPR1A	BMPR2_BMP7	Epithelial cell	Fibroblast	0	0.3815
BMPR1A_BMPR2_BMP7	Fibroblast|Fibroblast	BMPR1A	BMPR2_BMP7	Fibroblast	Fibroblast	0	0.60875
BMPR1A_BMPR2_BMP7	Smooth muscle cell|Fibroblast	BMPR1A	BMPR2_BMP7	Smooth muscle cell	Fibroblast	0	0.61425
BMR1A_ACR2A_BMP2	Epithelial cell|Epithelial cell	BMR1A	ACR2A_BMP2	Epithelial cell	Epithelial cell	0.026	0.28325
BMR1A_ACR2A_BMP2	Epithelial cell|Fibroblast	BMR1A	ACR2A_BMP2	Epithelial cell	Fibroblast	0	0.78425
BMR1A_ACR2A_BMP2	Epithelial cell|ILC	BMR1A	ACR2A_BMP2	Epithelial cell	ILC	0.027	0.2275
BMR1A_ACR2A_BMP2	Epithelial cell|Smooth muscle cell	BMR1A	ACR2A_BMP2	Epithelial cell	Smooth muscle cell	0	0.48575
BMR1A_ACR2A_BMP2	Fibroblast|Epithelial cell	BMR1A	ACR2A_BMP2	Fibroblast	Epithelial cell	0.034	0.27425
BMR1A_ACR2A_BMP2	Fibroblast|Fibroblast	BMR1A	ACR2A_BMP2	Fibroblast	Fibroblast	0	0.7845
BMR1A_ACR2A_BMP2	Fibroblast|ILC	BMR1A	ACR2A_BMP2	Fibroblast	ILC	0.027	0.2375
BMR1A_ACR2A_BMP2	Fibroblast|Smooth muscle cell	BMR1A	ACR2A_BMP2	Fibroblast	Smooth muscle cell	0	0.48625
BMR1A_ACR2A_BMP2	Smooth muscle cell|Fibroblast	BMR1A	ACR2A_BMP2	Smooth muscle cell	Fibroblast	0	0.63275
BMR1A_ACR2A_BMP2	Smooth muscle cell|Smooth muscle cell	BMR1A	ACR2A_BMP2	Smooth muscle cell	Smooth muscle cell	0	0.3485
BMR1A_ACR2A_BMP4	Epithelial cell|Endothelial cell	BMR1A	ACR2A_BMP4	Epithelial cell	Endothelial cell	0.052	0.327
BMR1A_ACR2A_BMP4	Epithelial cell|Fibroblast	BMR1A	ACR2A_BMP4	Epithelial cell	Fibroblast	0	2.5335
BMR1A_ACR2A_BMP4	Fibroblast|Fibroblast	BMR1A	ACR2A_BMP4	Fibroblast	Fibroblast	0	2.534
BMR1A_ACR2A_BMP4	Smooth muscle cell|Fibroblast	BMR1A	ACR2A_BMP4	Smooth muscle cell	Fibroblast	0	1.98275
BMR1A_ACR2A_BMP5	Epithelial cell|Fibroblast	BMR1A	ACR2A_BMP5	Epithelial cell	Fibroblast	0	0.9985
BMR1A_ACR2A_BMP5	Epithelial cell|Smooth muscle cell	BMR1A	ACR2A_BMP5	Epithelial cell	Smooth muscle cell	0	0.354
BMR1A_ACR2A_BMP5	Fibroblast|Fibroblast	BMR1A	ACR2A_BMP5	Fibroblast	Fibroblast	0	0.99925
BMR1A_ACR2A_BMP5	Fibroblast|Smooth muscle cell	BMR1A	ACR2A_BMP5	Fibroblast	Smooth muscle cell	0	0.3545
BMR1A_ACR2A_BMP5	Smooth muscle cell|Fibroblast	BMR1A	ACR2A_BMP5	Smooth muscle cell	Fibroblast	0	0.816
BMR1A_ACR2A_BMP5	Smooth muscle cell|Smooth muscle cell	BMR1A	ACR2A_BMP5	Smooth muscle cell	Smooth muscle cell	0	0.23875
BMR1A_ACR2A_BMP6	Epithelial cell|Fibroblast	BMR1A	ACR2A_BMP6	Epithelial cell	Fibroblast	0	0.43375
BMR1A_ACR2A_BMP6	Fibroblast|Fibroblast	BMR1A	ACR2A_BMP6	Fibroblast	Fibroblast	0	0.4345
BMR1A_ACR2A_BMP6	Smooth muscle cell|Fibroblast	BMR1A	ACR2A_BMP6	Smooth muscle cell	Fibroblast	0	0.29875
BMR1A_ACR2A_BMP7	Epithelial cell|Fibroblast	BMR1A	ACR2A_BMP7	Epithelial cell	Fibroblast	0	0.31025
BMR1A_ACR2A_BMP7	Fibroblast|Fibroblast	BMR1A	ACR2A_BMP7	Fibroblast	Fibroblast	0	0.31925
BMR1A_ACR2A_BMP7	Smooth muscle cell|Fibroblast	BMR1A	ACR2A_BMP7	Smooth muscle cell	Fibroblast	0	0.27525
C3_C3AR1	Fibroblast|Macrophage	C3	C3AR1	Fibroblast	Macrophage	0	16.0147
C3_aMb2 complex	Fibroblast|Macrophage	C3	aMb2 complex	Fibroblast	Macrophage	0	16.0368
C3_aMb2 complex	Fibroblast|NK cell	C3	aMb2 complex	Fibroblast	NK cell	0	10.6485
C5AR1_RPS19	Macrophage|B cell	C5AR1	RPS19	Macrophage	B cell	0	13.3635
C5AR1_RPS19	Macrophage|Epithelial cell	C5AR1	RPS19	Macrophage	Epithelial cell	0	26.5173
C5AR1_RPS19	Macrophage|Plasma cell	C5AR1	RPS19	Macrophage	Plasma cell	0	21.2172
CADM1_CADM1	Dendritic cell|Dendritic cell	CADM1	CADM1	Dendritic cell	Dendritic cell	0	0.398
CADM1_NECTIN3	Dendritic cell|Endothelial cell	CADM1	NECTIN3	Dendritic cell	Endothelial cell	0	0.279
CADM1_NECTIN3	Dendritic cell|Epithelial cell	CADM1	NECTIN3	Dendritic cell	Epithelial cell	0	0.52225
CADM1_NECTIN3	Dendritic cell|Fibroblast	CADM1	NECTIN3	Dendritic cell	Fibroblast	0	0.35725
CADM1_NECTIN3	Dendritic cell|Smooth muscle cell	CADM1	NECTIN3	Dendritic cell	Smooth muscle cell	0	0.31825
CADM3_CADM1	Endothelial cell|Dendritic cell	CADM3	CADM1	Endothelial cell	Dendritic cell	0	0.239
CADM3_CADM1	Fibroblast|Dendritic cell	CADM3	CADM1	Fibroblast	Dendritic cell	0	0.445
CADM3_CADM1	Smooth muscle cell|Dendritic cell	CADM3	CADM1	Smooth muscle cell	Dendritic cell	0	0.283
CADM3_EPB41L1	Endothelial cell|Epithelial cell	CADM3	EPB41L1	Endothelial cell	Epithelial cell	0	0.187
CADM3_EPB41L1	Endothelial cell|Fibroblast	CADM3	EPB41L1	Endothelial cell	Fibroblast	0	0.19475
CADM3_EPB41L1	Endothelial cell|Smooth muscle cell	CADM3	EPB41L1	Endothelial cell	Smooth muscle cell	0	0.25175
CADM3_EPB41L1	Fibroblast|Epithelial cell	CADM3	EPB41L1	Fibroblast	Epithelial cell	0	0.27375
CADM3_EPB41L1	Fibroblast|Fibroblast	CADM3	EPB41L1	Fibroblast	Fibroblast	0	0.36675
CADM3_EPB41L1	Fibroblast|Smooth muscle cell	CADM3	EPB41L1	Fibroblast	Smooth muscle cell	0	0.4275
CADM3_EPB41L1	Smooth muscle cell|Epithelial cell	CADM3	EPB41L1	Smooth muscle cell	Epithelial cell	0	0.13325
CADM3_EPB41L1	Smooth muscle cell|Fibroblast	CADM3	EPB41L1	Smooth muscle cell	Fibroblast	0	0.20475
CADM3_EPB41L1	Smooth muscle cell|Smooth muscle cell	CADM3	EPB41L1	Smooth muscle cell	Smooth muscle cell	0	0.2655
CADM3_NECTIN3	Endothelial cell|Endothelial cell	CADM3	NECTIN3	Endothelial cell	Endothelial cell	0	0.168
CADM3_NECTIN3	Endothelial cell|Epithelial cell	CADM3	NECTIN3	Endothelial cell	Epithelial cell	0	0.37375
CADM3_NECTIN3	Endothelial cell|Fibroblast	CADM3	NECTIN3	Endothelial cell	Fibroblast	0	0.23425
CADM3_NECTIN3	Endothelial cell|Smooth muscle cell	CADM3	NECTIN3	Endothelial cell	Smooth muscle cell	0	0.20125
CADM3_NECTIN3	Fibroblast|Endothelial cell	CADM3	NECTIN3	Fibroblast	Endothelial cell	0	0.326
CADM3_NECTIN3	Fibroblast|Epithelial cell	CADM3	NECTIN3	Fibroblast	Epithelial cell	0	0.569
CADM3_NECTIN3	Fibroblast|Fibroblast	CADM3	NECTIN3	Fibroblast	Fibroblast	0	0.40425
CADM3_NECTIN3	Fibroblast|Smooth muscle cell	CADM3	NECTIN3	Fibroblast	Smooth muscle cell	0	0.36525
CADM3_NECTIN3	Smooth muscle cell|Endothelial cell	CADM3	NECTIN3	Smooth muscle cell	Endothelial cell	0	0.164
CADM3_NECTIN3	Smooth muscle cell|Epithelial cell	CADM3	NECTIN3	Smooth muscle cell	Epithelial cell	0	0.407
CADM3_NECTIN3	Smooth muscle cell|Fibroblast	CADM3	NECTIN3	Smooth muscle cell	Fibroblast	0	0.24225
CADM3_NECTIN3	Smooth muscle cell|Smooth muscle cell	CADM3	NECTIN3	Smooth muscle cell	Smooth muscle cell	0	0.20325
CCL11_ACKR4	Fibroblast|Fibroblast	CCL11	ACKR4	Fibroblast	Fibroblast	0.004	2.3395
CCL11_ACKR4	Smooth muscle cell|Fibroblast	CCL11	ACKR4	Smooth muscle cell	Fibroblast	0	1.92975
CCL25_ACKR4	Epithelial cell|Fibroblast	CCL25	ACKR4	Epithelial cell	Fibroblast	0	0.52875
CCL25_CCR9	Epithelial cell|Plasma cell	CCL25	CCR9	Epithelial cell	Plasma cell	0	0.5745
CCL2_ACKR1	Fibroblast|Endothelial cell	CCL2	ACKR1	Fibroblast	Endothelial cell	0	6.41625
CCL2_ACKR1	Macrophage|Endothelial cell	CCL2	ACKR1	Macrophage	Endothelial cell	0.048	2.02025
CCL2_ACKR1	Smooth muscle cell|Endothelial cell	CCL2	ACKR1	Smooth muscle cell	Endothelial cell	0.016	2.39
CCL2_CCR10	Fibroblast|Plasma cell	CCL2	CCR10	Fibroblast	Plasma cell	0	7.0845
CCL2_CCR10	Macrophage|Plasma cell	CCL2	CCR10	Macrophage	Plasma cell	0	2.39075
CCL2_CCR10	Smooth muscle cell|Plasma cell	CCL2	CCR10	Smooth muscle cell	Plasma cell	0	3.05775
CCL2_CCR2	Fibroblast|ILC	CCL2	CCR2	Fibroblast	ILC	0	2.7295
CCL2_CCR2	Fibroblast|Macrophage	CCL2	CCR2	Fibroblast	Macrophage	0	5.9005
CCL2_CCR2	Fibroblast|NK cell	CCL2	CCR2	Fibroblast	NK cell	0	2.85825
CCL2_CCR2	Fibroblast|T cell CD4+	CCL2	CCR2	Fibroblast	T cell CD4+	0	2.872
CCL2_CCR2	Macrophage|Macrophage	CCL2	CCR2	Macrophage	Macrophage	0.08	1.5045
CCL2_CCR2	Smooth muscle cell|Macrophage	CCL2	CCR2	Smooth muscle cell	Macrophage	0.016	1.55775
CCL3_CCR1	Macrophage|Macrophage	CCL3	CCR1	Macrophage	Macrophage	0	3.12675
CCL3_CCR1	NK cell|Macrophage	CCL3	CCR1	NK cell	Macrophage	0.008	2.9385
CCL3_CCR1	T cell CD8+|Macrophage	CCL3	CCR1	T cell CD8+	Macrophage	0.036	0.97875
CCL3_CCR5	Macrophage|B cell	CCL3	CCR5	Macrophage	B cell	0	1.164
CCL3_CCR5	Macrophage|Dendritic cell	CCL3	CCR5	Macrophage	Dendritic cell	0	1.76825
CCL3_CCR5	Macrophage|Macrophage	CCL3	CCR5	Macrophage	Macrophage	0	2.70375
CCL3_CCR5	Macrophage|NK cell	CCL3	CCR5	Macrophage	NK cell	0	1.5225
CCL3_CCR5	NK cell|B cell	CCL3	CCR5	NK cell	B cell	0.008	2.4375
CCL3_CCR5	NK cell|Macrophage	CCL3	CCR5	NK cell	Macrophage	0.008	2.69675
CCL3_CCR5	NK cell|NK cell	CCL3	CCR5	NK cell	NK cell	0.012	2.796
CCL3_CCR5	T cell CD8+|Macrophage	CCL3	CCR5	T cell CD8+	Macrophage	0.096	0.737
CCL3_CCR5	T cell CD8+|NK cell	CCL3	CCR5	T cell CD8+	NK cell	0.072	0.83625
CCL3_IDE	Macrophage|Endothelial cell	CCL3	IDE	Macrophage	Endothelial cell	0	2.3475
CCL3_IDE	Macrophage|Epithelial cell	CCL3	IDE	Macrophage	Epithelial cell	0	2.586
CCL3_IDE	Macrophage|Fibroblast	CCL3	IDE	Macrophage	Fibroblast	0	2.381
CCL3_IDE	Macrophage|Plasma cell	CCL3	IDE	Macrophage	Plasma cell	0	2.495
CCL3_IDE	Macrophage|Smooth muscle cell	CCL3	IDE	Macrophage	Smooth muscle cell	0	2.35725
CCL3_IDE	NK cell|Endothelial cell	CCL3	IDE	NK cell	Endothelial cell	0.008	2.441
CCL3_IDE	NK cell|Epithelial cell	CCL3	IDE	NK cell	Epithelial cell	0.008	2.563
CCL3_IDE	NK cell|Fibroblast	CCL3	IDE	NK cell	Fibroblast	0.008	2.46425
CCL3_IDE	NK cell|Plasma cell	CCL3	IDE	NK cell	Plasma cell	0.008	2.53075
CCL3_IDE	NK cell|Smooth muscle cell	CCL3	IDE	NK cell	Smooth muscle cell	0.008	2.4415
CCL4_CCR5	Macrophage|B cell	CCL4	CCR5	Macrophage	B cell	0	3.99575
CCL4_CCR5	Macrophage|Dendritic cell	CCL4	CCR5	Macrophage	Dendritic cell	0	5.77675
CCL4_CCR5	Macrophage|Macrophage	CCL4	CCR5	Macrophage	Macrophage	0	7.94375
CCL4_CCR5	Macrophage|NK cell	CCL4	CCR5	Macrophage	NK cell	0	4.354
CCL4_CCR5	NK cell|B cell	CCL4	CCR5	NK cell	B cell	0.092	3.02675
CCL4_CCR5	NK cell|Macrophage	CCL4	CCR5	NK cell	Macrophage	0.08	3.28575
CCL4_CCR5	NK cell|NK cell	CCL4	CCR5	NK cell	NK cell	0.06	3.3855
CCL4_CNR2	Macrophage|B cell	CCL4	CNR2	Macrophage	B cell	0	7.53325
CCL4_CNR2	NK cell|B cell	CCL4	CNR2	NK cell	B cell	0.088	2.99925
CCL4_SLC7A1	Macrophage|B cell	CCL4	SLC7A1	Macrophage	B cell	0	7.7065
CCL4_SLC7A1	Macrophage|Dendritic cell	CCL4	SLC7A1	Macrophage	Dendritic cell	0	7.6155
CCL4_SLC7A1	Macrophage|Endothelial cell	CCL4	SLC7A1	Macrophage	Endothelial cell	0	7.68375
CCL4_SLC7A1	Macrophage|Epithelial cell	CCL4	SLC7A1	Macrophage	Epithelial cell	0	7.8115
CCL4_SLC7A1	Macrophage|Fibroblast	CCL4	SLC7A1	Macrophage	Fibroblast	0	7.57525
CCL4_SLC7A1	Macrophage|ILC	CCL4	SLC7A1	Macrophage	ILC	0	7.66575
CCL4_SLC7A1	Macrophage|Macrophage	CCL4	SLC7A1	Macrophage	Macrophage	0	7.6475
CCL4_SLC7A1	Macrophage|NK cell	CCL4	SLC7A1	Macrophage	NK cell	0	4.14875
CCL4_SLC7A1	Macrophage|Plasma cell	CCL4	SLC7A1	Macrophage	Plasma cell	0	7.9025
CCL4_SLC7A1	Macrophage|Smooth muscle cell	CCL4	SLC7A1	Macrophage	Smooth muscle cell	0	6.758
CCL4_SLC7A1	Macrophage|T cell CD4+	CCL4	SLC7A1	Macrophage	T cell CD4+	0	7.6345
CCL4_SLC7A1	Macrophage|T cell CD8+	CCL4	SLC7A1	Macrophage	T cell CD8+	0	7.58875
CCL4_SLC7A1	NK cell|B cell	CCL4	SLC7A1	NK cell	B cell	0.088	3.1475
CCL4_SLC7A1	NK cell|Dendritic cell	CCL4	SLC7A1	NK cell	Dendritic cell	0.092	3.052
CCL4_SLC7A1	NK cell|Endothelial cell	CCL4	SLC7A1	NK cell	Endothelial cell	0.084	3.116
CCL4_SLC7A1	NK cell|Epithelial cell	CCL4	SLC7A1	NK cell	Epithelial cell	0.084	3.27275
CCL4_SLC7A1	NK cell|Fibroblast	CCL4	SLC7A1	NK cell	Fibroblast	0.092	3.027
CCL4_SLC7A1	NK cell|ILC	CCL4	SLC7A1	NK cell	ILC	0.092	3.11225
CCL4_SLC7A1	NK cell|Macrophage	CCL4	SLC7A1	NK cell	Macrophage	0.092	3.09425
CCL4_SLC7A1	NK cell|NK cell	CCL4	SLC7A1	NK cell	NK cell	0.096	3.18025
CCL4_SLC7A1	NK cell|Plasma cell	CCL4	SLC7A1	NK cell	Plasma cell	0.084	3.27825
CCL4_SLC7A1	NK cell|T cell CD4+	CCL4	SLC7A1	NK cell	T cell CD4+	0.092	3.09025
CCL4_SLC7A1	NK cell|T cell CD8+	CCL4	SLC7A1	NK cell	T cell CD8+	0.088	3.05325
CCL5_ACKR1	Dendritic cell|Endothelial cell	CCL5	ACKR1	Dendritic cell	Endothelial cell	0.088	1.47025
CCL5_ACKR1	ILC|Endothelial cell	CCL5	ACKR1	ILC	Endothelial cell	0	3.34425
CCL5_ACKR1	Macrophage|Endothelial cell	CCL5	ACKR1	Macrophage	Endothelial cell	0.012	2.4575
CCL5_ACKR1	NK cell|Endothelial cell	CCL5	ACKR1	NK cell	Endothelial cell	0	28.076
CCL5_ACKR1	T cell CD4+|Endothelial cell	CCL5	ACKR1	T cell CD4+	Endothelial cell	0	4.47175
CCL5_ACKR1	T cell CD8+|Endothelial cell	CCL5	ACKR1	T cell CD8+	Endothelial cell	0.028	15.4718
CCL5_ACKR4	ILC|Fibroblast	CCL5	ACKR4	ILC	Fibroblast	0.035	2.23275
CCL5_ACKR4	NK cell|Fibroblast	CCL5	ACKR4	NK cell	Fibroblast	0	27.29
CCL5_ACKR4	T cell CD4+|Fibroblast	CCL5	ACKR4	T cell CD4+	Fibroblast	0	3.35975
CCL5_ACKR4	T cell CD8+|Fibroblast	CCL5	ACKR4	T cell CD8+	Fibroblast	0.04	14.36
CCL5_CCR1	ILC|Macrophage	CCL5	CCR1	ILC	Macrophage	0.003	2.88525
CCL5_CCR1	Macrophage|Macrophage	CCL5	CCR1	Macrophage	Macrophage	0	1.65
CCL5_CCR1	NK cell|Macrophage	CCL5	CCR1	NK cell	Macrophage	0	27.6765
CCL5_CCR1	T cell CD4+|Macrophage	CCL5	CCR1	T cell CD4+	Macrophage	0	4.01225
CCL5_CCR1	T cell CD8+|Macrophage	CCL5	CCR1	T cell CD8+	Macrophage	0.04	15.0128
CCL5_CCR5	ILC|B cell	CCL5	CCR5	ILC	B cell	0	1.869
CCL5_CCR5	ILC|Dendritic cell	CCL5	CCR5	ILC	Dendritic cell	0.087	1.5875
CCL5_CCR5	ILC|Macrophage	CCL5	CCR5	ILC	Macrophage	0.011	2.462
CCL5_CCR5	ILC|NK cell	CCL5	CCR5	ILC	NK cell	0	2.22725
CCL5_CCR5	NK cell|B cell	CCL5	CCR5	NK cell	B cell	0	27.176
CCL5_CCR5	NK cell|Macrophage	CCL5	CCR5	NK cell	Macrophage	0	27.4348
CCL5_CCR5	NK cell|NK cell	CCL5	CCR5	NK cell	NK cell	0	27.5343
CCL5_CCR5	T cell CD4+|B cell	CCL5	CCR5	T cell CD4+	B cell	0	2.85275
CCL5_CCR5	T cell CD4+|Dendritic cell	CCL5	CCR5	T cell CD4+	Dendritic cell	0	2.838
CCL5_CCR5	T cell CD4+|Macrophage	CCL5	CCR5	T cell CD4+	Macrophage	0	3.589
CCL5_CCR5	T cell CD4+|NK cell	CCL5	CCR5	T cell CD4+	NK cell	0	3.21125
CCL5_CCR5	T cell CD8+|B cell	CCL5	CCR5	T cell CD8+	B cell	0	13.851
CCL5_CCR5	T cell CD8+|Dendritic cell	CCL5	CCR5	T cell CD8+	Dendritic cell	0.052	8.8185
CCL5_CCR5	T cell CD8+|Macrophage	CCL5	CCR5	T cell CD8+	Macrophage	0.056	14.5892
CCL5_CCR5	T cell CD8+|NK cell	CCL5	CCR5	T cell CD8+	NK cell	0	14.2093
CCL7_ACKR1	Fibroblast|Endothelial cell	CCL7	ACKR1	Fibroblast	Endothelial cell	0	3.82625
CCL7_ACKR1	Macrophage|Endothelial cell	CCL7	ACKR1	Macrophage	Endothelial cell	0	1.49075
CCL8_ACKR1	Fibroblast|Endothelial cell	CCL8	ACKR1	Fibroblast	Endothelial cell	0	1.14375
CCR10_CCL28	Plasma cell|Epithelial cell	CCR10	CCL28	Plasma cell	Epithelial cell	0	2.08275
CCR10_CCL7	Plasma cell|Fibroblast	CCR10	CCL7	Plasma cell	Fibroblast	0	4.494
CCR10_CCL7	Plasma cell|Macrophage	CCR10	CCL7	Plasma cell	Macrophage	0	2.4245
CCR1_CCL7	Macrophage|Fibroblast	CCR1	CCL7	Macrophage	Fibroblast	0	3.36675
CCR1_CCL7	Macrophage|Macrophage	CCR1	CCL7	Macrophage	Macrophage	0	1.09125
CCR1_CCL8	Macrophage|Fibroblast	CCR1	CCL8	Macrophage	Fibroblast	0	0.7445
CCR2_CCL11	ILC|Fibroblast	CCR2	CCL11	ILC	Fibroblast	0	1.8255
CCR2_CCL11	ILC|Smooth muscle cell	CCR2	CCL11	ILC	Smooth muscle cell	0	0.91275
CCR2_CCL11	Macrophage|Fibroblast	CCR2	CCL11	Macrophage	Fibroblast	0	2.9355
CCR2_CCL11	Macrophage|Smooth muscle cell	CCR2	CCL11	Macrophage	Smooth muscle cell	0	2.52525
CCR2_CCL11	NK cell|Fibroblast	CCR2	CCL11	NK cell	Fibroblast	0	1.95425
CCR2_CCL11	NK cell|Smooth muscle cell	CCR2	CCL11	NK cell	Smooth muscle cell	0.004	1.04175
CCR2_CCL11	T cell CD4+|Fibroblast	CCR2	CCL11	T cell CD4+	Fibroblast	0	1.968
CCR2_CCL11	T cell CD4+|Smooth muscle cell	CCR2	CCL11	T cell CD4+	Smooth muscle cell	0	1.0555
CCR2_CCL7	ILC|Fibroblast	CCR2	CCL7	ILC	Fibroblast	0	1.33525
CCR2_CCL7	ILC|Macrophage	CCR2	CCL7	ILC	Macrophage	0.004	0.609
CCR2_CCL7	Macrophage|Fibroblast	CCR2	CCL7	Macrophage	Fibroblast	0	3.31
CCR2_CCL7	Macrophage|Macrophage	CCR2	CCL7	Macrophage	Macrophage	0	1.001
CCR2_CCL7	NK cell|Fibroblast	CCR2	CCL7	NK cell	Fibroblast	0	1.46425
CCR2_CCL7	NK cell|Macrophage	CCR2	CCL7	NK cell	Macrophage	0.024	0.73775
CCR2_CCL7	T cell CD4+|Fibroblast	CCR2	CCL7	T cell CD4+	Fibroblast	0	1.4775
CCR2_CCL7	T cell CD4+|Macrophage	CCR2	CCL7	T cell CD4+	Macrophage	0	0.75125
CCR2_CCL8	ILC|Fibroblast	CCR2	CCL8	ILC	Fibroblast	0.004	0.262
CCR2_CCL8	Macrophage|Fibroblast	CCR2	CCL8	Macrophage	Fibroblast	0	0.65425
CCR2_CCL8	NK cell|Fibroblast	CCR2	CCL8	NK cell	Fibroblast	0.036	0.391
CCR2_CCL8	T cell CD4+|Fibroblast	CCR2	CCL8	T cell CD4+	Fibroblast	0	0.4045
CCR5_CCL7	B cell|Fibroblast	CCR5	CCL7	B cell	Fibroblast	0	1.31675
CCR5_CCL7	B cell|Macrophage	CCR5	CCL7	B cell	Macrophage	0	0.5905
CCR5_CCL7	Dendritic cell|Fibroblast	CCR5	CCL7	Dendritic cell	Fibroblast	0	2.20625
CCR5_CCL7	Macrophage|Fibroblast	CCR5	CCL7	Macrophage	Fibroblast	0	2.94375
CCR5_CCL7	Macrophage|Macrophage	CCR5	CCL7	Macrophage	Macrophage	0	0.8495
CCR5_CCL7	NK cell|Fibroblast	CCR5	CCL7	NK cell	Fibroblast	0	1.675
CCR5_CCL7	NK cell|Macrophage	CCR5	CCL7	NK cell	Macrophage	0	0.949
CCR5_CCL8	B cell|Fibroblast	CCR5	CCL8	B cell	Fibroblast	0	0.24325
CCR5_CCL8	Macrophage|Fibroblast	CCR5	CCL8	Macrophage	Fibroblast	0	0.50225
CCR5_CCL8	NK cell|Fibroblast	CCR5	CCL8	NK cell	Fibroblast	0	0.602
CCR6_CCL20	B cell|Epithelial cell	CCR6	CCL20	B cell	Epithelial cell	0.012	0.6875
CD226_NECTIN2	T cell CD8+|Endothelial cell	CD226	NECTIN2	T cell CD8+	Endothelial cell	0.004	0.3255
CD226_NECTIN2	T cell CD8+|Epithelial cell	CD226	NECTIN2	T cell CD8+	Epithelial cell	0	1.0825
CD226_NECTIN2	T cell CD8+|Fibroblast	CD226	NECTIN2	T cell CD8+	Fibroblast	0.008	0.26925
CD226_NECTIN2	T cell CD8+|Smooth muscle cell	CD226	NECTIN2	T cell CD8+	Smooth muscle cell	0.004	0.29325
CD28_CD80	ILC|Dendritic cell	CD28	CD80	ILC	Dendritic cell	0.008	0.41975
CD28_CD80	ILC|Macrophage	CD28	CD80	ILC	Macrophage	0	0.562
CD28_CD80	NK cell|Macrophage	CD28	CD80	NK cell	Macrophage	0.048	0.38575
CD28_CD80	Plasma cell|Dendritic cell	CD28	CD80	Plasma cell	Dendritic cell	0	1.36075
CD28_CD80	Plasma cell|Macrophage	CD28	CD80	Plasma cell	Macrophage	0	1.50325
CD28_CD80	T cell CD4+|Dendritic cell	CD28	CD80	T cell CD4+	Dendritic cell	0	0.77525
CD28_CD80	T cell CD4+|Macrophage	CD28	CD80	T cell CD4+	Macrophage	0	0.9175
CD28_CD80	T cell CD8+|Dendritic cell	CD28	CD80	T cell CD8+	Dendritic cell	0.076	0.64975
CD28_CD80	T cell CD8+|Macrophage	CD28	CD80	T cell CD8+	Macrophage	0.028	0.792
CD28_CD86	ILC|B cell	CD28	CD86	ILC	B cell	0.052	0.794
CD28_CD86	ILC|Dendritic cell	CD28	CD86	ILC	Dendritic cell	0.019	0.84825
CD28_CD86	ILC|Macrophage	CD28	CD86	ILC	Macrophage	0	1.1715
CD28_CD86	NK cell|B cell	CD28	CD86	NK cell	B cell	0.064	0.62925
CD28_CD86	NK cell|Dendritic cell	CD28	CD86	NK cell	Dendritic cell	0.096	0.5965
CD28_CD86	NK cell|Macrophage	CD28	CD86	NK cell	Macrophage	0.02	0.8555
CD28_CD86	Plasma cell|B cell	CD28	CD86	Plasma cell	B cell	0	1.73475
CD28_CD86	Plasma cell|Dendritic cell	CD28	CD86	Plasma cell	Dendritic cell	0	1.7895
CD28_CD86	Plasma cell|Macrophage	CD28	CD86	Plasma cell	Macrophage	0	2.11225
CD28_CD86	T cell CD4+|B cell	CD28	CD86	T cell CD4+	B cell	0	1.149
CD28_CD86	T cell CD4+|Dendritic cell	CD28	CD86	T cell CD4+	Dendritic cell	0	1.2035
CD28_CD86	T cell CD4+|Macrophage	CD28	CD86	T cell CD4+	Macrophage	0	1.5265
CD28_CD86	T cell CD8+|B cell	CD28	CD86	T cell CD8+	B cell	0	0.87125
CD28_CD86	T cell CD8+|Dendritic cell	CD28	CD86	T cell CD8+	Dendritic cell	0.012	1.078
CD28_CD86	T cell CD8+|Macrophage	CD28	CD86	T cell CD8+	Macrophage	0.004	1.401
CD40_TNFSF13B	B cell|Fibroblast	CD40	TNFSF13B	B cell	Fibroblast	0	0.40825
CD40_TNFSF13B	Dendritic cell|Fibroblast	CD40	TNFSF13B	Dendritic cell	Fibroblast	0	0.56725
CD40_TNFSF13B	Endothelial cell|Fibroblast	CD40	TNFSF13B	Endothelial cell	Fibroblast	0	0.406
CD40_TNFSF13B	Macrophage|Fibroblast	CD40	TNFSF13B	Macrophage	Fibroblast	0	0.70675
CD44_FGFR2	Dendritic cell|Epithelial cell	CD44	FGFR2	Dendritic cell	Epithelial cell	0.032	1.63125
CD44_FGFR2	Dendritic cell|Fibroblast	CD44	FGFR2	Dendritic cell	Fibroblast	0.016	1.82775
CD44_FGFR2	Macrophage|Epithelial cell	CD44	FGFR2	Macrophage	Epithelial cell	0	4.45225
CD44_FGFR2	Macrophage|Fibroblast	CD44	FGFR2	Macrophage	Fibroblast	0	4.6485
CD44_FGFR2	Plasma cell|Epithelial cell	CD44	FGFR2	Plasma cell	Epithelial cell	0	1.84675
CD44_FGFR2	Plasma cell|Fibroblast	CD44	FGFR2	Plasma cell	Fibroblast	0	2.043
CD44_HBEGF	B cell|Endothelial cell	CD44	HBEGF	B cell	Endothelial cell	0	2.38175
CD44_HBEGF	B cell|Epithelial cell	CD44	HBEGF	B cell	Epithelial cell	0	5.64575
CD44_HBEGF	Dendritic cell|Endothelial cell	CD44	HBEGF	Dendritic cell	Endothelial cell	0	3.591
CD44_HBEGF	Dendritic cell|Epithelial cell	CD44	HBEGF	Dendritic cell	Epithelial cell	0	6.85475
CD44_HBEGF	Dendritic cell|Fibroblast	CD44	HBEGF	Dendritic cell	Fibroblast	0.04	1.3105
CD44_HBEGF	Dendritic cell|Smooth muscle cell	CD44	HBEGF	Dendritic cell	Smooth muscle cell	0.088	1.84725
CD44_HBEGF	Endothelial cell|Endothelial cell	CD44	HBEGF	Endothelial cell	Endothelial cell	0	2.34025
CD44_HBEGF	Endothelial cell|Epithelial cell	CD44	HBEGF	Endothelial cell	Epithelial cell	0	5.604
CD44_HBEGF	Epithelial cell|Endothelial cell	CD44	HBEGF	Epithelial cell	Endothelial cell	0	2.96225
CD44_HBEGF	Epithelial cell|Epithelial cell	CD44	HBEGF	Epithelial cell	Epithelial cell	0	6.226
CD44_HBEGF	Fibroblast|Endothelial cell	CD44	HBEGF	Fibroblast	Endothelial cell	0	3.343
CD44_HBEGF	Fibroblast|Epithelial cell	CD44	HBEGF	Fibroblast	Epithelial cell	0	6.60675
CD44_HBEGF	ILC|Endothelial cell	CD44	HBEGF	ILC	Endothelial cell	0	2.6305
CD44_HBEGF	ILC|Epithelial cell	CD44	HBEGF	ILC	Epithelial cell	0	5.894
CD44_HBEGF	Macrophage|Endothelial cell	CD44	HBEGF	Macrophage	Endothelial cell	0	6.41175
CD44_HBEGF	Macrophage|Epithelial cell	CD44	HBEGF	Macrophage	Epithelial cell	0	9.6755
CD44_HBEGF	Macrophage|Fibroblast	CD44	HBEGF	Macrophage	Fibroblast	0	3.1535
CD44_HBEGF	Macrophage|Macrophage	CD44	HBEGF	Macrophage	Macrophage	0	3.5025
CD44_HBEGF	Macrophage|Smooth muscle cell	CD44	HBEGF	Macrophage	Smooth muscle cell	0	4.6685
CD44_HBEGF	NK cell|Endothelial cell	CD44	HBEGF	NK cell	Endothelial cell	0.047	1.695
CD44_HBEGF	NK cell|Epithelial cell	CD44	HBEGF	NK cell	Epithelial cell	0.004	4.71475
CD44_HBEGF	Plasma cell|Endothelial cell	CD44	HBEGF	Plasma cell	Endothelial cell	0	3.80625
CD44_HBEGF	Plasma cell|Epithelial cell	CD44	HBEGF	Plasma cell	Epithelial cell	0	7.07025
CD44_HBEGF	Plasma cell|Fibroblast	CD44	HBEGF	Plasma cell	Fibroblast	0	1.4595
CD44_HBEGF	Plasma cell|Macrophage	CD44	HBEGF	Plasma cell	Macrophage	0.004	1.4255
CD44_HBEGF	Plasma cell|Smooth muscle cell	CD44	HBEGF	Plasma cell	Smooth muscle cell	0	2.063
CD44_HBEGF	Smooth muscle cell|Endothelial cell	CD44	HBEGF	Smooth muscle cell	Endothelial cell	0	3.1065
CD44_HBEGF	Smooth muscle cell|Epithelial cell	CD44	HBEGF	Smooth muscle cell	Epithelial cell	0	6.37025
CD44_HBEGF	T cell CD4+|Endothelial cell	CD44	HBEGF	T cell CD4+	Endothelial cell	0	2.40925
CD44_HBEGF	T cell CD4+|Epithelial cell	CD44	HBEGF	T cell CD4+	Epithelial cell	0	5.673
CD44_HBEGF	T cell CD8+|Endothelial cell	CD44	HBEGF	T cell CD8+	Endothelial cell	0.1	1.683
CD44_HBEGF	T cell CD8+|Epithelial cell	CD44	HBEGF	T cell CD8+	Epithelial cell	0	4.7025
CD44_SELE	B cell|Endothelial cell	CD44	SELE	B cell	Endothelial cell	0	2.05175
CD44_SELE	Dendritic cell|Endothelial cell	CD44	SELE	Dendritic cell	Endothelial cell	0	3.261
CD44_SELE	Endothelial cell|Endothelial cell	CD44	SELE	Endothelial cell	Endothelial cell	0	2.01025
CD44_SELE	Epithelial cell|Endothelial cell	CD44	SELE	Epithelial cell	Endothelial cell	0	2.632
CD44_SELE	Fibroblast|Endothelial cell	CD44	SELE	Fibroblast	Endothelial cell	0	3.013
CD44_SELE	ILC|Endothelial cell	CD44	SELE	ILC	Endothelial cell	0	2.30025
CD44_SELE	Macrophage|Endothelial cell	CD44	SELE	Macrophage	Endothelial cell	0	6.08175
CD44_SELE	NK cell|Endothelial cell	CD44	SELE	NK cell	Endothelial cell	0.047	1.54825
CD44_SELE	Plasma cell|Endothelial cell	CD44	SELE	Plasma cell	Endothelial cell	0	3.47625
CD44_SELE	Smooth muscle cell|Endothelial cell	CD44	SELE	Smooth muscle cell	Endothelial cell	0	2.77625
CD44_SELE	T cell CD4+|Endothelial cell	CD44	SELE	T cell CD4+	Endothelial cell	0	2.0795
CD55_ADGRE5	B cell|Macrophage	CD55	ADGRE5	B cell	Macrophage	0	1.558
CD55_ADGRE5	B cell|Plasma cell	CD55	ADGRE5	B cell	Plasma cell	0	2.2775
CD55_ADGRE5	Endothelial cell|Macrophage	CD55	ADGRE5	Endothelial cell	Macrophage	0.023	1.0525
CD55_ADGRE5	Endothelial cell|Plasma cell	CD55	ADGRE5	Endothelial cell	Plasma cell	0	2.1475
CD55_ADGRE5	Epithelial cell|Macrophage	CD55	ADGRE5	Epithelial cell	Macrophage	0.076	1.778
CD55_ADGRE5	Epithelial cell|Plasma cell	CD55	ADGRE5	Epithelial cell	Plasma cell	0.012	2.4975
CD55_ADGRE5	Fibroblast|B cell	CD55	ADGRE5	Fibroblast	B cell	0	3.686
CD55_ADGRE5	Fibroblast|Dendritic cell	CD55	ADGRE5	Fibroblast	Dendritic cell	0	3.64375
CD55_ADGRE5	Fibroblast|Endothelial cell	CD55	ADGRE5	Fibroblast	Endothelial cell	0	3.19825
CD55_ADGRE5	Fibroblast|Epithelial cell	CD55	ADGRE5	Fibroblast	Epithelial cell	0	3.20725
CD55_ADGRE5	Fibroblast|Fibroblast	CD55	ADGRE5	Fibroblast	Fibroblast	0	3.3535
CD55_ADGRE5	Fibroblast|ILC	CD55	ADGRE5	Fibroblast	ILC	0	3.2675
CD55_ADGRE5	Fibroblast|Macrophage	CD55	ADGRE5	Fibroblast	Macrophage	0	4.06675
CD55_ADGRE5	Fibroblast|NK cell	CD55	ADGRE5	Fibroblast	NK cell	0.004	2.6705
CD55_ADGRE5	Fibroblast|Plasma cell	CD55	ADGRE5	Fibroblast	Plasma cell	0	4.78625
CD55_ADGRE5	Fibroblast|Smooth muscle cell	CD55	ADGRE5	Fibroblast	Smooth muscle cell	0	3.3005
CD55_ADGRE5	Fibroblast|T cell CD4+	CD55	ADGRE5	Fibroblast	T cell CD4+	0	3.154
CD55_ADGRE5	Fibroblast|T cell CD8+	CD55	ADGRE5	Fibroblast	T cell CD8+	0	3.2775
CD55_ADGRE5	Plasma cell|Macrophage	CD55	ADGRE5	Plasma cell	Macrophage	0.06	1.06375
CD55_ADGRE5	Plasma cell|Plasma cell	CD55	ADGRE5	Plasma cell	Plasma cell	0	2.1795
CD6_ALCAM	T cell CD4+|B cell	CD6	ALCAM	T cell CD4+	B cell	0	0.37625
CD6_ALCAM	T cell CD4+|Dendritic cell	CD6	ALCAM	T cell CD4+	Dendritic cell	0	0.448
CD6_ALCAM	T cell CD4+|Epithelial cell	CD6	ALCAM	T cell CD4+	Epithelial cell	0	0.6925
CD6_ALCAM	T cell CD4+|Macrophage	CD6	ALCAM	T cell CD4+	Macrophage	0	0.5195
CD6_ALCAM	T cell CD4+|Plasma cell	CD6	ALCAM	T cell CD4+	Plasma cell	0	0.834
CD6_ALCAM	T cell CD8+|B cell	CD6	ALCAM	T cell CD8+	B cell	0.06	0.20725
CD6_ALCAM	T cell CD8+|Dendritic cell	CD6	ALCAM	T cell CD8+	Dendritic cell	0.036	0.26075
CD6_ALCAM	T cell CD8+|Epithelial cell	CD6	ALCAM	T cell CD8+	Epithelial cell	0.008	0.46875
CD6_ALCAM	T cell CD8+|Macrophage	CD6	ALCAM	T cell CD8+	Macrophage	0.012	0.3265
CD6_ALCAM	T cell CD8+|Plasma cell	CD6	ALCAM	T cell CD8+	Plasma cell	0.012	0.5685
CD72_SEMA4D	B cell|B cell	CD72	SEMA4D	B cell	B cell	0	0.532
CD72_SEMA4D	B cell|Dendritic cell	CD72	SEMA4D	B cell	Dendritic cell	0.075	0.54275
CD72_SEMA4D	B cell|Epithelial cell	CD72	SEMA4D	B cell	Epithelial cell	0.012	0.511
CD72_SEMA4D	B cell|ILC	CD72	SEMA4D	B cell	ILC	0.004	0.386
CD72_SEMA4D	B cell|Macrophage	CD72	SEMA4D	B cell	Macrophage	0	0.963
CD72_SEMA4D	B cell|Plasma cell	CD72	SEMA4D	B cell	Plasma cell	0	0.57275
CD72_SEMA4D	B cell|T cell CD4+	CD72	SEMA4D	B cell	T cell CD4+	0	0.5345
CD72_SEMA4D	Dendritic cell|Macrophage	CD72	SEMA4D	Dendritic cell	Macrophage	0.008	0.534
CD72_SEMA4D	ILC|Macrophage	CD72	SEMA4D	ILC	Macrophage	0.012	0.4895
CD72_SEMA4D	Macrophage|Macrophage	CD72	SEMA4D	Macrophage	Macrophage	0	0.86725
CD72_SEMA4D	Macrophage|Plasma cell	CD72	SEMA4D	Macrophage	Plasma cell	0.055	0.3525
CD72_SEMA4D	Macrophage|T cell CD4+	CD72	SEMA4D	Macrophage	T cell CD4+	0.063	0.32025
CD74_APP	B cell|Dendritic cell	CD74	APP	B cell	Dendritic cell	0	17.2862
CD74_APP	B cell|Endothelial cell	CD74	APP	B cell	Endothelial cell	0	26.6925
CD74_APP	B cell|Epithelial cell	CD74	APP	B cell	Epithelial cell	0	24.8298
CD74_APP	B cell|Fibroblast	CD74	APP	B cell	Fibroblast	0	25.6322
CD74_APP	B cell|Macrophage	CD74	APP	B cell	Macrophage	0	24.1803
CD74_APP	B cell|Smooth muscle cell	CD74	APP	B cell	Smooth muscle cell	0	24.9258
CD74_APP	Dendritic cell|Dendritic cell	CD74	APP	Dendritic cell	Dendritic cell	0	41.532
CD74_APP	Dendritic cell|Endothelial cell	CD74	APP	Dendritic cell	Endothelial cell	0	57.1643
CD74_APP	Dendritic cell|Epithelial cell	CD74	APP	Dendritic cell	Epithelial cell	0	55.3015
CD74_APP	Dendritic cell|Fibroblast	CD74	APP	Dendritic cell	Fibroblast	0	56.1043
CD74_APP	Dendritic cell|Macrophage	CD74	APP	Dendritic cell	Macrophage	0	54.652
CD74_APP	Dendritic cell|Smooth muscle cell	CD74	APP	Dendritic cell	Smooth muscle cell	0	55.3978
CD74_APP	Macrophage|Dendritic cell	CD74	APP	Macrophage	Dendritic cell	0	34.4935
CD74_APP	Macrophage|Endothelial cell	CD74	APP	Macrophage	Endothelial cell	0	48.9505
CD74_APP	Macrophage|Epithelial cell	CD74	APP	Macrophage	Epithelial cell	0	47.0875
CD74_APP	Macrophage|Fibroblast	CD74	APP	Macrophage	Fibroblast	0	47.8902
CD74_APP	Macrophage|Macrophage	CD74	APP	Macrophage	Macrophage	0	46.4382
CD74_APP	Macrophage|Smooth muscle cell	CD74	APP	Macrophage	Smooth muscle cell	0	47.1835
CD74_APP	Plasma cell|Dendritic cell	CD74	APP	Plasma cell	Dendritic cell	0.016	19.0113
CD74_APP	Plasma cell|Endothelial cell	CD74	APP	Plasma cell	Endothelial cell	0	29.3085
CD74_APP	Plasma cell|Epithelial cell	CD74	APP	Plasma cell	Epithelial cell	0	27.4453
CD74_APP	Plasma cell|Fibroblast	CD74	APP	Plasma cell	Fibroblast	0	28.2482
CD74_APP	Plasma cell|Macrophage	CD74	APP	Plasma cell	Macrophage	0	26.7963
CD74_APP	Plasma cell|Smooth muscle cell	CD74	APP	Plasma cell	Smooth muscle cell	0	27.5415
CD74_COPA	B cell|B cell	CD74	COPA	B cell	B cell	0	23.3538
CD74_COPA	B cell|Dendritic cell	CD74	COPA	B cell	Dendritic cell	0	23.4595
CD74_COPA	B cell|Endothelial cell	CD74	COPA	B cell	Endothelial cell	0	23.6
CD74_COPA	B cell|Epithelial cell	CD74	COPA	B cell	Epithelial cell	0	24.3182
CD74_COPA	B cell|Fibroblast	CD74	COPA	B cell	Fibroblast	0	23.852
CD74_COPA	B cell|ILC	CD74	COPA	B cell	ILC	0	23.338
CD74_COPA	B cell|Macrophage	CD74	COPA	B cell	Macrophage	0	23.5602
CD74_COPA	B cell|NK cell	CD74	COPA	B cell	NK cell	0	18.9685
CD74_COPA	B cell|Plasma cell	CD74	COPA	B cell	Plasma cell	0	24.0712
CD74_COPA	B cell|Smooth muscle cell	CD74	COPA	B cell	Smooth muscle cell	0	23.6935
CD74_COPA	B cell|T cell CD4+	CD74	COPA	B cell	T cell CD4+	0	23.3455
CD74_COPA	B cell|T cell CD8+	CD74	COPA	B cell	T cell CD8+	0	18.979
CD74_COPA	Dendritic cell|B cell	CD74	COPA	Dendritic cell	B cell	0	53.8255
CD74_COPA	Dendritic cell|Dendritic cell	CD74	COPA	Dendritic cell	Dendritic cell	0	53.9312
CD74_COPA	Dendritic cell|Endothelial cell	CD74	COPA	Dendritic cell	Endothelial cell	0	54.072
CD74_COPA	Dendritic cell|Epithelial cell	CD74	COPA	Dendritic cell	Epithelial cell	0	54.7903
CD74_COPA	Dendritic cell|Fibroblast	CD74	COPA	Dendritic cell	Fibroblast	0	54.324
CD74_COPA	Dendritic cell|ILC	CD74	COPA	Dendritic cell	ILC	0	53.8095
CD74_COPA	Dendritic cell|Macrophage	CD74	COPA	Dendritic cell	Macrophage	0	54.032
CD74_COPA	Dendritic cell|NK cell	CD74	COPA	Dendritic cell	NK cell	0	37.0217
CD74_COPA	Dendritic cell|Plasma cell	CD74	COPA	Dendritic cell	Plasma cell	0	54.5428
CD74_COPA	Dendritic cell|Smooth muscle cell	CD74	COPA	Dendritic cell	Smooth muscle cell	0	54.1655
CD74_COPA	Dendritic cell|T cell CD4+	CD74	COPA	Dendritic cell	T cell CD4+	0	53.8177
CD74_COPA	Dendritic cell|T cell CD8+	CD74	COPA	Dendritic cell	T cell CD8+	0	37.032
CD74_COPA	Macrophage|B cell	CD74	COPA	Macrophage	B cell	0	45.6115
CD74_COPA	Macrophage|Dendritic cell	CD74	COPA	Macrophage	Dendritic cell	0	45.7172
CD74_COPA	Macrophage|Endothelial cell	CD74	COPA	Macrophage	Endothelial cell	0	45.8578
CD74_COPA	Macrophage|Epithelial cell	CD74	COPA	Macrophage	Epithelial cell	0	46.5762
CD74_COPA	Macrophage|Fibroblast	CD74	COPA	Macrophage	Fibroblast	0	46.11
CD74_COPA	Macrophage|ILC	CD74	COPA	Macrophage	ILC	0	45.5958
CD74_COPA	Macrophage|Macrophage	CD74	COPA	Macrophage	Macrophage	0	45.818
CD74_COPA	Macrophage|NK cell	CD74	COPA	Macrophage	NK cell	0	36.4675
CD74_COPA	Macrophage|Plasma cell	CD74	COPA	Macrophage	Plasma cell	0	46.3293
CD74_COPA	Macrophage|Smooth muscle cell	CD74	COPA	Macrophage	Smooth muscle cell	0	45.9513
CD74_COPA	Macrophage|T cell CD4+	CD74	COPA	Macrophage	T cell CD4+	0	45.6035
CD74_COPA	Macrophage|T cell CD8+	CD74	COPA	Macrophage	T cell CD8+	0	36.4778
CD74_COPA	Plasma cell|B cell	CD74	COPA	Plasma cell	B cell	0.004	25.9695
CD74_COPA	Plasma cell|Dendritic cell	CD74	COPA	Plasma cell	Dendritic cell	0	26.0753
CD74_COPA	Plasma cell|Endothelial cell	CD74	COPA	Plasma cell	Endothelial cell	0	26.2157
CD74_COPA	Plasma cell|Epithelial cell	CD74	COPA	Plasma cell	Epithelial cell	0	26.9345
CD74_COPA	Plasma cell|Fibroblast	CD74	COPA	Plasma cell	Fibroblast	0	26.468
CD74_COPA	Plasma cell|ILC	CD74	COPA	Plasma cell	ILC	0.004	25.9535
CD74_COPA	Plasma cell|Macrophage	CD74	COPA	Plasma cell	Macrophage	0	26.176
CD74_COPA	Plasma cell|NK cell	CD74	COPA	Plasma cell	NK cell	0.008	20.5197
CD74_COPA	Plasma cell|Plasma cell	CD74	COPA	Plasma cell	Plasma cell	0	26.6867
CD74_COPA	Plasma cell|Smooth muscle cell	CD74	COPA	Plasma cell	Smooth muscle cell	0	26.3095
CD74_COPA	Plasma cell|T cell CD4+	CD74	COPA	Plasma cell	T cell CD4+	0.008	25.9617
CD74_COPA	Plasma cell|T cell CD8+	CD74	COPA	Plasma cell	T cell CD8+	0.008	20.53
CD74_MIF	B cell|B cell	CD74	MIF	B cell	B cell	0	23.977
CD74_MIF	B cell|Dendritic cell	CD74	MIF	B cell	Dendritic cell	0.012	23.8392
CD74_MIF	B cell|Endothelial cell	CD74	MIF	B cell	Endothelial cell	0	23.6983
CD74_MIF	B cell|Epithelial cell	CD74	MIF	B cell	Epithelial cell	0	26.3715
CD74_MIF	B cell|Fibroblast	CD74	MIF	B cell	Fibroblast	0	24.093
CD74_MIF	B cell|ILC	CD74	MIF	B cell	ILC	0.052	23.4635
CD74_MIF	B cell|Macrophage	CD74	MIF	B cell	Macrophage	0	23.914
CD74_MIF	B cell|NK cell	CD74	MIF	B cell	NK cell	0.012	19.1988
CD74_MIF	B cell|Plasma cell	CD74	MIF	B cell	Plasma cell	0	25.8065
CD74_MIF	B cell|Smooth muscle cell	CD74	MIF	B cell	Smooth muscle cell	0	24.5435
CD74_MIF	B cell|T cell CD4+	CD74	MIF	B cell	T cell CD4+	0	23.8517
CD74_MIF	B cell|T cell CD8+	CD74	MIF	B cell	T cell CD8+	0.076	24.0188
CD74_MIF	Dendritic cell|B cell	CD74	MIF	Dendritic cell	B cell	0	54.449
CD74_MIF	Dendritic cell|Dendritic cell	CD74	MIF	Dendritic cell	Dendritic cell	0	54.311
CD74_MIF	Dendritic cell|Endothelial cell	CD74	MIF	Dendritic cell	Endothelial cell	0	54.1703
CD74_MIF	Dendritic cell|Epithelial cell	CD74	MIF	Dendritic cell	Epithelial cell	0	56.8438
CD74_MIF	Dendritic cell|Fibroblast	CD74	MIF	Dendritic cell	Fibroblast	0	54.5647
CD74_MIF	Dendritic cell|ILC	CD74	MIF	Dendritic cell	ILC	0	53.9355
CD74_MIF	Dendritic cell|Macrophage	CD74	MIF	Dendritic cell	Macrophage	0	54.3858
CD74_MIF	Dendritic cell|NK cell	CD74	MIF	Dendritic cell	NK cell	0	37.252
CD74_MIF	Dendritic cell|Plasma cell	CD74	MIF	Dendritic cell	Plasma cell	0	56.2782
CD74_MIF	Dendritic cell|Smooth muscle cell	CD74	MIF	Dendritic cell	Smooth muscle cell	0	55.0155
CD74_MIF	Dendritic cell|T cell CD4+	CD74	MIF	Dendritic cell	T cell CD4+	0	54.3235
CD74_MIF	Dendritic cell|T cell CD8+	CD74	MIF	Dendritic cell	T cell CD8+	0	54.4905
CD74_MIF	Macrophage|B cell	CD74	MIF	Macrophage	B cell	0	46.235
CD74_MIF	Macrophage|Dendritic cell	CD74	MIF	Macrophage	Dendritic cell	0	46.0973
CD74_MIF	Macrophage|Endothelial cell	CD74	MIF	Macrophage	Endothelial cell	0	45.956
CD74_MIF	Macrophage|Epithelial cell	CD74	MIF	Macrophage	Epithelial cell	0	48.6292
CD74_MIF	Macrophage|Fibroblast	CD74	MIF	Macrophage	Fibroblast	0	46.3507
CD74_MIF	Macrophage|ILC	CD74	MIF	Macrophage	ILC	0	45.7212
CD74_MIF	Macrophage|Macrophage	CD74	MIF	Macrophage	Macrophage	0	46.1718
CD74_MIF	Macrophage|NK cell	CD74	MIF	Macrophage	NK cell	0	36.6977
CD74_MIF	Macrophage|Plasma cell	CD74	MIF	Macrophage	Plasma cell	0	48.0643
CD74_MIF	Macrophage|Smooth muscle cell	CD74	MIF	Macrophage	Smooth muscle cell	0	46.8015
CD74_MIF	Macrophage|T cell CD4+	CD74	MIF	Macrophage	T cell CD4+	0	46.1095
CD74_MIF	Macrophage|T cell CD8+	CD74	MIF	Macrophage	T cell CD8+	0	46.2762
CD74_MIF	Plasma cell|B cell	CD74	MIF	Plasma cell	B cell	0.004	26.593
CD74_MIF	Plasma cell|Dendritic cell	CD74	MIF	Plasma cell	Dendritic cell	0.016	26.455
CD74_MIF	Plasma cell|Endothelial cell	CD74	MIF	Plasma cell	Endothelial cell	0.012	26.314
CD74_MIF	Plasma cell|Epithelial cell	CD74	MIF	Plasma cell	Epithelial cell	0	28.9877
CD74_MIF	Plasma cell|Fibroblast	CD74	MIF	Plasma cell	Fibroblast	0.004	26.7087
CD74_MIF	Plasma cell|ILC	CD74	MIF	Plasma cell	ILC	0.02	26.0792
CD74_MIF	Plasma cell|Macrophage	CD74	MIF	Plasma cell	Macrophage	0	26.53
CD74_MIF	Plasma cell|NK cell	CD74	MIF	Plasma cell	NK cell	0.028	20.7503
CD74_MIF	Plasma cell|Plasma cell	CD74	MIF	Plasma cell	Plasma cell	0	28.4222
CD74_MIF	Plasma cell|Smooth muscle cell	CD74	MIF	Plasma cell	Smooth muscle cell	0	27.1597
CD74_MIF	Plasma cell|T cell CD4+	CD74	MIF	Plasma cell	T cell CD4+	0.004	26.4675
CD74_MIF	Plasma cell|T cell CD8+	CD74	MIF	Plasma cell	T cell CD8+	0.016	26.6343
CD80_CD274	Dendritic cell|Endothelial cell	CD80	CD274	Dendritic cell	Endothelial cell	0.016	0.52425
CD80_CD274	Dendritic cell|Macrophage	CD80	CD274	Dendritic cell	Macrophage	0	0.89925
CD80_CD274	Dendritic cell|Plasma cell	CD80	CD274	Dendritic cell	Plasma cell	0	1.552
CD80_CD274	Macrophage|B cell	CD80	CD274	Macrophage	B cell	0	0.50375
CD80_CD274	Macrophage|Dendritic cell	CD80	CD274	Macrophage	Dendritic cell	0.043	0.61125
CD80_CD274	Macrophage|Endothelial cell	CD80	CD274	Macrophage	Endothelial cell	0	0.66675
CD80_CD274	Macrophage|Macrophage	CD80	CD274	Macrophage	Macrophage	0	1.04175
CD80_CD274	Macrophage|Plasma cell	CD80	CD274	Macrophage	Plasma cell	0	1.69425
CD80_CD274	Macrophage|T cell CD4+	CD80	CD274	Macrophage	T cell CD4+	0.068	0.3925
CD96_NECTIN1	ILC|Epithelial cell	CD96	NECTIN1	ILC	Epithelial cell	0	0.13725
CD96_NECTIN1	ILC|Fibroblast	CD96	NECTIN1	ILC	Fibroblast	0	0.1345
CD96_NECTIN1	ILC|Macrophage	CD96	NECTIN1	ILC	Macrophage	0	0.11925
CD96_NECTIN1	T cell CD4+|Dendritic cell	CD96	NECTIN1	T cell CD4+	Dendritic cell	0.016	0.12675
CD96_NECTIN1	T cell CD4+|Epithelial cell	CD96	NECTIN1	T cell CD4+	Epithelial cell	0	0.32425
CD96_NECTIN1	T cell CD4+|Fibroblast	CD96	NECTIN1	T cell CD4+	Fibroblast	0	0.194
CD96_NECTIN1	T cell CD4+|Macrophage	CD96	NECTIN1	T cell CD4+	Macrophage	0	0.11575
CD96_NECTIN1	T cell CD8+|Epithelial cell	CD96	NECTIN1	T cell CD8+	Epithelial cell	0	0.2005
CD96_NECTIN1	T cell CD8+|Fibroblast	CD96	NECTIN1	T cell CD8+	Fibroblast	0	0.198
CD96_NECTIN1	T cell CD8+|Macrophage	CD96	NECTIN1	T cell CD8+	Macrophage	0	0.1825
CDH1_KLRG1	Epithelial cell|ILC	CDH1	KLRG1	Epithelial cell	ILC	0	1.98425
CDH1_a2b1 complex	Epithelial cell|Epithelial cell	CDH1	a2b1 complex	Epithelial cell	Epithelial cell	0	3.0975
CDH1_a2b1 complex	Epithelial cell|NK cell	CDH1	a2b1 complex	Epithelial cell	NK cell	0	1.95575
CDH1_aEb7 complex	Epithelial cell|Dendritic cell	CDH1	aEb7 complex	Epithelial cell	Dendritic cell	0	3.0065
CEACAM1_SELE	Endothelial cell|Endothelial cell	CEACAM1	SELE	Endothelial cell	Endothelial cell	0	2.04275
CEACAM1_SELE	Epithelial cell|Endothelial cell	CEACAM1	SELE	Epithelial cell	Endothelial cell	0	7.37575
CMKLR1_RARRES2	Fibroblast|Fibroblast	CMKLR1	RARRES2	Fibroblast	Fibroblast	0	4.10375
CMKLR1_RARRES2	Fibroblast|Smooth muscle cell	CMKLR1	RARRES2	Fibroblast	Smooth muscle cell	0	2.2885
CMKLR1_RARRES2	Macrophage|Fibroblast	CMKLR1	RARRES2	Macrophage	Fibroblast	0	4.12175
CMKLR1_RARRES2	Macrophage|Smooth muscle cell	CMKLR1	RARRES2	Macrophage	Smooth muscle cell	0	2.3065
COL12A1_a10b1 complex	Fibroblast|Smooth muscle cell	COL12A1	a10b1 complex	Fibroblast	Smooth muscle cell	0	1.34075
COL12A1_a10b1 complex	Smooth muscle cell|Smooth muscle cell	COL12A1	a10b1 complex	Smooth muscle cell	Smooth muscle cell	0	0.47975
COL12A1_a11b1 complex	Fibroblast|Fibroblast	COL12A1	a11b1 complex	Fibroblast	Fibroblast	0	1.37025
COL12A1_a11b1 complex	Smooth muscle cell|Fibroblast	COL12A1	a11b1 complex	Smooth muscle cell	Fibroblast	0	0.50925
COL12A1_a1b1 complex	Fibroblast|Endothelial cell	COL12A1	a1b1 complex	Fibroblast	Endothelial cell	0	2.71175
COL12A1_a1b1 complex	Fibroblast|Fibroblast	COL12A1	a1b1 complex	Fibroblast	Fibroblast	0	1.87925
COL12A1_a1b1 complex	Fibroblast|Smooth muscle cell	COL12A1	a1b1 complex	Fibroblast	Smooth muscle cell	0	4.612
COL12A1_a1b1 complex	Smooth muscle cell|Endothelial cell	COL12A1	a1b1 complex	Smooth muscle cell	Endothelial cell	0	1.85075
COL12A1_a1b1 complex	Smooth muscle cell|Fibroblast	COL12A1	a1b1 complex	Smooth muscle cell	Fibroblast	0	0.85525
COL12A1_a1b1 complex	Smooth muscle cell|Smooth muscle cell	COL12A1	a1b1 complex	Smooth muscle cell	Smooth muscle cell	0	3.7505
COL12A1_a2b1 complex	Fibroblast|Epithelial cell	COL12A1	a2b1 complex	Fibroblast	Epithelial cell	0	1.70925
COL12A1_a2b1 complex	Fibroblast|NK cell	COL12A1	a2b1 complex	Fibroblast	NK cell	0	0.89875
COL12A1_a2b1 complex	Smooth muscle cell|Epithelial cell	COL12A1	a2b1 complex	Smooth muscle cell	Epithelial cell	0	0.848
COL12A1_a2b1 complex	Smooth muscle cell|NK cell	COL12A1	a2b1 complex	Smooth muscle cell	NK cell	0.008	0.345
COL13A1_a10b1 complex	Endothelial cell|Smooth muscle cell	COL13A1	a10b1 complex	Endothelial cell	Smooth muscle cell	0	0.6315
COL13A1_a11b1 complex	Endothelial cell|Fibroblast	COL13A1	a11b1 complex	Endothelial cell	Fibroblast	0	0.6605
COL13A1_a1b1 complex	Endothelial cell|Endothelial cell	COL13A1	a1b1 complex	Endothelial cell	Endothelial cell	0	2.00275
COL13A1_a1b1 complex	Endothelial cell|Fibroblast	COL13A1	a1b1 complex	Endothelial cell	Fibroblast	0	1.16925
COL13A1_a1b1 complex	Endothelial cell|Smooth muscle cell	COL13A1	a1b1 complex	Endothelial cell	Smooth muscle cell	0	3.90225
COL13A1_a2b1 complex	Endothelial cell|Epithelial cell	COL13A1	a2b1 complex	Endothelial cell	Epithelial cell	0	0.99975
COL13A1_a2b1 complex	Endothelial cell|NK cell	COL13A1	a2b1 complex	Endothelial cell	NK cell	0.004	0.48975
COL14A1_a10b1 complex	Fibroblast|Smooth muscle cell	COL14A1	a10b1 complex	Fibroblast	Smooth muscle cell	0	4.05325
COL14A1_a11b1 complex	Fibroblast|Fibroblast	COL14A1	a11b1 complex	Fibroblast	Fibroblast	0	4.083
COL14A1_a1b1 complex	Fibroblast|Endothelial cell	COL14A1	a1b1 complex	Fibroblast	Endothelial cell	0	5.42425
COL14A1_a1b1 complex	Fibroblast|Fibroblast	COL14A1	a1b1 complex	Fibroblast	Fibroblast	0	4.5915
COL14A1_a1b1 complex	Fibroblast|Smooth muscle cell	COL14A1	a1b1 complex	Fibroblast	Smooth muscle cell	0	7.32425
COL14A1_a1b1 complex	Fibroblast|T cell CD8+	COL14A1	a1b1 complex	Fibroblast	T cell CD8+	0	3.067
COL14A1_a2b1 complex	Fibroblast|Epithelial cell	COL14A1	a2b1 complex	Fibroblast	Epithelial cell	0	4.4215
COL14A1_a2b1 complex	Fibroblast|NK cell	COL14A1	a2b1 complex	Fibroblast	NK cell	0	3.0795
COL15A1_a10b1 complex	Endothelial cell|Smooth muscle cell	COL15A1	a10b1 complex	Endothelial cell	Smooth muscle cell	0	2.86975
COL15A1_a10b1 complex	Fibroblast|Smooth muscle cell	COL15A1	a10b1 complex	Fibroblast	Smooth muscle cell	0	1.2775
COL15A1_a11b1 complex	Endothelial cell|Fibroblast	COL15A1	a11b1 complex	Endothelial cell	Fibroblast	0	2.899
COL15A1_a11b1 complex	Fibroblast|Fibroblast	COL15A1	a11b1 complex	Fibroblast	Fibroblast	0	1.307
COL15A1_a1b1 complex	Endothelial cell|Endothelial cell	COL15A1	a1b1 complex	Endothelial cell	Endothelial cell	0	4.24075
COL15A1_a1b1 complex	Endothelial cell|Fibroblast	COL15A1	a1b1 complex	Endothelial cell	Fibroblast	0	3.40775
COL15A1_a1b1 complex	Endothelial cell|Smooth muscle cell	COL15A1	a1b1 complex	Endothelial cell	Smooth muscle cell	0	6.14075
COL15A1_a1b1 complex	Endothelial cell|T cell CD8+	COL15A1	a1b1 complex	Endothelial cell	T cell CD8+	0	2.0355
COL15A1_a1b1 complex	Fibroblast|Endothelial cell	COL15A1	a1b1 complex	Fibroblast	Endothelial cell	0	2.6485
COL15A1_a1b1 complex	Fibroblast|Fibroblast	COL15A1	a1b1 complex	Fibroblast	Fibroblast	0	1.81575
COL15A1_a1b1 complex	Fibroblast|Smooth muscle cell	COL15A1	a1b1 complex	Fibroblast	Smooth muscle cell	0	4.54875
COL15A1_a1b1 complex	Smooth muscle cell|Endothelial cell	COL15A1	a1b1 complex	Smooth muscle cell	Endothelial cell	0	1.3125
COL15A1_a1b1 complex	Smooth muscle cell|Smooth muscle cell	COL15A1	a1b1 complex	Smooth muscle cell	Smooth muscle cell	0	2.825
COL15A1_a2b1 complex	Endothelial cell|Epithelial cell	COL15A1	a2b1 complex	Endothelial cell	Epithelial cell	0	3.238
COL15A1_a2b1 complex	Endothelial cell|NK cell	COL15A1	a2b1 complex	Endothelial cell	NK cell	0	2.048
COL15A1_a2b1 complex	Fibroblast|Epithelial cell	COL15A1	a2b1 complex	Fibroblast	Epithelial cell	0	1.64575
COL15A1_a2b1 complex	Fibroblast|NK cell	COL15A1	a2b1 complex	Fibroblast	NK cell	0	0.98575
COL15A1_a2b1 complex	Smooth muscle cell|Epithelial cell	COL15A1	a2b1 complex	Smooth muscle cell	Epithelial cell	0.023	0.544
COL16A1_a10b1 complex	Fibroblast|Smooth muscle cell	COL16A1	a10b1 complex	Fibroblast	Smooth muscle cell	0	0.73525
COL16A1_a10b1 complex	Smooth muscle cell|Smooth muscle cell	COL16A1	a10b1 complex	Smooth muscle cell	Smooth muscle cell	0	0.31275
COL16A1_a11b1 complex	Fibroblast|Fibroblast	COL16A1	a11b1 complex	Fibroblast	Fibroblast	0	0.7645
COL16A1_a11b1 complex	Smooth muscle cell|Fibroblast	COL16A1	a11b1 complex	Smooth muscle cell	Fibroblast	0	0.34175
COL16A1_a1b1 complex	Fibroblast|Endothelial cell	COL16A1	a1b1 complex	Fibroblast	Endothelial cell	0	2.10625
COL16A1_a1b1 complex	Fibroblast|Fibroblast	COL16A1	a1b1 complex	Fibroblast	Fibroblast	0	1.27325
COL16A1_a1b1 complex	Fibroblast|Smooth muscle cell	COL16A1	a1b1 complex	Fibroblast	Smooth muscle cell	0	4.006
COL16A1_a1b1 complex	Smooth muscle cell|Endothelial cell	COL16A1	a1b1 complex	Smooth muscle cell	Endothelial cell	0	1.68375
COL16A1_a1b1 complex	Smooth muscle cell|Fibroblast	COL16A1	a1b1 complex	Smooth muscle cell	Fibroblast	0.004	0.72
COL16A1_a1b1 complex	Smooth muscle cell|Smooth muscle cell	COL16A1	a1b1 complex	Smooth muscle cell	Smooth muscle cell	0	3.5835
COL16A1_a2b1 complex	Fibroblast|Epithelial cell	COL16A1	a2b1 complex	Fibroblast	Epithelial cell	0	1.1035
COL16A1_a2b1 complex	Fibroblast|NK cell	COL16A1	a2b1 complex	Fibroblast	NK cell	0.004	0.5695
COL16A1_a2b1 complex	Smooth muscle cell|Epithelial cell	COL16A1	a2b1 complex	Smooth muscle cell	Epithelial cell	0	0.68075
COL16A1_a2b1 complex	Smooth muscle cell|NK cell	COL16A1	a2b1 complex	Smooth muscle cell	NK cell	0.008	0.26
COL18A1_a10b1 complex	Endothelial cell|Smooth muscle cell	COL18A1	a10b1 complex	Endothelial cell	Smooth muscle cell	0	1.14225
COL18A1_a10b1 complex	Fibroblast|Smooth muscle cell	COL18A1	a10b1 complex	Fibroblast	Smooth muscle cell	0	2.4275
COL18A1_a10b1 complex	Smooth muscle cell|Smooth muscle cell	COL18A1	a10b1 complex	Smooth muscle cell	Smooth muscle cell	0	3.866
COL18A1_a11b1 complex	Endothelial cell|Fibroblast	COL18A1	a11b1 complex	Endothelial cell	Fibroblast	0	1.172
COL18A1_a11b1 complex	Fibroblast|Fibroblast	COL18A1	a11b1 complex	Fibroblast	Fibroblast	0	2.45675
COL18A1_a11b1 complex	Smooth muscle cell|Fibroblast	COL18A1	a11b1 complex	Smooth muscle cell	Fibroblast	0	3.89575
COL18A1_a1b1 complex	Endothelial cell|Endothelial cell	COL18A1	a1b1 complex	Endothelial cell	Endothelial cell	0	2.51375
COL18A1_a1b1 complex	Endothelial cell|Fibroblast	COL18A1	a1b1 complex	Endothelial cell	Fibroblast	0	1.416
COL18A1_a1b1 complex	Endothelial cell|Smooth muscle cell	COL18A1	a1b1 complex	Endothelial cell	Smooth muscle cell	0	4.4135
COL18A1_a1b1 complex	Fibroblast|Endothelial cell	COL18A1	a1b1 complex	Fibroblast	Endothelial cell	0	3.7985
COL18A1_a1b1 complex	Fibroblast|Fibroblast	COL18A1	a1b1 complex	Fibroblast	Fibroblast	0	2.96525
COL18A1_a1b1 complex	Fibroblast|Smooth muscle cell	COL18A1	a1b1 complex	Fibroblast	Smooth muscle cell	0	5.69825
COL18A1_a1b1 complex	Fibroblast|T cell CD8+	COL18A1	a1b1 complex	Fibroblast	T cell CD8+	0.016	1.8495
COL18A1_a1b1 complex	Smooth muscle cell|Endothelial cell	COL18A1	a1b1 complex	Smooth muscle cell	Endothelial cell	0	5.23725
COL18A1_a1b1 complex	Smooth muscle cell|Fibroblast	COL18A1	a1b1 complex	Smooth muscle cell	Fibroblast	0	4.40425
COL18A1_a1b1 complex	Smooth muscle cell|Smooth muscle cell	COL18A1	a1b1 complex	Smooth muscle cell	Smooth muscle cell	0	7.1375
COL18A1_a1b1 complex	Smooth muscle cell|T cell CD8+	COL18A1	a1b1 complex	Smooth muscle cell	T cell CD8+	0.008	2.2065
COL18A1_a2b1 complex	Endothelial cell|Epithelial cell	COL18A1	a2b1 complex	Endothelial cell	Epithelial cell	0	1.51075
COL18A1_a2b1 complex	Endothelial cell|NK cell	COL18A1	a2b1 complex	Endothelial cell	NK cell	0.004	0.76725
COL18A1_a2b1 complex	Fibroblast|Epithelial cell	COL18A1	a2b1 complex	Fibroblast	Epithelial cell	0	2.7955
COL18A1_a2b1 complex	Fibroblast|NK cell	COL18A1	a2b1 complex	Fibroblast	NK cell	0	1.86175
COL18A1_a2b1 complex	Smooth muscle cell|Epithelial cell	COL18A1	a2b1 complex	Smooth muscle cell	Epithelial cell	0	4.23475
COL18A1_a2b1 complex	Smooth muscle cell|NK cell	COL18A1	a2b1 complex	Smooth muscle cell	NK cell	0	2.21875
COL1A1_a10b1 complex	Fibroblast|Smooth muscle cell	COL1A1	a10b1 complex	Fibroblast	Smooth muscle cell	0	23.3863
COL1A1_a11b1 complex	Fibroblast|Fibroblast	COL1A1	a11b1 complex	Fibroblast	Fibroblast	0	23.4157
COL1A1_a1b1 complex	Fibroblast|Endothelial cell	COL1A1	a1b1 complex	Fibroblast	Endothelial cell	0	24.7572
COL1A1_a1b1 complex	Fibroblast|Fibroblast	COL1A1	a1b1 complex	Fibroblast	Fibroblast	0	23.9245
COL1A1_a1b1 complex	Fibroblast|Smooth muscle cell	COL1A1	a1b1 complex	Fibroblast	Smooth muscle cell	0	26.6575
COL1A1_a1b1 complex	Fibroblast|T cell CD8+	COL1A1	a1b1 complex	Fibroblast	T cell CD8+	0	15.1695
COL1A1_a1b1 complex	Smooth muscle cell|Endothelial cell	COL1A1	a1b1 complex	Smooth muscle cell	Endothelial cell	0.052	3.797
COL1A1_a1b1 complex	Smooth muscle cell|Smooth muscle cell	COL1A1	a1b1 complex	Smooth muscle cell	Smooth muscle cell	0.004	5.4895
COL1A1_a2b1 complex	Fibroblast|Epithelial cell	COL1A1	a2b1 complex	Fibroblast	Epithelial cell	0	23.7548
COL1A1_a2b1 complex	Fibroblast|NK cell	COL1A1	a2b1 complex	Fibroblast	NK cell	0	15.182
COL1A2_a10b1 complex	Fibroblast|Smooth muscle cell	COL1A2	a10b1 complex	Fibroblast	Smooth muscle cell	0	21.477
COL1A2_a11b1 complex	Fibroblast|Fibroblast	COL1A2	a11b1 complex	Fibroblast	Fibroblast	0	21.5063
COL1A2_a1b1 complex	Fibroblast|Endothelial cell	COL1A2	a1b1 complex	Fibroblast	Endothelial cell	0	22.848
COL1A2_a1b1 complex	Fibroblast|Fibroblast	COL1A2	a1b1 complex	Fibroblast	Fibroblast	0	22.015
COL1A2_a1b1 complex	Fibroblast|Smooth muscle cell	COL1A2	a1b1 complex	Fibroblast	Smooth muscle cell	0	24.748
COL1A2_a1b1 complex	Fibroblast|T cell CD8+	COL1A2	a1b1 complex	Fibroblast	T cell CD8+	0	15.0712
COL1A2_a1b1 complex	Smooth muscle cell|Endothelial cell	COL1A2	a1b1 complex	Smooth muscle cell	Endothelial cell	0	3.80625
COL1A2_a1b1 complex	Smooth muscle cell|Smooth muscle cell	COL1A2	a1b1 complex	Smooth muscle cell	Smooth muscle cell	0	5.49825
COL1A2_a2b1 complex	Fibroblast|Epithelial cell	COL1A2	a2b1 complex	Fibroblast	Epithelial cell	0	21.8455
COL1A2_a2b1 complex	Fibroblast|NK cell	COL1A2	a2b1 complex	Fibroblast	NK cell	0	15.0838
COL1A2_a2b1 complex	Smooth muscle cell|Epithelial cell	COL1A2	a2b1 complex	Smooth muscle cell	Epithelial cell	0.024	3.00125
COL27A1_a10b1 complex	Fibroblast|Smooth muscle cell	COL27A1	a10b1 complex	Fibroblast	Smooth muscle cell	0	0.5875
COL27A1_a10b1 complex	Smooth muscle cell|Smooth muscle cell	COL27A1	a10b1 complex	Smooth muscle cell	Smooth muscle cell	0	0.212
COL27A1_a11b1 complex	Fibroblast|Fibroblast	COL27A1	a11b1 complex	Fibroblast	Fibroblast	0	0.61675
COL27A1_a11b1 complex	Smooth muscle cell|Fibroblast	COL27A1	a11b1 complex	Smooth muscle cell	Fibroblast	0	0.24125
COL27A1_a1b1 complex	Fibroblast|Endothelial cell	COL27A1	a1b1 complex	Fibroblast	Endothelial cell	0	1.95875
COL27A1_a1b1 complex	Fibroblast|Fibroblast	COL27A1	a1b1 complex	Fibroblast	Fibroblast	0	1.1255
COL27A1_a1b1 complex	Fibroblast|Smooth muscle cell	COL27A1	a1b1 complex	Fibroblast	Smooth muscle cell	0	3.8585
COL27A1_a1b1 complex	Smooth muscle cell|Endothelial cell	COL27A1	a1b1 complex	Smooth muscle cell	Endothelial cell	0	1.583
COL27A1_a1b1 complex	Smooth muscle cell|Fibroblast	COL27A1	a1b1 complex	Smooth muscle cell	Fibroblast	0.016	0.6565
COL27A1_a1b1 complex	Smooth muscle cell|Smooth muscle cell	COL27A1	a1b1 complex	Smooth muscle cell	Smooth muscle cell	0	3.483
COL27A1_a2b1 complex	Fibroblast|Epithelial cell	COL27A1	a2b1 complex	Fibroblast	Epithelial cell	0	0.95575
COL27A1_a2b1 complex	Fibroblast|NK cell	COL27A1	a2b1 complex	Fibroblast	NK cell	0.004	0.387
COL27A1_a2b1 complex	Smooth muscle cell|Epithelial cell	COL27A1	a2b1 complex	Smooth muscle cell	Epithelial cell	0	0.58025
COL27A1_a2b1 complex	Smooth muscle cell|NK cell	COL27A1	a2b1 complex	Smooth muscle cell	NK cell	0.008	0.1825
COL3A1_a10b1 complex	Fibroblast|Smooth muscle cell	COL3A1	a10b1 complex	Fibroblast	Smooth muscle cell	0	39.0795
COL3A1_a10b1 complex	Smooth muscle cell|Smooth muscle cell	COL3A1	a10b1 complex	Smooth muscle cell	Smooth muscle cell	0.02	5.056
COL3A1_a11b1 complex	Fibroblast|Fibroblast	COL3A1	a11b1 complex	Fibroblast	Fibroblast	0	39.109
COL3A1_a11b1 complex	Smooth muscle cell|Fibroblast	COL3A1	a11b1 complex	Smooth muscle cell	Fibroblast	0.02	5.0765
COL3A1_a1b1 complex	Fibroblast|Endothelial cell	COL3A1	a1b1 complex	Fibroblast	Endothelial cell	0	40.4505
COL3A1_a1b1 complex	Fibroblast|Fibroblast	COL3A1	a1b1 complex	Fibroblast	Fibroblast	0	39.6172
COL3A1_a1b1 complex	Fibroblast|Smooth muscle cell	COL3A1	a1b1 complex	Fibroblast	Smooth muscle cell	0	42.3503
COL3A1_a1b1 complex	Fibroblast|T cell CD8+	COL3A1	a1b1 complex	Fibroblast	T cell CD8+	0	27.3642
COL3A1_a1b1 complex	Smooth muscle cell|Endothelial cell	COL3A1	a1b1 complex	Smooth muscle cell	Endothelial cell	0.004	6.1385
COL3A1_a1b1 complex	Smooth muscle cell|Fibroblast	COL3A1	a1b1 complex	Smooth muscle cell	Fibroblast	0.02	5.54325
COL3A1_a1b1 complex	Smooth muscle cell|Smooth muscle cell	COL3A1	a1b1 complex	Smooth muscle cell	Smooth muscle cell	0.016	9.96625
COL3A1_a2b1 complex	Fibroblast|Epithelial cell	COL3A1	a2b1 complex	Fibroblast	Epithelial cell	0	39.4475
COL3A1_a2b1 complex	Fibroblast|NK cell	COL3A1	a2b1 complex	Fibroblast	NK cell	0	27.3762
COL3A1_a2b1 complex	Smooth muscle cell|Epithelial cell	COL3A1	a2b1 complex	Smooth muscle cell	Epithelial cell	0.004	5.334
COL4A1_a10b1 complex	Endothelial cell|Smooth muscle cell	COL4A1	a10b1 complex	Endothelial cell	Smooth muscle cell	0	7.487
COL4A1_a10b1 complex	Fibroblast|Smooth muscle cell	COL4A1	a10b1 complex	Fibroblast	Smooth muscle cell	0	6.1505
COL4A1_a10b1 complex	Smooth muscle cell|Smooth muscle cell	COL4A1	a10b1 complex	Smooth muscle cell	Smooth muscle cell	0	8.8655
COL4A1_a11b1 complex	Endothelial cell|Fibroblast	COL4A1	a11b1 complex	Endothelial cell	Fibroblast	0	7.51625
COL4A1_a11b1 complex	Fibroblast|Fibroblast	COL4A1	a11b1 complex	Fibroblast	Fibroblast	0	6.1795
COL4A1_a11b1 complex	Smooth muscle cell|Fibroblast	COL4A1	a11b1 complex	Smooth muscle cell	Fibroblast	0	8.8945
COL4A1_a1b1 complex	Endothelial cell|Endothelial cell	COL4A1	a1b1 complex	Endothelial cell	Endothelial cell	0	8.85825
COL4A1_a1b1 complex	Endothelial cell|Fibroblast	COL4A1	a1b1 complex	Endothelial cell	Fibroblast	0	8.02525
COL4A1_a1b1 complex	Endothelial cell|Smooth muscle cell	COL4A1	a1b1 complex	Endothelial cell	Smooth muscle cell	0	10.758
COL4A1_a1b1 complex	Endothelial cell|T cell CD8+	COL4A1	a1b1 complex	Endothelial cell	T cell CD8+	0	4.84275
COL4A1_a1b1 complex	Epithelial cell|Smooth muscle cell	COL4A1	a1b1 complex	Epithelial cell	Smooth muscle cell	0.083	2.931
COL4A1_a1b1 complex	Fibroblast|Endothelial cell	COL4A1	a1b1 complex	Fibroblast	Endothelial cell	0	7.5215
COL4A1_a1b1 complex	Fibroblast|Fibroblast	COL4A1	a1b1 complex	Fibroblast	Fibroblast	0	6.68825
COL4A1_a1b1 complex	Fibroblast|Smooth muscle cell	COL4A1	a1b1 complex	Fibroblast	Smooth muscle cell	0	9.42125
COL4A1_a1b1 complex	Fibroblast|T cell CD8+	COL4A1	a1b1 complex	Fibroblast	T cell CD8+	0	3.60975
COL4A1_a1b1 complex	Smooth muscle cell|Endothelial cell	COL4A1	a1b1 complex	Smooth muscle cell	Endothelial cell	0	10.2365
COL4A1_a1b1 complex	Smooth muscle cell|Fibroblast	COL4A1	a1b1 complex	Smooth muscle cell	Fibroblast	0	9.4035
COL4A1_a1b1 complex	Smooth muscle cell|Smooth muscle cell	COL4A1	a1b1 complex	Smooth muscle cell	Smooth muscle cell	0	12.1363
COL4A1_a1b1 complex	Smooth muscle cell|T cell CD8+	COL4A1	a1b1 complex	Smooth muscle cell	T cell CD8+	0	5.1375
COL4A1_a2b1 complex	Endothelial cell|Epithelial cell	COL4A1	a2b1 complex	Endothelial cell	Epithelial cell	0	7.85525
COL4A1_a2b1 complex	Endothelial cell|NK cell	COL4A1	a2b1 complex	Endothelial cell	NK cell	0	4.85525
COL4A1_a2b1 complex	Fibroblast|Epithelial cell	COL4A1	a2b1 complex	Fibroblast	Epithelial cell	0	6.5185
COL4A1_a2b1 complex	Fibroblast|NK cell	COL4A1	a2b1 complex	Fibroblast	NK cell	0	3.62225
COL4A1_a2b1 complex	Smooth muscle cell|Epithelial cell	COL4A1	a2b1 complex	Smooth muscle cell	Epithelial cell	0	9.23375
COL4A1_a2b1 complex	Smooth muscle cell|NK cell	COL4A1	a2b1 complex	Smooth muscle cell	NK cell	0	5.14975
COL4A2_a10b1 complex	Endothelial cell|Smooth muscle cell	COL4A2	a10b1 complex	Endothelial cell	Smooth muscle cell	0	3.81825
COL4A2_a10b1 complex	Fibroblast|Smooth muscle cell	COL4A2	a10b1 complex	Fibroblast	Smooth muscle cell	0	2.86775
COL4A2_a10b1 complex	Smooth muscle cell|Smooth muscle cell	COL4A2	a10b1 complex	Smooth muscle cell	Smooth muscle cell	0	4.712
COL4A2_a11b1 complex	Endothelial cell|Fibroblast	COL4A2	a11b1 complex	Endothelial cell	Fibroblast	0	3.8475
COL4A2_a11b1 complex	Fibroblast|Fibroblast	COL4A2	a11b1 complex	Fibroblast	Fibroblast	0	2.8975
COL4A2_a11b1 complex	Smooth muscle cell|Fibroblast	COL4A2	a11b1 complex	Smooth muscle cell	Fibroblast	0	4.74175
COL4A2_a1b1 complex	Endothelial cell|Endothelial cell	COL4A2	a1b1 complex	Endothelial cell	Endothelial cell	0	5.18925
COL4A2_a1b1 complex	Endothelial cell|Fibroblast	COL4A2	a1b1 complex	Endothelial cell	Fibroblast	0	4.35625
COL4A2_a1b1 complex	Endothelial cell|Smooth muscle cell	COL4A2	a1b1 complex	Endothelial cell	Smooth muscle cell	0	7.089
COL4A2_a1b1 complex	Endothelial cell|T cell CD8+	COL4A2	a1b1 complex	Endothelial cell	T cell CD8+	0	2.44225
COL4A2_a1b1 complex	Fibroblast|Endothelial cell	COL4A2	a1b1 complex	Fibroblast	Endothelial cell	0	4.239
COL4A2_a1b1 complex	Fibroblast|Fibroblast	COL4A2	a1b1 complex	Fibroblast	Fibroblast	0	3.40625
COL4A2_a1b1 complex	Fibroblast|Smooth muscle cell	COL4A2	a1b1 complex	Fibroblast	Smooth muscle cell	0	6.13925
COL4A2_a1b1 complex	Fibroblast|T cell CD8+	COL4A2	a1b1 complex	Fibroblast	T cell CD8+	0.062	1.7055
COL4A2_a1b1 complex	Smooth muscle cell|Endothelial cell	COL4A2	a1b1 complex	Smooth muscle cell	Endothelial cell	0	6.08325
COL4A2_a1b1 complex	Smooth muscle cell|Fibroblast	COL4A2	a1b1 complex	Smooth muscle cell	Fibroblast	0	5.25025
COL4A2_a1b1 complex	Smooth muscle cell|Smooth muscle cell	COL4A2	a1b1 complex	Smooth muscle cell	Smooth muscle cell	0	7.98325
COL4A2_a1b1 complex	Smooth muscle cell|T cell CD8+	COL4A2	a1b1 complex	Smooth muscle cell	T cell CD8+	0	2.72725
COL4A2_a2b1 complex	Endothelial cell|Epithelial cell	COL4A2	a2b1 complex	Endothelial cell	Epithelial cell	0	4.1865
COL4A2_a2b1 complex	Endothelial cell|NK cell	COL4A2	a2b1 complex	Endothelial cell	NK cell	0	2.45475
COL4A2_a2b1 complex	Fibroblast|Epithelial cell	COL4A2	a2b1 complex	Fibroblast	Epithelial cell	0	3.23625
COL4A2_a2b1 complex	Fibroblast|NK cell	COL4A2	a2b1 complex	Fibroblast	NK cell	0	1.71775
COL4A2_a2b1 complex	Smooth muscle cell|Epithelial cell	COL4A2	a2b1 complex	Smooth muscle cell	Epithelial cell	0	5.0805
COL4A2_a2b1 complex	Smooth muscle cell|NK cell	COL4A2	a2b1 complex	Smooth muscle cell	NK cell	0	2.73975
COL4A5_a10b1 complex	Fibroblast|Smooth muscle cell	COL4A5	a10b1 complex	Fibroblast	Smooth muscle cell	0	0.758
COL4A5_a10b1 complex	Smooth muscle cell|Smooth muscle cell	COL4A5	a10b1 complex	Smooth muscle cell	Smooth muscle cell	0	0.3995
COL4A5_a11b1 complex	Fibroblast|Fibroblast	COL4A5	a11b1 complex	Fibroblast	Fibroblast	0	0.78775
COL4A5_a11b1 complex	Smooth muscle cell|Fibroblast	COL4A5	a11b1 complex	Smooth muscle cell	Fibroblast	0	0.4285
COL4A5_a1b1 complex	Fibroblast|Endothelial cell	COL4A5	a1b1 complex	Fibroblast	Endothelial cell	0	2.1295
COL4A5_a1b1 complex	Fibroblast|Fibroblast	COL4A5	a1b1 complex	Fibroblast	Fibroblast	0	1.29625
COL4A5_a1b1 complex	Fibroblast|Smooth muscle cell	COL4A5	a1b1 complex	Fibroblast	Smooth muscle cell	0	4.02925
COL4A5_a1b1 complex	Smooth muscle cell|Endothelial cell	COL4A5	a1b1 complex	Smooth muscle cell	Endothelial cell	0	1.7705
COL4A5_a1b1 complex	Smooth muscle cell|Fibroblast	COL4A5	a1b1 complex	Smooth muscle cell	Fibroblast	0	0.8245
COL4A5_a1b1 complex	Smooth muscle cell|Smooth muscle cell	COL4A5	a1b1 complex	Smooth muscle cell	Smooth muscle cell	0	3.6705
COL4A5_a2b1 complex	Fibroblast|Epithelial cell	COL4A5	a2b1 complex	Fibroblast	Epithelial cell	0	1.12625
COL4A5_a2b1 complex	Fibroblast|NK cell	COL4A5	a2b1 complex	Fibroblast	NK cell	0	0.4955
COL4A5_a2b1 complex	Smooth muscle cell|Epithelial cell	COL4A5	a2b1 complex	Smooth muscle cell	Epithelial cell	0	0.76775
COL4A5_a2b1 complex	Smooth muscle cell|NK cell	COL4A5	a2b1 complex	Smooth muscle cell	NK cell	0.004	0.292
COL5A1_a10b1 complex	Fibroblast|Smooth muscle cell	COL5A1	a10b1 complex	Fibroblast	Smooth muscle cell	0	3.3385
COL5A1_a10b1 complex	Smooth muscle cell|Smooth muscle cell	COL5A1	a10b1 complex	Smooth muscle cell	Smooth muscle cell	0.004	0.604
COL5A1_a11b1 complex	Fibroblast|Fibroblast	COL5A1	a11b1 complex	Fibroblast	Fibroblast	0	3.36775
COL5A1_a11b1 complex	Smooth muscle cell|Fibroblast	COL5A1	a11b1 complex	Smooth muscle cell	Fibroblast	0	0.62425
COL5A1_a1b1 complex	Fibroblast|Endothelial cell	COL5A1	a1b1 complex	Fibroblast	Endothelial cell	0	4.70975
COL5A1_a1b1 complex	Fibroblast|Fibroblast	COL5A1	a1b1 complex	Fibroblast	Fibroblast	0	3.87675
COL5A1_a1b1 complex	Fibroblast|Smooth muscle cell	COL5A1	a1b1 complex	Fibroblast	Smooth muscle cell	0	6.60975
COL5A1_a1b1 complex	Fibroblast|T cell CD8+	COL5A1	a1b1 complex	Fibroblast	T cell CD8+	0	2.27575
COL5A1_a1b1 complex	Smooth muscle cell|Endothelial cell	COL5A1	a1b1 complex	Smooth muscle cell	Endothelial cell	0	2.127
COL5A1_a1b1 complex	Smooth muscle cell|Fibroblast	COL5A1	a1b1 complex	Smooth muscle cell	Fibroblast	0.015	1.091
COL5A1_a1b1 complex	Smooth muscle cell|Smooth muscle cell	COL5A1	a1b1 complex	Smooth muscle cell	Smooth muscle cell	0	4.02675
COL5A1_a2b1 complex	Fibroblast|Epithelial cell	COL5A1	a2b1 complex	Fibroblast	Epithelial cell	0	3.70675
COL5A1_a2b1 complex	Fibroblast|NK cell	COL5A1	a2b1 complex	Fibroblast	NK cell	0	2.288
COL5A1_a2b1 complex	Smooth muscle cell|Epithelial cell	COL5A1	a2b1 complex	Smooth muscle cell	Epithelial cell	0	1.12425
COL5A1_a2b1 complex	Smooth muscle cell|NK cell	COL5A1	a2b1 complex	Smooth muscle cell	NK cell	0.015	0.49925
COL5A2_a10b1 complex	Fibroblast|Smooth muscle cell	COL5A2	a10b1 complex	Fibroblast	Smooth muscle cell	0	3.5795
COL5A2_a10b1 complex	Smooth muscle cell|Smooth muscle cell	COL5A2	a10b1 complex	Smooth muscle cell	Smooth muscle cell	0	1.596
COL5A2_a11b1 complex	Fibroblast|Fibroblast	COL5A2	a11b1 complex	Fibroblast	Fibroblast	0	3.609
COL5A2_a11b1 complex	Smooth muscle cell|Fibroblast	COL5A2	a11b1 complex	Smooth muscle cell	Fibroblast	0	1.6255
COL5A2_a1b1 complex	Endothelial cell|Endothelial cell	COL5A2	a1b1 complex	Endothelial cell	Endothelial cell	0	1.64175
COL5A2_a1b1 complex	Endothelial cell|Smooth muscle cell	COL5A2	a1b1 complex	Endothelial cell	Smooth muscle cell	0	3.54175
COL5A2_a1b1 complex	Fibroblast|Endothelial cell	COL5A2	a1b1 complex	Fibroblast	Endothelial cell	0	4.95075
COL5A2_a1b1 complex	Fibroblast|Fibroblast	COL5A2	a1b1 complex	Fibroblast	Fibroblast	0	4.11775
COL5A2_a1b1 complex	Fibroblast|Smooth muscle cell	COL5A2	a1b1 complex	Fibroblast	Smooth muscle cell	0	6.8505
COL5A2_a1b1 complex	Fibroblast|T cell CD8+	COL5A2	a1b1 complex	Fibroblast	T cell CD8+	0	2.45575
COL5A2_a1b1 complex	Smooth muscle cell|Endothelial cell	COL5A2	a1b1 complex	Smooth muscle cell	Endothelial cell	0	2.967
COL5A2_a1b1 complex	Smooth muscle cell|Fibroblast	COL5A2	a1b1 complex	Smooth muscle cell	Fibroblast	0	2.13425
COL5A2_a1b1 complex	Smooth muscle cell|Smooth muscle cell	COL5A2	a1b1 complex	Smooth muscle cell	Smooth muscle cell	0	4.867
COL5A2_a2b1 complex	Endothelial cell|Epithelial cell	COL5A2	a2b1 complex	Endothelial cell	Epithelial cell	0.08	0.484
COL5A2_a2b1 complex	Fibroblast|Epithelial cell	COL5A2	a2b1 complex	Fibroblast	Epithelial cell	0	3.94775
COL5A2_a2b1 complex	Fibroblast|NK cell	COL5A2	a2b1 complex	Fibroblast	NK cell	0	2.46825
COL5A2_a2b1 complex	Smooth muscle cell|Epithelial cell	COL5A2	a2b1 complex	Smooth muscle cell	Epithelial cell	0	1.96425
COL5A2_a2b1 complex	Smooth muscle cell|NK cell	COL5A2	a2b1 complex	Smooth muscle cell	NK cell	0	1.061
COL5A3_a10b1 complex	Fibroblast|Smooth muscle cell	COL5A3	a10b1 complex	Fibroblast	Smooth muscle cell	0	0.646
COL5A3_a10b1 complex	Smooth muscle cell|Smooth muscle cell	COL5A3	a10b1 complex	Smooth muscle cell	Smooth muscle cell	0	1.08675
COL5A3_a11b1 complex	Fibroblast|Fibroblast	COL5A3	a11b1 complex	Fibroblast	Fibroblast	0	0.675
COL5A3_a11b1 complex	Smooth muscle cell|Fibroblast	COL5A3	a11b1 complex	Smooth muscle cell	Fibroblast	0	1.116
COL5A3_a1b1 complex	Fibroblast|Endothelial cell	COL5A3	a1b1 complex	Fibroblast	Endothelial cell	0	2.017
COL5A3_a1b1 complex	Fibroblast|Fibroblast	COL5A3	a1b1 complex	Fibroblast	Fibroblast	0	1.18375
COL5A3_a1b1 complex	Fibroblast|Smooth muscle cell	COL5A3	a1b1 complex	Fibroblast	Smooth muscle cell	0	3.91675
COL5A3_a1b1 complex	Smooth muscle cell|Endothelial cell	COL5A3	a1b1 complex	Smooth muscle cell	Endothelial cell	0	2.458
COL5A3_a1b1 complex	Smooth muscle cell|Fibroblast	COL5A3	a1b1 complex	Smooth muscle cell	Fibroblast	0	1.62475
COL5A3_a1b1 complex	Smooth muscle cell|Smooth muscle cell	COL5A3	a1b1 complex	Smooth muscle cell	Smooth muscle cell	0	4.35775
COL5A3_a2b1 complex	Fibroblast|Epithelial cell	COL5A3	a2b1 complex	Fibroblast	Epithelial cell	0	1.014
COL5A3_a2b1 complex	Fibroblast|NK cell	COL5A3	a2b1 complex	Fibroblast	NK cell	0.004	0.46775
COL5A3_a2b1 complex	Smooth muscle cell|Epithelial cell	COL5A3	a2b1 complex	Smooth muscle cell	Epithelial cell	0	1.455
COL5A3_a2b1 complex	Smooth muscle cell|NK cell	COL5A3	a2b1 complex	Smooth muscle cell	NK cell	0	0.6865
COL6A1_a10b1 complex	Fibroblast|Smooth muscle cell	COL6A1	a10b1 complex	Fibroblast	Smooth muscle cell	0	5.1595
COL6A1_a10b1 complex	Smooth muscle cell|Smooth muscle cell	COL6A1	a10b1 complex	Smooth muscle cell	Smooth muscle cell	0	1.59375
COL6A1_a11b1 complex	Fibroblast|Fibroblast	COL6A1	a11b1 complex	Fibroblast	Fibroblast	0	5.18925
COL6A1_a11b1 complex	Smooth muscle cell|Fibroblast	COL6A1	a11b1 complex	Smooth muscle cell	Fibroblast	0	1.623
COL6A1_a1b1 complex	Fibroblast|Endothelial cell	COL6A1	a1b1 complex	Fibroblast	Endothelial cell	0	6.5305
COL6A1_a1b1 complex	Fibroblast|Fibroblast	COL6A1	a1b1 complex	Fibroblast	Fibroblast	0	5.6975
COL6A1_a1b1 complex	Fibroblast|Smooth muscle cell	COL6A1	a1b1 complex	Fibroblast	Smooth muscle cell	0	8.4305
COL6A1_a1b1 complex	Fibroblast|T cell CD8+	COL6A1	a1b1 complex	Fibroblast	T cell CD8+	0	3.4385
COL6A1_a1b1 complex	Smooth muscle cell|Endothelial cell	COL6A1	a1b1 complex	Smooth muscle cell	Endothelial cell	0	2.96475
COL6A1_a1b1 complex	Smooth muscle cell|Fibroblast	COL6A1	a1b1 complex	Smooth muscle cell	Fibroblast	0	2.1315
COL6A1_a1b1 complex	Smooth muscle cell|Smooth muscle cell	COL6A1	a1b1 complex	Smooth muscle cell	Smooth muscle cell	0	4.8645
COL6A1_a2b1 complex	Fibroblast|Epithelial cell	COL6A1	a2b1 complex	Fibroblast	Epithelial cell	0	5.52775
COL6A1_a2b1 complex	Fibroblast|NK cell	COL6A1	a2b1 complex	Fibroblast	NK cell	0	3.4505
COL6A1_a2b1 complex	Smooth muscle cell|Epithelial cell	COL6A1	a2b1 complex	Smooth muscle cell	Epithelial cell	0	1.962
COL6A1_a2b1 complex	Smooth muscle cell|NK cell	COL6A1	a2b1 complex	Smooth muscle cell	NK cell	0	1.188
COL6A2_a10b1 complex	Fibroblast|Smooth muscle cell	COL6A2	a10b1 complex	Fibroblast	Smooth muscle cell	0	4.061
COL6A2_a10b1 complex	Smooth muscle cell|Smooth muscle cell	COL6A2	a10b1 complex	Smooth muscle cell	Smooth muscle cell	0	1.195
COL6A2_a11b1 complex	Fibroblast|Fibroblast	COL6A2	a11b1 complex	Fibroblast	Fibroblast	0	4.09025
COL6A2_a11b1 complex	Smooth muscle cell|Fibroblast	COL6A2	a11b1 complex	Smooth muscle cell	Fibroblast	0	1.22425
COL6A2_a1b1 complex	Fibroblast|Endothelial cell	COL6A2	a1b1 complex	Fibroblast	Endothelial cell	0	5.43225
COL6A2_a1b1 complex	Fibroblast|Fibroblast	COL6A2	a1b1 complex	Fibroblast	Fibroblast	0	4.599
COL6A2_a1b1 complex	Fibroblast|Smooth muscle cell	COL6A2	a1b1 complex	Fibroblast	Smooth muscle cell	0	7.332
COL6A2_a1b1 complex	Fibroblast|T cell CD8+	COL6A2	a1b1 complex	Fibroblast	T cell CD8+	0	2.70075
COL6A2_a1b1 complex	Smooth muscle cell|Endothelial cell	COL6A2	a1b1 complex	Smooth muscle cell	Endothelial cell	0	2.56625
COL6A2_a1b1 complex	Smooth muscle cell|Fibroblast	COL6A2	a1b1 complex	Smooth muscle cell	Fibroblast	0.012	1.73325
COL6A2_a1b1 complex	Smooth muscle cell|Smooth muscle cell	COL6A2	a1b1 complex	Smooth muscle cell	Smooth muscle cell	0	4.46625
COL6A2_a2b1 complex	Fibroblast|Epithelial cell	COL6A2	a2b1 complex	Fibroblast	Epithelial cell	0	4.42925
COL6A2_a2b1 complex	Fibroblast|NK cell	COL6A2	a2b1 complex	Fibroblast	NK cell	0	2.71325
COL6A2_a2b1 complex	Smooth muscle cell|Epithelial cell	COL6A2	a2b1 complex	Smooth muscle cell	Epithelial cell	0	1.56325
COL6A2_a2b1 complex	Smooth muscle cell|NK cell	COL6A2	a2b1 complex	Smooth muscle cell	NK cell	0.004	0.8455
COL6A3_a10b1 complex	Fibroblast|Smooth muscle cell	COL6A3	a10b1 complex	Fibroblast	Smooth muscle cell	0	3.44625
COL6A3_a10b1 complex	Smooth muscle cell|Smooth muscle cell	COL6A3	a10b1 complex	Smooth muscle cell	Smooth muscle cell	0	2.20025
COL6A3_a11b1 complex	Fibroblast|Fibroblast	COL6A3	a11b1 complex	Fibroblast	Fibroblast	0	3.47575
COL6A3_a11b1 complex	Smooth muscle cell|Fibroblast	COL6A3	a11b1 complex	Smooth muscle cell	Fibroblast	0	2.22925
COL6A3_a1b1 complex	Fibroblast|Endothelial cell	COL6A3	a1b1 complex	Fibroblast	Endothelial cell	0	4.81725
COL6A3_a1b1 complex	Fibroblast|Fibroblast	COL6A3	a1b1 complex	Fibroblast	Fibroblast	0	3.9845
COL6A3_a1b1 complex	Fibroblast|Smooth muscle cell	COL6A3	a1b1 complex	Fibroblast	Smooth muscle cell	0	6.71725
COL6A3_a1b1 complex	Fibroblast|T cell CD8+	COL6A3	a1b1 complex	Fibroblast	T cell CD8+	0	2.335
COL6A3_a1b1 complex	Smooth muscle cell|Endothelial cell	COL6A3	a1b1 complex	Smooth muscle cell	Endothelial cell	0	3.57125
COL6A3_a1b1 complex	Smooth muscle cell|Fibroblast	COL6A3	a1b1 complex	Smooth muscle cell	Fibroblast	0	2.738
COL6A3_a1b1 complex	Smooth muscle cell|Smooth muscle cell	COL6A3	a1b1 complex	Smooth muscle cell	Smooth muscle cell	0	5.471
COL6A3_a1b1 complex	Smooth muscle cell|T cell CD8+	COL6A3	a1b1 complex	Smooth muscle cell	T cell CD8+	0.038	1.3835
COL6A3_a2b1 complex	Fibroblast|Epithelial cell	COL6A3	a2b1 complex	Fibroblast	Epithelial cell	0	3.8145
COL6A3_a2b1 complex	Fibroblast|NK cell	COL6A3	a2b1 complex	Fibroblast	NK cell	0	2.34725
COL6A3_a2b1 complex	Smooth muscle cell|Epithelial cell	COL6A3	a2b1 complex	Smooth muscle cell	Epithelial cell	0	2.56825
COL6A3_a2b1 complex	Smooth muscle cell|NK cell	COL6A3	a2b1 complex	Smooth muscle cell	NK cell	0	1.396
COL8A1_a10b1 complex	Fibroblast|Smooth muscle cell	COL8A1	a10b1 complex	Fibroblast	Smooth muscle cell	0	0.72575
COL8A1_a10b1 complex	Smooth muscle cell|Smooth muscle cell	COL8A1	a10b1 complex	Smooth muscle cell	Smooth muscle cell	0.016	0.3205
COL8A1_a11b1 complex	Fibroblast|Fibroblast	COL8A1	a11b1 complex	Fibroblast	Fibroblast	0	0.755
COL8A1_a11b1 complex	Smooth muscle cell|Fibroblast	COL8A1	a11b1 complex	Smooth muscle cell	Fibroblast	0.016	0.34975
COL8A1_a1b1 complex	Fibroblast|Endothelial cell	COL8A1	a1b1 complex	Fibroblast	Endothelial cell	0	2.097
COL8A1_a1b1 complex	Fibroblast|Fibroblast	COL8A1	a1b1 complex	Fibroblast	Fibroblast	0	1.264
COL8A1_a1b1 complex	Fibroblast|Smooth muscle cell	COL8A1	a1b1 complex	Fibroblast	Smooth muscle cell	0	3.997
COL8A1_a1b1 complex	Smooth muscle cell|Endothelial cell	COL8A1	a1b1 complex	Smooth muscle cell	Endothelial cell	0	1.6915
COL8A1_a1b1 complex	Smooth muscle cell|Fibroblast	COL8A1	a1b1 complex	Smooth muscle cell	Fibroblast	0.027	0.74825
COL8A1_a1b1 complex	Smooth muscle cell|Smooth muscle cell	COL8A1	a1b1 complex	Smooth muscle cell	Smooth muscle cell	0	3.5915
COL8A1_a2b1 complex	Fibroblast|Epithelial cell	COL8A1	a2b1 complex	Fibroblast	Epithelial cell	0	1.094
COL8A1_a2b1 complex	Fibroblast|NK cell	COL8A1	a2b1 complex	Fibroblast	NK cell	0.004	0.503
COL8A1_a2b1 complex	Smooth muscle cell|Epithelial cell	COL8A1	a2b1 complex	Smooth muscle cell	Epithelial cell	0	0.68875
COL8A1_a2b1 complex	Smooth muscle cell|NK cell	COL8A1	a2b1 complex	Smooth muscle cell	NK cell	0.034	0.23
COPA_P2RY6	Dendritic cell|Macrophage	COPA	P2RY6	Dendritic cell	Macrophage	0.036	0.44225
COPA_P2RY6	Endothelial cell|Endothelial cell	COPA	P2RY6	Endothelial cell	Endothelial cell	0	0.5095
COPA_P2RY6	Endothelial cell|Macrophage	COPA	P2RY6	Endothelial cell	Macrophage	0	0.58275
COPA_P2RY6	Epithelial cell|Endothelial cell	COPA	P2RY6	Epithelial cell	Endothelial cell	0	1.22775
COPA_P2RY6	Epithelial cell|Macrophage	COPA	P2RY6	Epithelial cell	Macrophage	0	1.3015
COPA_P2RY6	Fibroblast|Endothelial cell	COPA	P2RY6	Fibroblast	Endothelial cell	0	0.7615
COPA_P2RY6	Fibroblast|Macrophage	COPA	P2RY6	Fibroblast	Macrophage	0	0.83525
COPA_P2RY6	Macrophage|Endothelial cell	COPA	P2RY6	Macrophage	Endothelial cell	0	0.46975
COPA_P2RY6	Macrophage|Macrophage	COPA	P2RY6	Macrophage	Macrophage	0	0.543
COPA_P2RY6	Plasma cell|Endothelial cell	COPA	P2RY6	Plasma cell	Endothelial cell	0	0.98025
COPA_P2RY6	Plasma cell|Macrophage	COPA	P2RY6	Plasma cell	Macrophage	0	1.054
COPA_P2RY6	Smooth muscle cell|Endothelial cell	COPA	P2RY6	Smooth muscle cell	Endothelial cell	0	0.603
COPA_P2RY6	Smooth muscle cell|Macrophage	COPA	P2RY6	Smooth muscle cell	Macrophage	0	0.6765
COPA_SORT1	B cell|Epithelial cell	COPA	SORT1	B cell	Epithelial cell	0	0.6685
COPA_SORT1	B cell|Smooth muscle cell	COPA	SORT1	B cell	Smooth muscle cell	0	0.4945
COPA_SORT1	Dendritic cell|Epithelial cell	COPA	SORT1	Dendritic cell	Epithelial cell	0	0.7745
COPA_SORT1	Dendritic cell|Smooth muscle cell	COPA	SORT1	Dendritic cell	Smooth muscle cell	0	0.6
COPA_SORT1	Endothelial cell|Epithelial cell	COPA	SORT1	Endothelial cell	Epithelial cell	0	0.91525
COPA_SORT1	Endothelial cell|Smooth muscle cell	COPA	SORT1	Endothelial cell	Smooth muscle cell	0	0.7405
COPA_SORT1	Epithelial cell|Epithelial cell	COPA	SORT1	Epithelial cell	Epithelial cell	0	1.63375
COPA_SORT1	Epithelial cell|Smooth muscle cell	COPA	SORT1	Epithelial cell	Smooth muscle cell	0	1.45875
COPA_SORT1	Fibroblast|Epithelial cell	COPA	SORT1	Fibroblast	Epithelial cell	0	1.16725
COPA_SORT1	Fibroblast|Smooth muscle cell	COPA	SORT1	Fibroblast	Smooth muscle cell	0	0.99275
COPA_SORT1	ILC|Epithelial cell	COPA	SORT1	ILC	Epithelial cell	0.075	0.65275
COPA_SORT1	ILC|Smooth muscle cell	COPA	SORT1	ILC	Smooth muscle cell	0.095	0.47825
COPA_SORT1	Macrophage|Epithelial cell	COPA	SORT1	Macrophage	Epithelial cell	0	0.87525
COPA_SORT1	Macrophage|Smooth muscle cell	COPA	SORT1	Macrophage	Smooth muscle cell	0	0.701
COPA_SORT1	NK cell|Epithelial cell	COPA	SORT1	NK cell	Epithelial cell	0.024	0.5375
COPA_SORT1	Plasma cell|Epithelial cell	COPA	SORT1	Plasma cell	Epithelial cell	0	1.38625
COPA_SORT1	Plasma cell|Smooth muscle cell	COPA	SORT1	Plasma cell	Smooth muscle cell	0	1.21175
COPA_SORT1	Smooth muscle cell|Epithelial cell	COPA	SORT1	Smooth muscle cell	Epithelial cell	0	1.00875
COPA_SORT1	Smooth muscle cell|Smooth muscle cell	COPA	SORT1	Smooth muscle cell	Smooth muscle cell	0	0.834
COPA_SORT1	T cell CD4+|Epithelial cell	COPA	SORT1	T cell CD4+	Epithelial cell	0	0.661
COPA_SORT1	T cell CD4+|Smooth muscle cell	COPA	SORT1	T cell CD4+	Smooth muscle cell	0	0.4865
CRLF2_TSLPR	B cell|Macrophage	CRLF2	TSLPR	B cell	Macrophage	0	0.49975
CRLF2_TSLPR	Dendritic cell|Dendritic cell	CRLF2	TSLPR	Dendritic cell	Dendritic cell	0.087	0.3985
CRLF2_TSLPR	Dendritic cell|Macrophage	CRLF2	TSLPR	Dendritic cell	Macrophage	0.012	0.57425
CRLF2_TSLPR	Endothelial cell|Dendritic cell	CRLF2	TSLPR	Endothelial cell	Dendritic cell	0.008	0.4175
CRLF2_TSLPR	Endothelial cell|Macrophage	CRLF2	TSLPR	Endothelial cell	Macrophage	0	0.63225
CRLF2_TSLPR	Endothelial cell|T cell CD4+	CRLF2	TSLPR	Endothelial cell	T cell CD4+	0.016	0.40125
CRLF2_TSLPR	Fibroblast|Macrophage	CRLF2	TSLPR	Fibroblast	Macrophage	0	0.50625
CRLF2_TSLPR	Macrophage|Dendritic cell	CRLF2	TSLPR	Macrophage	Dendritic cell	0	0.5195
CRLF2_TSLPR	Macrophage|ILC	CRLF2	TSLPR	Macrophage	ILC	0	0.61525
CRLF2_TSLPR	Macrophage|Macrophage	CRLF2	TSLPR	Macrophage	Macrophage	0	0.769
CRLF2_TSLPR	Macrophage|T cell CD4+	CRLF2	TSLPR	Macrophage	T cell CD4+	0	0.648
CRLF2_TSLPR	Plasma cell|Dendritic cell	CRLF2	TSLPR	Plasma cell	Dendritic cell	0	0.498
CRLF2_TSLPR	Plasma cell|ILC	CRLF2	TSLPR	Plasma cell	ILC	0	0.6065
CRLF2_TSLPR	Plasma cell|Macrophage	CRLF2	TSLPR	Plasma cell	Macrophage	0	0.7605
CRLF2_TSLPR	Plasma cell|T cell CD4+	CRLF2	TSLPR	Plasma cell	T cell CD4+	0	0.63925
CRLF2_TSLPR	T cell CD4+|Macrophage	CRLF2	TSLPR	T cell CD4+	Macrophage	0.012	0.36475
CRTAM_CADM1	NK cell|Dendritic cell	CRTAM	CADM1	NK cell	Dendritic cell	0	0.26825
CSF1R_CSF1	Macrophage|Endothelial cell	CSF1R	CSF1	Macrophage	Endothelial cell	0	2.04925
CSF1R_CSF1	Macrophage|Fibroblast	CSF1R	CSF1	Macrophage	Fibroblast	0	2.4185
CSF1R_CSF1	Macrophage|Smooth muscle cell	CSF1R	CSF1	Macrophage	Smooth muscle cell	0	1.81975
CSF1R_CSF3	Macrophage|Endothelial cell	CSF1R	CSF3	Macrophage	Endothelial cell	0	3.511
CSF1R_IL34	Macrophage|Smooth muscle cell	CSF1R	IL34	Macrophage	Smooth muscle cell	0	1.78325
CSF1_SIRPA	Endothelial cell|Dendritic cell	CSF1	SIRPA	Endothelial cell	Dendritic cell	0.004	0.58175
CSF1_SIRPA	Endothelial cell|Endothelial cell	CSF1	SIRPA	Endothelial cell	Endothelial cell	0	0.65575
CSF1_SIRPA	Endothelial cell|Fibroblast	CSF1	SIRPA	Endothelial cell	Fibroblast	0	0.85425
CSF1_SIRPA	Endothelial cell|Macrophage	CSF1	SIRPA	Endothelial cell	Macrophage	0	1.36075
CSF1_SIRPA	Fibroblast|Dendritic cell	CSF1	SIRPA	Fibroblast	Dendritic cell	0	0.825
CSF1_SIRPA	Fibroblast|Endothelial cell	CSF1	SIRPA	Fibroblast	Endothelial cell	0	1.02475
CSF1_SIRPA	Fibroblast|Fibroblast	CSF1	SIRPA	Fibroblast	Fibroblast	0	1.22325
CSF1_SIRPA	Fibroblast|Macrophage	CSF1	SIRPA	Fibroblast	Macrophage	0	1.73025
CSF1_SIRPA	Smooth muscle cell|Dendritic cell	CSF1	SIRPA	Smooth muscle cell	Dendritic cell	0.036	0.393
CSF1_SIRPA	Smooth muscle cell|Endothelial cell	CSF1	SIRPA	Smooth muscle cell	Endothelial cell	0.024	0.42625
CSF1_SIRPA	Smooth muscle cell|Fibroblast	CSF1	SIRPA	Smooth muscle cell	Fibroblast	0	0.62475
CSF1_SIRPA	Smooth muscle cell|Macrophage	CSF1	SIRPA	Smooth muscle cell	Macrophage	0	1.13175
CSF1_SLC7A1	Endothelial cell|B cell	CSF1	SLC7A1	Endothelial cell	B cell	0	0.78925
CSF1_SLC7A1	Endothelial cell|Dendritic cell	CSF1	SLC7A1	Endothelial cell	Dendritic cell	0	0.699
CSF1_SLC7A1	Endothelial cell|Endothelial cell	CSF1	SLC7A1	Endothelial cell	Endothelial cell	0	0.767
CSF1_SLC7A1	Endothelial cell|Epithelial cell	CSF1	SLC7A1	Endothelial cell	Epithelial cell	0	0.89425
CSF1_SLC7A1	Endothelial cell|Fibroblast	CSF1	SLC7A1	Endothelial cell	Fibroblast	0	0.527
CSF1_SLC7A1	Endothelial cell|ILC	CSF1	SLC7A1	Endothelial cell	ILC	0	0.7485
CSF1_SLC7A1	Endothelial cell|Macrophage	CSF1	SLC7A1	Endothelial cell	Macrophage	0	0.7305
CSF1_SLC7A1	Endothelial cell|NK cell	CSF1	SLC7A1	Endothelial cell	NK cell	0.096	0.55175
CSF1_SLC7A1	Endothelial cell|Plasma cell	CSF1	SLC7A1	Endothelial cell	Plasma cell	0	0.98575
CSF1_SLC7A1	Endothelial cell|T cell CD4+	CSF1	SLC7A1	Endothelial cell	T cell CD4+	0	0.71775
CSF1_SLC7A1	Fibroblast|B cell	CSF1	SLC7A1	Fibroblast	B cell	0	1.15875
CSF1_SLC7A1	Fibroblast|Dendritic cell	CSF1	SLC7A1	Fibroblast	Dendritic cell	0	1.068
CSF1_SLC7A1	Fibroblast|Endothelial cell	CSF1	SLC7A1	Fibroblast	Endothelial cell	0	1.136
CSF1_SLC7A1	Fibroblast|Epithelial cell	CSF1	SLC7A1	Fibroblast	Epithelial cell	0	1.2635
CSF1_SLC7A1	Fibroblast|Fibroblast	CSF1	SLC7A1	Fibroblast	Fibroblast	0	1.02725
CSF1_SLC7A1	Fibroblast|ILC	CSF1	SLC7A1	Fibroblast	ILC	0	1.11775
CSF1_SLC7A1	Fibroblast|Macrophage	CSF1	SLC7A1	Fibroblast	Macrophage	0	1.09975
CSF1_SLC7A1	Fibroblast|NK cell	CSF1	SLC7A1	Fibroblast	NK cell	0	0.84975
CSF1_SLC7A1	Fibroblast|Plasma cell	CSF1	SLC7A1	Fibroblast	Plasma cell	0	1.35475
CSF1_SLC7A1	Fibroblast|Smooth muscle cell	CSF1	SLC7A1	Fibroblast	Smooth muscle cell	0	0.7835
CSF1_SLC7A1	Fibroblast|T cell CD4+	CSF1	SLC7A1	Fibroblast	T cell CD4+	0	1.08675
CSF1_SLC7A1	Fibroblast|T cell CD8+	CSF1	SLC7A1	Fibroblast	T cell CD8+	0.008	1.041
CSF1_SLC7A1	Smooth muscle cell|B cell	CSF1	SLC7A1	Smooth muscle cell	B cell	0.012	0.56025
CSF1_SLC7A1	Smooth muscle cell|Dendritic cell	CSF1	SLC7A1	Smooth muscle cell	Dendritic cell	0.04	0.4695
CSF1_SLC7A1	Smooth muscle cell|Endothelial cell	CSF1	SLC7A1	Smooth muscle cell	Endothelial cell	0.004	0.53775
CSF1_SLC7A1	Smooth muscle cell|Epithelial cell	CSF1	SLC7A1	Smooth muscle cell	Epithelial cell	0	0.57
CSF1_SLC7A1	Smooth muscle cell|Fibroblast	CSF1	SLC7A1	Smooth muscle cell	Fibroblast	0.076	0.30725
CSF1_SLC7A1	Smooth muscle cell|ILC	CSF1	SLC7A1	Smooth muscle cell	ILC	0.059	0.5195
CSF1_SLC7A1	Smooth muscle cell|Macrophage	CSF1	SLC7A1	Smooth muscle cell	Macrophage	0.024	0.501
CSF1_SLC7A1	Smooth muscle cell|Plasma cell	CSF1	SLC7A1	Smooth muscle cell	Plasma cell	0	0.7565
CSF1_SLC7A1	Smooth muscle cell|T cell CD4+	CSF1	SLC7A1	Smooth muscle cell	T cell CD4+	0.048	0.48825
CSF2_CSF1R	ILC|Macrophage	CSF2	CSF1R	ILC	Macrophage	0	1.46325
CSF3_CSF3R	Endothelial cell|Macrophage	CSF3	CSF3R	Endothelial cell	Macrophage	0	2.211
CSPG4_a3b1 complex	Smooth muscle cell|Endothelial cell	CSPG4	a3b1 complex	Smooth muscle cell	Endothelial cell	0	1.284
CSPG4_a3b1 complex	Smooth muscle cell|Epithelial cell	CSPG4	a3b1 complex	Smooth muscle cell	Epithelial cell	0	1.53125
CSPG4_a3b1 complex	Smooth muscle cell|Smooth muscle cell	CSPG4	a3b1 complex	Smooth muscle cell	Smooth muscle cell	0	1.107
CTLA4_CD80	ILC|Macrophage	CTLA4	CD80	ILC	Macrophage	0.036	0.3365
CTLA4_CD80	Plasma cell|Dendritic cell	CTLA4	CD80	Plasma cell	Dendritic cell	0	1.598
CTLA4_CD80	Plasma cell|Macrophage	CTLA4	CD80	Plasma cell	Macrophage	0	1.74025
CTLA4_CD80	T cell CD4+|Dendritic cell	CTLA4	CD80	T cell CD4+	Dendritic cell	0	1.23875
CTLA4_CD80	T cell CD4+|Macrophage	CTLA4	CD80	T cell CD4+	Macrophage	0	1.3815
CTLA4_CD86	Dendritic cell|B cell	CTLA4	CD86	Dendritic cell	B cell	0.075	0.6075
CTLA4_CD86	Dendritic cell|Dendritic cell	CTLA4	CD86	Dendritic cell	Dendritic cell	0.075	0.769
CTLA4_CD86	Dendritic cell|Macrophage	CTLA4	CD86	Dendritic cell	Macrophage	0	1.09225
CTLA4_CD86	ILC|Macrophage	CTLA4	CD86	ILC	Macrophage	0	0.80625
CTLA4_CD86	Plasma cell|B cell	CTLA4	CD86	Plasma cell	B cell	0	1.97225
CTLA4_CD86	Plasma cell|Dendritic cell	CTLA4	CD86	Plasma cell	Dendritic cell	0	2.026
CTLA4_CD86	Plasma cell|Macrophage	CTLA4	CD86	Plasma cell	Macrophage	0	2.3495
CTLA4_CD86	T cell CD4+|B cell	CTLA4	CD86	T cell CD4+	B cell	0	1.61275
CTLA4_CD86	T cell CD4+|Dendritic cell	CTLA4	CD86	T cell CD4+	Dendritic cell	0	1.6675
CTLA4_CD86	T cell CD4+|Macrophage	CTLA4	CD86	T cell CD4+	Macrophage	0	1.9905
CX3CR1_CX3CL1	Macrophage|Endothelial cell	CX3CR1	CX3CL1	Macrophage	Endothelial cell	0	0.455
CX3CR1_CX3CL1	Macrophage|Epithelial cell	CX3CR1	CX3CL1	Macrophage	Epithelial cell	0	0.57175
CXADR_FAM3C	Epithelial cell|B cell	CXADR	FAM3C	Epithelial cell	B cell	0	1.253
CXADR_FAM3C	Epithelial cell|Endothelial cell	CXADR	FAM3C	Epithelial cell	Endothelial cell	0	1.885
CXADR_FAM3C	Epithelial cell|Epithelial cell	CXADR	FAM3C	Epithelial cell	Epithelial cell	0	1.865
CXADR_FAM3C	Epithelial cell|Fibroblast	CXADR	FAM3C	Epithelial cell	Fibroblast	0	2.00675
CXADR_FAM3C	Epithelial cell|Smooth muscle cell	CXADR	FAM3C	Epithelial cell	Smooth muscle cell	0	1.9
CXADR_FAM3C	Epithelial cell|T cell CD4+	CXADR	FAM3C	Epithelial cell	T cell CD4+	0	1.7945
CXADR_FAM3C	Epithelial cell|T cell CD8+	CXADR	FAM3C	Epithelial cell	T cell CD8+	0	1.79375
CXCL10_DPP4	Endothelial cell|Dendritic cell	CXCL10	DPP4	Endothelial cell	Dendritic cell	0	10.8163
CXCL10_DPP4	Endothelial cell|Epithelial cell	CXCL10	DPP4	Endothelial cell	Epithelial cell	0	10.7737
CXCL10_DPP4	Endothelial cell|Macrophage	CXCL10	DPP4	Endothelial cell	Macrophage	0	10.6635
CXCL10_DPP4	Fibroblast|Dendritic cell	CXCL10	DPP4	Fibroblast	Dendritic cell	0.088	2.556
CXCL10_DPP4	Fibroblast|Epithelial cell	CXCL10	DPP4	Fibroblast	Epithelial cell	0.088	2.5675
CXCL10_DPP4	ILC|Dendritic cell	CXCL10	DPP4	ILC	Dendritic cell	0.075	6.585
CXCL10_DPP4	ILC|Epithelial cell	CXCL10	DPP4	ILC	Epithelial cell	0.067	6.5425
CXCL10_DPP4	ILC|Macrophage	CXCL10	DPP4	ILC	Macrophage	0.087	6.432
CXCL12_CXCR4	Endothelial cell|B cell	CXCL12	CXCR4	Endothelial cell	B cell	0.004	2.77325
CXCL12_CXCR4	Endothelial cell|Dendritic cell	CXCL12	CXCR4	Endothelial cell	Dendritic cell	0.02	1.96875
CXCL12_CXCR4	Endothelial cell|ILC	CXCL12	CXCR4	Endothelial cell	ILC	0.072	1.958
CXCL12_CXCR4	Endothelial cell|Macrophage	CXCL12	CXCR4	Endothelial cell	Macrophage	0	3.1415
CXCL12_CXCR4	Endothelial cell|NK cell	CXCL12	CXCR4	Endothelial cell	NK cell	0.083	1.90525
CXCL12_CXCR4	Endothelial cell|T cell CD4+	CXCL12	CXCR4	Endothelial cell	T cell CD4+	0.008	1.989
CXCL12_CXCR4	Fibroblast|B cell	CXCL12	CXCR4	Fibroblast	B cell	0	7.92425
CXCL12_CXCR4	Fibroblast|Dendritic cell	CXCL12	CXCR4	Fibroblast	Dendritic cell	0	7.517
CXCL12_CXCR4	Fibroblast|Endothelial cell	CXCL12	CXCR4	Fibroblast	Endothelial cell	0	7.30275
CXCL12_CXCR4	Fibroblast|ILC	CXCL12	CXCR4	Fibroblast	ILC	0	7.535
CXCL12_CXCR4	Fibroblast|Macrophage	CXCL12	CXCR4	Fibroblast	Macrophage	0	8.29275
CXCL12_CXCR4	Fibroblast|NK cell	CXCL12	CXCR4	Fibroblast	NK cell	0	5.8455
CXCL12_CXCR4	Fibroblast|Plasma cell	CXCL12	CXCR4	Fibroblast	Plasma cell	0	7.6145
CXCL12_CXCR4	Fibroblast|T cell CD4+	CXCL12	CXCR4	Fibroblast	T cell CD4+	0	7.55825
CXCL12_CXCR4	Fibroblast|T cell CD8+	CXCL12	CXCR4	Fibroblast	T cell CD8+	0	5.74475
CXCL13_ACKR4	Fibroblast|Fibroblast	CXCL13	ACKR4	Fibroblast	Fibroblast	0	1.11275
CXCL13_CXCR5	Fibroblast|B cell	CXCL13	CXCR5	Fibroblast	B cell	0	1.125
CXCL1_ACKR1	Endothelial cell|Endothelial cell	CXCL1	ACKR1	Endothelial cell	Endothelial cell	0.004	3.8875
CXCL1_ACKR1	Fibroblast|Endothelial cell	CXCL1	ACKR1	Fibroblast	Endothelial cell	0	9.19375
CXCL1_ACKR1	Smooth muscle cell|Endothelial cell	CXCL1	ACKR1	Smooth muscle cell	Endothelial cell	0	6.5695
CXCL2_DPP4	Fibroblast|Dendritic cell	CXCL2	DPP4	Fibroblast	Dendritic cell	0.098	3.43125
CXCL2_DPP4	Fibroblast|Epithelial cell	CXCL2	DPP4	Fibroblast	Epithelial cell	0.024	2.93875
CXCL2_DPP4	Fibroblast|Macrophage	CXCL2	DPP4	Fibroblast	Macrophage	0.028	2.81625
CXCL2_DPP4	Macrophage|Dendritic cell	CXCL2	DPP4	Macrophage	Dendritic cell	0	15.009
CXCL2_DPP4	Macrophage|Epithelial cell	CXCL2	DPP4	Macrophage	Epithelial cell	0	14.9665
CXCL2_DPP4	Macrophage|Macrophage	CXCL2	DPP4	Macrophage	Macrophage	0	14.8562
CXCL5_ACKR1	Fibroblast|Endothelial cell	CXCL5	ACKR1	Fibroblast	Endothelial cell	0.028	1.9765
CXCR6_CXCL16	ILC|Dendritic cell	CXCR6	CXCL16	ILC	Dendritic cell	0	1.00325
CXCR6_CXCL16	ILC|Endothelial cell	CXCR6	CXCL16	ILC	Endothelial cell	0	0.5395
CXCR6_CXCL16	ILC|Epithelial cell	CXCR6	CXCL16	ILC	Epithelial cell	0	0.8325
CXCR6_CXCL16	ILC|Fibroblast	CXCR6	CXCL16	ILC	Fibroblast	0	0.60625
CXCR6_CXCL16	ILC|Macrophage	CXCR6	CXCL16	ILC	Macrophage	0	1.751
CXCR6_CXCL16	ILC|Smooth muscle cell	CXCR6	CXCL16	ILC	Smooth muscle cell	0.052	0.39325
DLL1_NOTCH1	Endothelial cell|Endothelial cell	DLL1	NOTCH1	Endothelial cell	Endothelial cell	0	1.337
DLL1_NOTCH1	Endothelial cell|Epithelial cell	DLL1	NOTCH1	Endothelial cell	Epithelial cell	0.1	0.319
DLL1_NOTCH1	Endothelial cell|Fibroblast	DLL1	NOTCH1	Endothelial cell	Fibroblast	0.024	0.324
DLL1_NOTCH1	Endothelial cell|ILC	DLL1	NOTCH1	Endothelial cell	ILC	0.024	0.209
DLL1_NOTCH1	Endothelial cell|Macrophage	DLL1	NOTCH1	Endothelial cell	Macrophage	0	0.3655
DLL1_NOTCH1	Endothelial cell|Plasma cell	DLL1	NOTCH1	Endothelial cell	Plasma cell	0.004	0.23025
DLL1_NOTCH1	Endothelial cell|Smooth muscle cell	DLL1	NOTCH1	Endothelial cell	Smooth muscle cell	0	0.506
DLL1_NOTCH1	Endothelial cell|T cell CD4+	DLL1	NOTCH1	Endothelial cell	T cell CD4+	0	0.2385
DLL1_NOTCH1	Endothelial cell|T cell CD8+	DLL1	NOTCH1	Endothelial cell	T cell CD8+	0.096	0.287
DLL1_NOTCH2	Endothelial cell|B cell	DLL1	NOTCH2	Endothelial cell	B cell	0	0.28375
DLL1_NOTCH2	Endothelial cell|Dendritic cell	DLL1	NOTCH2	Endothelial cell	Dendritic cell	0	0.3225
DLL1_NOTCH2	Endothelial cell|Fibroblast	DLL1	NOTCH2	Endothelial cell	Fibroblast	0	0.394
DLL1_NOTCH2	Endothelial cell|ILC	DLL1	NOTCH2	Endothelial cell	ILC	0.008	0.24475
DLL1_NOTCH2	Endothelial cell|Macrophage	DLL1	NOTCH2	Endothelial cell	Macrophage	0	0.44575
DLL1_NOTCH2	Endothelial cell|Smooth muscle cell	DLL1	NOTCH2	Endothelial cell	Smooth muscle cell	0	0.35475
DLL1_NOTCH3	Endothelial cell|Smooth muscle cell	DLL1	NOTCH3	Endothelial cell	Smooth muscle cell	0	2.4415
DLL1_NOTCH4	Endothelial cell|Endothelial cell	DLL1	NOTCH4	Endothelial cell	Endothelial cell	0	0.44625
DLL4_NOTCH3	Endothelial cell|Smooth muscle cell	DLL4	NOTCH3	Endothelial cell	Smooth muscle cell	0	3.158
DLL4_NOTCH3	Epithelial cell|Smooth muscle cell	DLL4	NOTCH3	Epithelial cell	Smooth muscle cell	0	1.46425
DPP4_CCL11	Dendritic cell|Fibroblast	DPP4	CCL11	Dendritic cell	Fibroblast	0	2.3685
DPP4_CCL11	Dendritic cell|Smooth muscle cell	DPP4	CCL11	Dendritic cell	Smooth muscle cell	0	1.9585
DPP4_CCL11	Epithelial cell|Fibroblast	DPP4	CCL11	Epithelial cell	Fibroblast	0	2.32575
DPP4_CCL11	Epithelial cell|Smooth muscle cell	DPP4	CCL11	Epithelial cell	Smooth muscle cell	0	1.916
DPP4_CCL11	Macrophage|Fibroblast	DPP4	CCL11	Macrophage	Fibroblast	0.012	2.21525
DPP4_CCL11	Macrophage|Smooth muscle cell	DPP4	CCL11	Macrophage	Smooth muscle cell	0	1.8055
DPP4_CXCL12	Dendritic cell|Endothelial cell	DPP4	CXCL12	Dendritic cell	Endothelial cell	0.023	2.20175
DPP4_CXCL12	Dendritic cell|Fibroblast	DPP4	CXCL12	Dendritic cell	Fibroblast	0	7.353
DPP4_CXCL12	Epithelial cell|Endothelial cell	DPP4	CXCL12	Epithelial cell	Endothelial cell	0.051	1.68425
DPP4_CXCL12	Epithelial cell|Fibroblast	DPP4	CXCL12	Epithelial cell	Fibroblast	0	7.31
DPP4_CXCL12	Macrophage|Fibroblast	DPP4	CXCL12	Macrophage	Fibroblast	0	7.2
DPP4_CXCL9	Dendritic cell|Endothelial cell	DPP4	CXCL9	Dendritic cell	Endothelial cell	0	2.49775
DPP4_CXCL9	Epithelial cell|Endothelial cell	DPP4	CXCL9	Epithelial cell	Endothelial cell	0	2.455
DPP4_CXCL9	Macrophage|Endothelial cell	DPP4	CXCL9	Macrophage	Endothelial cell	0	2.34475
DSC2_DSG2	Epithelial cell|Epithelial cell	DSC2	DSG2	Epithelial cell	Epithelial cell	0	2.50275
EDN2_EDNRA	Epithelial cell|Fibroblast	EDN2	EDNRA	Epithelial cell	Fibroblast	0	0.7975
EDN2_EDNRA	Epithelial cell|Smooth muscle cell	EDN2	EDNRA	Epithelial cell	Smooth muscle cell	0	1.6965
EFNA1_EPHA1	Endothelial cell|Epithelial cell	EFNA1	EPHA1	Endothelial cell	Epithelial cell	0	0.5435
EFNA1_EPHA1	Epithelial cell|Epithelial cell	EFNA1	EPHA1	Epithelial cell	Epithelial cell	0	0.3955
EFNA1_EPHA2	Endothelial cell|Endothelial cell	EFNA1	EPHA2	Endothelial cell	Endothelial cell	0	0.71275
EFNA1_EPHA2	Endothelial cell|Epithelial cell	EFNA1	EPHA2	Endothelial cell	Epithelial cell	0	0.97275
EFNA1_EPHA2	Endothelial cell|Smooth muscle cell	EFNA1	EPHA2	Endothelial cell	Smooth muscle cell	0	0.7075
EFNA1_EPHA2	Epithelial cell|Endothelial cell	EFNA1	EPHA2	Epithelial cell	Endothelial cell	0	0.521
EFNA1_EPHA2	Epithelial cell|Epithelial cell	EFNA1	EPHA2	Epithelial cell	Epithelial cell	0	0.78075
EFNA1_EPHA2	Epithelial cell|Smooth muscle cell	EFNA1	EPHA2	Epithelial cell	Smooth muscle cell	0	0.5155
EFNA1_EPHA4	Endothelial cell|Endothelial cell	EFNA1	EPHA4	Endothelial cell	Endothelial cell	0	0.7245
EFNA1_EPHA4	Endothelial cell|Epithelial cell	EFNA1	EPHA4	Endothelial cell	Epithelial cell	0	0.49025
EFNA1_EPHA4	Epithelial cell|Endothelial cell	EFNA1	EPHA4	Epithelial cell	Endothelial cell	0	0.53275
EFNA1_EPHA4	Epithelial cell|Epithelial cell	EFNA1	EPHA4	Epithelial cell	Epithelial cell	0	0.3425
EFNA1_EPHA7	Endothelial cell|Fibroblast	EFNA1	EPHA7	Endothelial cell	Fibroblast	0	0.4205
EFNA1_EPHA7	Epithelial cell|Fibroblast	EFNA1	EPHA7	Epithelial cell	Fibroblast	0	0.27775
EFNA5_EPHA4	Fibroblast|Endothelial cell	EFNA5	EPHA4	Fibroblast	Endothelial cell	0	0.523
EFNA5_EPHA4	Fibroblast|Epithelial cell	EFNA5	EPHA4	Fibroblast	Epithelial cell	0	0.3405
EFNA5_EPHA7	Fibroblast|Fibroblast	EFNA5	EPHA7	Fibroblast	Fibroblast	0	0.2525
EFNB2_EPHA4	Endothelial cell|Endothelial cell	EFNB2	EPHA4	Endothelial cell	Endothelial cell	0	1.001
EFNB2_EPHA4	Endothelial cell|Epithelial cell	EFNB2	EPHA4	Endothelial cell	Epithelial cell	0	0.6855
EFNB2_EPHA4	Epithelial cell|Endothelial cell	EFNB2	EPHA4	Epithelial cell	Endothelial cell	0	0.80225
EFNB2_EPHA4	Epithelial cell|Epithelial cell	EFNB2	EPHA4	Epithelial cell	Epithelial cell	0	0.55575
EFNB2_EPHA4	Smooth muscle cell|Endothelial cell	EFNB2	EPHA4	Smooth muscle cell	Endothelial cell	0	0.3495
EFNB2_EPHA4	Smooth muscle cell|Epithelial cell	EFNB2	EPHA4	Smooth muscle cell	Epithelial cell	0	0.195
EFNB2_EPHB3	Endothelial cell|Epithelial cell	EFNB2	EPHB3	Endothelial cell	Epithelial cell	0	0.978
EFNB2_EPHB3	Endothelial cell|Fibroblast	EFNB2	EPHB3	Endothelial cell	Fibroblast	0	0.89225
EFNB2_EPHB3	Epithelial cell|Epithelial cell	EFNB2	EPHB3	Epithelial cell	Epithelial cell	0	0.77925
EFNB2_EPHB3	Epithelial cell|Fibroblast	EFNB2	EPHB3	Epithelial cell	Fibroblast	0	0.69325
EFNB2_EPHB3	Smooth muscle cell|Epithelial cell	EFNB2	EPHB3	Smooth muscle cell	Epithelial cell	0	0.3265
EFNB2_EPHB3	Smooth muscle cell|Fibroblast	EFNB2	EPHB3	Smooth muscle cell	Fibroblast	0.004	0.24075
EFNB2_EPHB4	Endothelial cell|Endothelial cell	EFNB2	EPHB4	Endothelial cell	Endothelial cell	0	1.1195
EFNB2_EPHB4	Endothelial cell|Epithelial cell	EFNB2	EPHB4	Endothelial cell	Epithelial cell	0	0.93275
EFNB2_EPHB4	Endothelial cell|Fibroblast	EFNB2	EPHB4	Endothelial cell	Fibroblast	0	0.86125
EFNB2_EPHB4	Endothelial cell|Smooth muscle cell	EFNB2	EPHB4	Endothelial cell	Smooth muscle cell	0	0.83525
EFNB2_EPHB4	Epithelial cell|Endothelial cell	EFNB2	EPHB4	Epithelial cell	Endothelial cell	0	0.9205
EFNB2_EPHB4	Epithelial cell|Epithelial cell	EFNB2	EPHB4	Epithelial cell	Epithelial cell	0	0.734
EFNB2_EPHB4	Epithelial cell|Fibroblast	EFNB2	EPHB4	Epithelial cell	Fibroblast	0	0.66225
EFNB2_EPHB4	Epithelial cell|Smooth muscle cell	EFNB2	EPHB4	Epithelial cell	Smooth muscle cell	0	0.636
EFNB2_EPHB4	Smooth muscle cell|Endothelial cell	EFNB2	EPHB4	Smooth muscle cell	Endothelial cell	0	0.46775
EFNB2_EPHB4	Smooth muscle cell|Epithelial cell	EFNB2	EPHB4	Smooth muscle cell	Epithelial cell	0.016	0.28125
EFNB2_EPHB4	Smooth muscle cell|Fibroblast	EFNB2	EPHB4	Smooth muscle cell	Fibroblast	0.028	0.16225
EGFR_AREG	Epithelial cell|Epithelial cell	EGFR	AREG	Epithelial cell	Epithelial cell	0	6.56675
EGFR_AREG	Epithelial cell|ILC	EGFR	AREG	Epithelial cell	ILC	0.044	2.073
EGFR_AREG	Epithelial cell|T cell CD4+	EGFR	AREG	Epithelial cell	T cell CD4+	0.012	1.105
EGFR_AREG	Fibroblast|Epithelial cell	EGFR	AREG	Fibroblast	Epithelial cell	0	6.7295
EGFR_AREG	Fibroblast|ILC	EGFR	AREG	Fibroblast	ILC	0.04	2.23575
EGFR_AREG	Fibroblast|T cell CD4+	EGFR	AREG	Fibroblast	T cell CD4+	0	1.26775
EGFR_AREG	Smooth muscle cell|Epithelial cell	EGFR	AREG	Smooth muscle cell	Epithelial cell	0	6.401
EGFR_AREG	Smooth muscle cell|ILC	EGFR	AREG	Smooth muscle cell	ILC	0.084	1.90725
EGFR_AREG	Smooth muscle cell|T cell CD4+	EGFR	AREG	Smooth muscle cell	T cell CD4+	0	0.8305
EGFR_COPA	Epithelial cell|Dendritic cell	EGFR	COPA	Epithelial cell	Dendritic cell	0.063	0.501
EGFR_COPA	Epithelial cell|Endothelial cell	EGFR	COPA	Epithelial cell	Endothelial cell	0	0.6415
EGFR_COPA	Epithelial cell|Epithelial cell	EGFR	COPA	Epithelial cell	Epithelial cell	0	1.36
EGFR_COPA	Epithelial cell|Fibroblast	EGFR	COPA	Epithelial cell	Fibroblast	0	0.89375
EGFR_COPA	Epithelial cell|Macrophage	EGFR	COPA	Epithelial cell	Macrophage	0	0.60175
EGFR_COPA	Epithelial cell|Plasma cell	EGFR	COPA	Epithelial cell	Plasma cell	0	1.1125
EGFR_COPA	Epithelial cell|Smooth muscle cell	EGFR	COPA	Epithelial cell	Smooth muscle cell	0	0.73525
EGFR_COPA	Fibroblast|B cell	EGFR	COPA	Fibroblast	B cell	0	0.558
EGFR_COPA	Fibroblast|Dendritic cell	EGFR	COPA	Fibroblast	Dendritic cell	0	0.6635
EGFR_COPA	Fibroblast|Endothelial cell	EGFR	COPA	Fibroblast	Endothelial cell	0	0.80425
EGFR_COPA	Fibroblast|Epithelial cell	EGFR	COPA	Fibroblast	Epithelial cell	0	1.523
EGFR_COPA	Fibroblast|Fibroblast	EGFR	COPA	Fibroblast	Fibroblast	0	1.0565
EGFR_COPA	Fibroblast|ILC	EGFR	COPA	Fibroblast	ILC	0.008	0.54225
EGFR_COPA	Fibroblast|Macrophage	EGFR	COPA	Fibroblast	Macrophage	0	0.76425
EGFR_COPA	Fibroblast|Plasma cell	EGFR	COPA	Fibroblast	Plasma cell	0	1.2755
EGFR_COPA	Fibroblast|Smooth muscle cell	EGFR	COPA	Fibroblast	Smooth muscle cell	0	0.89775
EGFR_COPA	Fibroblast|T cell CD4+	EGFR	COPA	Fibroblast	T cell CD4+	0	0.55025
EGFR_COPA	Smooth muscle cell|Endothelial cell	EGFR	COPA	Smooth muscle cell	Endothelial cell	0	0.37175
EGFR_COPA	Smooth muscle cell|Epithelial cell	EGFR	COPA	Smooth muscle cell	Epithelial cell	0	1.1945
EGFR_COPA	Smooth muscle cell|Fibroblast	EGFR	COPA	Smooth muscle cell	Fibroblast	0	0.72825
EGFR_COPA	Smooth muscle cell|Macrophage	EGFR	COPA	Smooth muscle cell	Macrophage	0.028	0.33925
EGFR_COPA	Smooth muscle cell|Plasma cell	EGFR	COPA	Smooth muscle cell	Plasma cell	0	0.947
EGFR_COPA	Smooth muscle cell|Smooth muscle cell	EGFR	COPA	Smooth muscle cell	Smooth muscle cell	0	0.46075
EGFR_GRN	Epithelial cell|Dendritic cell	EGFR	GRN	Epithelial cell	Dendritic cell	0	1.07225
EGFR_GRN	Epithelial cell|Endothelial cell	EGFR	GRN	Epithelial cell	Endothelial cell	0	0.83525
EGFR_GRN	Epithelial cell|Epithelial cell	EGFR	GRN	Epithelial cell	Epithelial cell	0	0.68375
EGFR_GRN	Epithelial cell|Fibroblast	EGFR	GRN	Epithelial cell	Fibroblast	0	1.12675
EGFR_GRN	Epithelial cell|Macrophage	EGFR	GRN	Epithelial cell	Macrophage	0	1.28325
EGFR_GRN	Epithelial cell|Plasma cell	EGFR	GRN	Epithelial cell	Plasma cell	0	0.83425
EGFR_GRN	Epithelial cell|Smooth muscle cell	EGFR	GRN	Epithelial cell	Smooth muscle cell	0	0.771
EGFR_GRN	Fibroblast|Dendritic cell	EGFR	GRN	Fibroblast	Dendritic cell	0	1.235
EGFR_GRN	Fibroblast|Endothelial cell	EGFR	GRN	Fibroblast	Endothelial cell	0	0.998
EGFR_GRN	Fibroblast|Epithelial cell	EGFR	GRN	Fibroblast	Epithelial cell	0.071	0.9735
EGFR_GRN	Fibroblast|Fibroblast	EGFR	GRN	Fibroblast	Fibroblast	0	1.289
EGFR_GRN	Fibroblast|Macrophage	EGFR	GRN	Fibroblast	Macrophage	0	1.44575
EGFR_GRN	Fibroblast|Plasma cell	EGFR	GRN	Fibroblast	Plasma cell	0	0.997
EGFR_GRN	Fibroblast|Smooth muscle cell	EGFR	GRN	Fibroblast	Smooth muscle cell	0	0.93375
EGFR_GRN	Smooth muscle cell|Dendritic cell	EGFR	GRN	Smooth muscle cell	Dendritic cell	0	0.90675
EGFR_GRN	Smooth muscle cell|Endothelial cell	EGFR	GRN	Smooth muscle cell	Endothelial cell	0	0.66975
EGFR_GRN	Smooth muscle cell|Fibroblast	EGFR	GRN	Smooth muscle cell	Fibroblast	0	0.961
EGFR_GRN	Smooth muscle cell|Macrophage	EGFR	GRN	Smooth muscle cell	Macrophage	0	1.1175
EGFR_GRN	Smooth muscle cell|Plasma cell	EGFR	GRN	Smooth muscle cell	Plasma cell	0.016	0.6685
EGFR_GRN	Smooth muscle cell|Smooth muscle cell	EGFR	GRN	Smooth muscle cell	Smooth muscle cell	0.004	0.48275
EGFR_HBEGF	Epithelial cell|Endothelial cell	EGFR	HBEGF	Epithelial cell	Endothelial cell	0	2.368
EGFR_HBEGF	Epithelial cell|Epithelial cell	EGFR	HBEGF	Epithelial cell	Epithelial cell	0	5.63175
EGFR_HBEGF	Fibroblast|Endothelial cell	EGFR	HBEGF	Fibroblast	Endothelial cell	0	2.531
EGFR_HBEGF	Fibroblast|Epithelial cell	EGFR	HBEGF	Fibroblast	Epithelial cell	0	5.79475
EGFR_HBEGF	Fibroblast|Fibroblast	EGFR	HBEGF	Fibroblast	Fibroblast	0.04	0.46875
EGFR_HBEGF	Fibroblast|Smooth muscle cell	EGFR	HBEGF	Fibroblast	Smooth muscle cell	0.043	0.638
EGFR_HBEGF	Smooth muscle cell|Endothelial cell	EGFR	HBEGF	Smooth muscle cell	Endothelial cell	0	2.2025
EGFR_HBEGF	Smooth muscle cell|Epithelial cell	EGFR	HBEGF	Smooth muscle cell	Epithelial cell	0	5.46625
EGFR_MIF	Epithelial cell|Epithelial cell	EGFR	MIF	Epithelial cell	Epithelial cell	0	3.4135
EGFR_MIF	Epithelial cell|Fibroblast	EGFR	MIF	Epithelial cell	Fibroblast	0.036	0.792
EGFR_MIF	Epithelial cell|Plasma cell	EGFR	MIF	Epithelial cell	Plasma cell	0.003	2.848
EGFR_MIF	Epithelial cell|Smooth muscle cell	EGFR	MIF	Epithelial cell	Smooth muscle cell	0.02	1.58475
EGFR_MIF	Fibroblast|B cell	EGFR	MIF	Fibroblast	B cell	0	0.9975
EGFR_MIF	Fibroblast|Epithelial cell	EGFR	MIF	Fibroblast	Epithelial cell	0	3.576
EGFR_MIF	Fibroblast|Fibroblast	EGFR	MIF	Fibroblast	Fibroblast	0	0.8915
EGFR_MIF	Fibroblast|Macrophage	EGFR	MIF	Fibroblast	Macrophage	0.004	0.763
EGFR_MIF	Fibroblast|Plasma cell	EGFR	MIF	Fibroblast	Plasma cell	0.003	3.0105
EGFR_MIF	Fibroblast|Smooth muscle cell	EGFR	MIF	Fibroblast	Smooth muscle cell	0.004	1.748
EGFR_MIF	Fibroblast|T cell CD4+	EGFR	MIF	Fibroblast	T cell CD4+	0.043	0.694
EGFR_MIF	Smooth muscle cell|Epithelial cell	EGFR	MIF	Smooth muscle cell	Epithelial cell	0	3.24775
EGFR_MIF	Smooth muscle cell|Fibroblast	EGFR	MIF	Smooth muscle cell	Fibroblast	0.064	0.69575
EGFR_MIF	Smooth muscle cell|Plasma cell	EGFR	MIF	Smooth muscle cell	Plasma cell	0.003	2.6825
EGFR_MIF	Smooth muscle cell|Smooth muscle cell	EGFR	MIF	Smooth muscle cell	Smooth muscle cell	0.064	1.4195
EGFR_NRG1	Epithelial cell|Fibroblast	EGFR	NRG1	Epithelial cell	Fibroblast	0	1.13375
EGFR_NRG1	Epithelial cell|Macrophage	EGFR	NRG1	Epithelial cell	Macrophage	0.047	0.45125
EGFR_NRG1	Fibroblast|Fibroblast	EGFR	NRG1	Fibroblast	Fibroblast	0	1.29625
EGFR_NRG1	Fibroblast|Macrophage	EGFR	NRG1	Fibroblast	Macrophage	0	0.614
EGFR_NRG1	Smooth muscle cell|Fibroblast	EGFR	NRG1	Smooth muscle cell	Fibroblast	0	0.968
EGFR_TGFA	Epithelial cell|Epithelial cell	EGFR	TGFA	Epithelial cell	Epithelial cell	0	0.38875
EGFR_TGFA	Fibroblast|Epithelial cell	EGFR	TGFA	Fibroblast	Epithelial cell	0	0.55125
EGFR_TGFA	Smooth muscle cell|Epithelial cell	EGFR	TGFA	Smooth muscle cell	Epithelial cell	0	0.223
EGFR_TGFB1	Epithelial cell|B cell	EGFR	TGFB1	Epithelial cell	B cell	0	0.76675
EGFR_TGFB1	Epithelial cell|Dendritic cell	EGFR	TGFB1	Epithelial cell	Dendritic cell	0.048	0.5615
EGFR_TGFB1	Epithelial cell|Endothelial cell	EGFR	TGFB1	Epithelial cell	Endothelial cell	0	0.82375
EGFR_TGFB1	Epithelial cell|Macrophage	EGFR	TGFB1	Epithelial cell	Macrophage	0	1.70025
EGFR_TGFB1	Fibroblast|B cell	EGFR	TGFB1	Fibroblast	B cell	0	0.9295
EGFR_TGFB1	Fibroblast|Dendritic cell	EGFR	TGFB1	Fibroblast	Dendritic cell	0.004	0.85025
EGFR_TGFB1	Fibroblast|Endothelial cell	EGFR	TGFB1	Fibroblast	Endothelial cell	0	0.98625
EGFR_TGFB1	Fibroblast|ILC	EGFR	TGFB1	Fibroblast	ILC	0.043	0.70825
EGFR_TGFB1	Fibroblast|Macrophage	EGFR	TGFB1	Fibroblast	Macrophage	0	1.8635
EGFR_TGFB1	Fibroblast|T cell CD4+	EGFR	TGFB1	Fibroblast	T cell CD4+	0.027	0.69525
EGFR_TGFB1	Smooth muscle cell|B cell	EGFR	TGFB1	Smooth muscle cell	B cell	0.008	0.4855
EGFR_TGFB1	Smooth muscle cell|Endothelial cell	EGFR	TGFB1	Smooth muscle cell	Endothelial cell	0.088	0.50825
EGFR_TGFB1	Smooth muscle cell|Macrophage	EGFR	TGFB1	Smooth muscle cell	Macrophage	0	1.535
EPHA1_EFNA5	Epithelial cell|Fibroblast	EPHA1	EFNA5	Epithelial cell	Fibroblast	0	0.39375
EPHA2_EFNA5	Endothelial cell|Fibroblast	EPHA2	EFNA5	Endothelial cell	Fibroblast	0	0.51125
EPHA2_EFNA5	Epithelial cell|Fibroblast	EPHA2	EFNA5	Epithelial cell	Fibroblast	0	0.77125
EPHA2_EFNA5	Smooth muscle cell|Fibroblast	EPHA2	EFNA5	Smooth muscle cell	Fibroblast	0	0.506
EPHA4_EFNB1	Endothelial cell|Endothelial cell	EPHA4	EFNB1	Endothelial cell	Endothelial cell	0	0.414
EPHA4_EFNB1	Endothelial cell|Epithelial cell	EPHA4	EFNB1	Endothelial cell	Epithelial cell	0	0.79775
EPHA4_EFNB1	Endothelial cell|Fibroblast	EPHA4	EFNB1	Endothelial cell	Fibroblast	0	0.37275
EPHA4_EFNB1	Endothelial cell|Smooth muscle cell	EPHA4	EFNB1	Endothelial cell	Smooth muscle cell	0	0.3385
EPHA4_EFNB1	Epithelial cell|Endothelial cell	EPHA4	EFNB1	Epithelial cell	Endothelial cell	0	0.2455
EPHA4_EFNB1	Epithelial cell|Epithelial cell	EPHA4	EFNB1	Epithelial cell	Epithelial cell	0	0.5595
EPHA4_EFNB1	Epithelial cell|Fibroblast	EPHA4	EFNB1	Epithelial cell	Fibroblast	0	0.22225
EPHA4_EFNB1	Epithelial cell|Smooth muscle cell	EPHA4	EFNB1	Epithelial cell	Smooth muscle cell	0	0.18975
EPHB2_EFNA5	Epithelial cell|Fibroblast	EPHB2	EFNA5	Epithelial cell	Fibroblast	0	0.62225
EPHB2_EFNA5	Fibroblast|Fibroblast	EPHB2	EFNA5	Fibroblast	Fibroblast	0	0.282
EPHB2_EFNB1	Epithelial cell|Endothelial cell	EPHB2	EFNB1	Epithelial cell	Endothelial cell	0	0.513
EPHB2_EFNB1	Epithelial cell|Epithelial cell	EPHB2	EFNB1	Epithelial cell	Epithelial cell	0	0.897
EPHB2_EFNB1	Epithelial cell|Fibroblast	EPHB2	EFNB1	Epithelial cell	Fibroblast	0	0.47125
EPHB2_EFNB1	Epithelial cell|Smooth muscle cell	EPHB2	EFNB1	Epithelial cell	Smooth muscle cell	0	0.43725
EPHB2_EFNB1	Fibroblast|Endothelial cell	EPHB2	EFNB1	Fibroblast	Endothelial cell	0	0.20375
EPHB2_EFNB1	Fibroblast|Epithelial cell	EPHB2	EFNB1	Fibroblast	Epithelial cell	0	0.474
EPHB2_EFNB1	Fibroblast|Fibroblast	EPHB2	EFNB1	Fibroblast	Fibroblast	0	0.17
EPHB2_EFNB1	Fibroblast|Smooth muscle cell	EPHB2	EFNB1	Fibroblast	Smooth muscle cell	0	0.1495
EPHB2_EFNB2	Epithelial cell|Endothelial cell	EPHB2	EFNB2	Epithelial cell	Endothelial cell	0	1.10025
EPHB2_EFNB2	Epithelial cell|Epithelial cell	EPHB2	EFNB2	Epithelial cell	Epithelial cell	0	0.90125
EPHB2_EFNB2	Epithelial cell|Smooth muscle cell	EPHB2	EFNB2	Epithelial cell	Smooth muscle cell	0	0.44875
EPHB2_EFNB2	Fibroblast|Endothelial cell	EPHB2	EFNB2	Fibroblast	Endothelial cell	0	0.658
EPHB2_EFNB2	Fibroblast|Epithelial cell	EPHB2	EFNB2	Fibroblast	Epithelial cell	0	0.47475
EPHB3_EFNB1	Epithelial cell|Endothelial cell	EPHB3	EFNB1	Epithelial cell	Endothelial cell	0	0.39075
EPHB3_EFNB1	Epithelial cell|Epithelial cell	EPHB3	EFNB1	Epithelial cell	Epithelial cell	0	0.77475
EPHB3_EFNB1	Epithelial cell|Fibroblast	EPHB3	EFNB1	Epithelial cell	Fibroblast	0	0.34925
EPHB3_EFNB1	Epithelial cell|Smooth muscle cell	EPHB3	EFNB1	Epithelial cell	Smooth muscle cell	0	0.315
EPHB3_EFNB1	Fibroblast|Endothelial cell	EPHB3	EFNB1	Fibroblast	Endothelial cell	0	0.305
EPHB3_EFNB1	Fibroblast|Epithelial cell	EPHB3	EFNB1	Fibroblast	Epithelial cell	0	0.68875
EPHB3_EFNB1	Fibroblast|Fibroblast	EPHB3	EFNB1	Fibroblast	Fibroblast	0	0.26375
EPHB3_EFNB1	Fibroblast|Smooth muscle cell	EPHB3	EFNB1	Fibroblast	Smooth muscle cell	0	0.2295
EPHB4_EFNB1	Endothelial cell|Endothelial cell	EPHB4	EFNB1	Endothelial cell	Endothelial cell	0	0.532
EPHB4_EFNB1	Endothelial cell|Epithelial cell	EPHB4	EFNB1	Endothelial cell	Epithelial cell	0	0.91625
EPHB4_EFNB1	Endothelial cell|Fibroblast	EPHB4	EFNB1	Endothelial cell	Fibroblast	0	0.49075
EPHB4_EFNB1	Endothelial cell|Smooth muscle cell	EPHB4	EFNB1	Endothelial cell	Smooth muscle cell	0	0.45675
EPHB4_EFNB1	Epithelial cell|Endothelial cell	EPHB4	EFNB1	Epithelial cell	Endothelial cell	0	0.3455
EPHB4_EFNB1	Epithelial cell|Epithelial cell	EPHB4	EFNB1	Epithelial cell	Epithelial cell	0	0.72925
EPHB4_EFNB1	Epithelial cell|Fibroblast	EPHB4	EFNB1	Epithelial cell	Fibroblast	0	0.304
EPHB4_EFNB1	Epithelial cell|Smooth muscle cell	EPHB4	EFNB1	Epithelial cell	Smooth muscle cell	0	0.27
EPHB4_EFNB1	Fibroblast|Endothelial cell	EPHB4	EFNB1	Fibroblast	Endothelial cell	0	0.2745
EPHB4_EFNB1	Fibroblast|Epithelial cell	EPHB4	EFNB1	Fibroblast	Epithelial cell	0	0.65775
EPHB4_EFNB1	Fibroblast|Fibroblast	EPHB4	EFNB1	Fibroblast	Fibroblast	0	0.23275
EPHB4_EFNB1	Fibroblast|Smooth muscle cell	EPHB4	EFNB1	Fibroblast	Smooth muscle cell	0	0.19875
EPHB4_EFNB1	Smooth muscle cell|Endothelial cell	EPHB4	EFNB1	Smooth muscle cell	Endothelial cell	0	0.24775
EPHB4_EFNB1	Smooth muscle cell|Epithelial cell	EPHB4	EFNB1	Smooth muscle cell	Epithelial cell	0	0.6315
EPHB4_EFNB1	Smooth muscle cell|Fibroblast	EPHB4	EFNB1	Smooth muscle cell	Fibroblast	0.04	0.20625
EPHB4_EFNB1	Smooth muscle cell|Smooth muscle cell	EPHB4	EFNB1	Smooth muscle cell	Smooth muscle cell	0.02	0.1375
ERBB3_NRG1	Epithelial cell|Fibroblast	ERBB3	NRG1	Epithelial cell	Fibroblast	0	1.41525
ERBB3_NRG1	Epithelial cell|Macrophage	ERBB3	NRG1	Epithelial cell	Macrophage	0	0.73325
EREG_EGFR	Fibroblast|Epithelial cell	EREG	EGFR	Fibroblast	Epithelial cell	0	1.703
EREG_EGFR	Fibroblast|Fibroblast	EREG	EGFR	Fibroblast	Fibroblast	0	1.8655
EREG_EGFR	Fibroblast|Smooth muscle cell	EREG	EGFR	Fibroblast	Smooth muscle cell	0	1.53725
ESAM_ESAM	Endothelial cell|Endothelial cell	ESAM	ESAM	Endothelial cell	Endothelial cell	0	4.39
ESAM_ESAM	Endothelial cell|Smooth muscle cell	ESAM	ESAM	Endothelial cell	Smooth muscle cell	0	3.26775
ESAM_ESAM	Smooth muscle cell|Endothelial cell	ESAM	ESAM	Smooth muscle cell	Endothelial cell	0	3.26775
ESAM_ESAM	Smooth muscle cell|Smooth muscle cell	ESAM	ESAM	Smooth muscle cell	Smooth muscle cell	0	2.14575
F10_aMb2 complex	Macrophage|Macrophage	F10	aMb2 complex	Macrophage	Macrophage	0	1.553
F10_aMb2 complex	Macrophage|NK cell	F10	aMb2 complex	Macrophage	NK cell	0	0.7255
F11R_aLb2 complex	Endothelial cell|B cell	F11R	aLb2 complex	Endothelial cell	B cell	0	0.7605
F11R_aLb2 complex	Endothelial cell|Dendritic cell	F11R	aLb2 complex	Endothelial cell	Dendritic cell	0	1.03775
F11R_aLb2 complex	Endothelial cell|Macrophage	F11R	aLb2 complex	Endothelial cell	Macrophage	0	1.283
F11R_aLb2 complex	Endothelial cell|NK cell	F11R	aLb2 complex	Endothelial cell	NK cell	0	0.9255
F11R_aLb2 complex	Endothelial cell|Plasma cell	F11R	aLb2 complex	Endothelial cell	Plasma cell	0	1.26125
F11R_aLb2 complex	Endothelial cell|T cell CD4+	F11R	aLb2 complex	Endothelial cell	T cell CD4+	0	1.07425
F11R_aLb2 complex	Endothelial cell|T cell CD8+	F11R	aLb2 complex	Endothelial cell	T cell CD8+	0	1.10125
F11R_aLb2 complex	Epithelial cell|B cell	F11R	aLb2 complex	Epithelial cell	B cell	0	1.232
F11R_aLb2 complex	Epithelial cell|Dendritic cell	F11R	aLb2 complex	Epithelial cell	Dendritic cell	0	1.64325
F11R_aLb2 complex	Epithelial cell|Macrophage	F11R	aLb2 complex	Epithelial cell	Macrophage	0	1.88775
F11R_aLb2 complex	Epithelial cell|NK cell	F11R	aLb2 complex	Epithelial cell	NK cell	0	1.2305
F11R_aLb2 complex	Epithelial cell|Plasma cell	F11R	aLb2 complex	Epithelial cell	Plasma cell	0	1.86675
F11R_aLb2 complex	Epithelial cell|T cell CD4+	F11R	aLb2 complex	Epithelial cell	T cell CD4+	0	1.6795
F11R_aLb2 complex	Epithelial cell|T cell CD8+	F11R	aLb2 complex	Epithelial cell	T cell CD8+	0	1.70625
F11R_aLb2 complex	Macrophage|Macrophage	F11R	aLb2 complex	Macrophage	Macrophage	0	0.52525
F11R_aLb2 complex	Macrophage|NK cell	F11R	aLb2 complex	Macrophage	NK cell	0.02	0.3365
F11R_aLb2 complex	Macrophage|Plasma cell	F11R	aLb2 complex	Macrophage	Plasma cell	0	0.50375
F11R_aLb2 complex	Macrophage|T cell CD8+	F11R	aLb2 complex	Macrophage	T cell CD8+	0.087	0.269
F11R_aLb2 complex	Smooth muscle cell|Macrophage	F11R	aLb2 complex	Smooth muscle cell	Macrophage	0.032	0.35375
F11R_aLb2 complex	Smooth muscle cell|Plasma cell	F11R	aLb2 complex	Smooth muscle cell	Plasma cell	0	0.414
FAM3C_CLEC2D	B cell|Endothelial cell	FAM3C	CLEC2D	B cell	Endothelial cell	0	0.805
FAM3C_CLEC2D	B cell|Macrophage	FAM3C	CLEC2D	B cell	Macrophage	0	0.477
FAM3C_CLEC2D	Endothelial cell|Endothelial cell	FAM3C	CLEC2D	Endothelial cell	Endothelial cell	0	1.2005
FAM3C_CLEC2D	Endothelial cell|Epithelial cell	FAM3C	CLEC2D	Endothelial cell	Epithelial cell	0.015	0.474
FAM3C_CLEC2D	Endothelial cell|Fibroblast	FAM3C	CLEC2D	Endothelial cell	Fibroblast	0.023	0.39775
FAM3C_CLEC2D	Endothelial cell|Macrophage	FAM3C	CLEC2D	Endothelial cell	Macrophage	0	0.72725
FAM3C_CLEC2D	Endothelial cell|Plasma cell	FAM3C	CLEC2D	Endothelial cell	Plasma cell	0.079	0.4105
FAM3C_CLEC2D	Epithelial cell|Endothelial cell	FAM3C	CLEC2D	Epithelial cell	Endothelial cell	0	1.1805
FAM3C_CLEC2D	Epithelial cell|Fibroblast	FAM3C	CLEC2D	Epithelial cell	Fibroblast	0.059	0.38525
FAM3C_CLEC2D	Epithelial cell|Macrophage	FAM3C	CLEC2D	Epithelial cell	Macrophage	0	0.70675
FAM3C_CLEC2D	Fibroblast|Dendritic cell	FAM3C	CLEC2D	Fibroblast	Dendritic cell	0.084	0.64575
FAM3C_CLEC2D	Fibroblast|Endothelial cell	FAM3C	CLEC2D	Fibroblast	Endothelial cell	0	1.322
FAM3C_CLEC2D	Fibroblast|Epithelial cell	FAM3C	CLEC2D	Fibroblast	Epithelial cell	0	0.57525
FAM3C_CLEC2D	Fibroblast|Fibroblast	FAM3C	CLEC2D	Fibroblast	Fibroblast	0.004	0.644
FAM3C_CLEC2D	Fibroblast|Macrophage	FAM3C	CLEC2D	Fibroblast	Macrophage	0	0.84825
FAM3C_CLEC2D	Fibroblast|NK cell	FAM3C	CLEC2D	Fibroblast	NK cell	0.044	0.5485
FAM3C_CLEC2D	Fibroblast|Plasma cell	FAM3C	CLEC2D	Fibroblast	Plasma cell	0	0.51175
FAM3C_CLEC2D	Fibroblast|Smooth muscle cell	FAM3C	CLEC2D	Fibroblast	Smooth muscle cell	0	0.6725
FAM3C_CLEC2D	Fibroblast|T cell CD4+	FAM3C	CLEC2D	Fibroblast	T cell CD4+	0	0.46475
FAM3C_CLEC2D	Smooth muscle cell|Endothelial cell	FAM3C	CLEC2D	Smooth muscle cell	Endothelial cell	0	1.2155
FAM3C_CLEC2D	Smooth muscle cell|Epithelial cell	FAM3C	CLEC2D	Smooth muscle cell	Epithelial cell	0.015	0.4845
FAM3C_CLEC2D	Smooth muscle cell|Fibroblast	FAM3C	CLEC2D	Smooth muscle cell	Fibroblast	0.044	0.5375
FAM3C_CLEC2D	Smooth muscle cell|Macrophage	FAM3C	CLEC2D	Smooth muscle cell	Macrophage	0	0.742
FAM3C_CLEC2D	Smooth muscle cell|Plasma cell	FAM3C	CLEC2D	Smooth muscle cell	Plasma cell	0.047	0.42125
FAM3C_CLEC2D	Smooth muscle cell|Smooth muscle cell	FAM3C	CLEC2D	Smooth muscle cell	Smooth muscle cell	0.087	0.44075
FAM3C_CLEC2D	T cell CD4+|Endothelial cell	FAM3C	CLEC2D	T cell CD4+	Endothelial cell	0	1.11025
FAM3C_CLEC2D	T cell CD4+|Macrophage	FAM3C	CLEC2D	T cell CD4+	Macrophage	0	0.63675
FAM3C_CLEC2D	T cell CD8+|Endothelial cell	FAM3C	CLEC2D	T cell CD8+	Endothelial cell	0	1.1095
FAM3C_CLEC2D	T cell CD8+|Macrophage	FAM3C	CLEC2D	T cell CD8+	Macrophage	0.024	0.49275
FBN1_a5b1 complex	Endothelial cell|Endothelial cell	FBN1	a5b1 complex	Endothelial cell	Endothelial cell	0.004	0.822
FBN1_a5b1 complex	Endothelial cell|Macrophage	FBN1	a5b1 complex	Endothelial cell	Macrophage	0.004	0.539
FBN1_a5b1 complex	Endothelial cell|Smooth muscle cell	FBN1	a5b1 complex	Endothelial cell	Smooth muscle cell	0.07	0.5095
FBN1_a5b1 complex	Fibroblast|Endothelial cell	FBN1	a5b1 complex	Fibroblast	Endothelial cell	0	3.37775
FBN1_a5b1 complex	Fibroblast|Fibroblast	FBN1	a5b1 complex	Fibroblast	Fibroblast	0	3.2365
FBN1_a5b1 complex	Fibroblast|Macrophage	FBN1	a5b1 complex	Fibroblast	Macrophage	0	3.2575
FBN1_a5b1 complex	Fibroblast|Smooth muscle cell	FBN1	a5b1 complex	Fibroblast	Smooth muscle cell	0	3.208
FBN1_a5b1 complex	Smooth muscle cell|Endothelial cell	FBN1	a5b1 complex	Smooth muscle cell	Endothelial cell	0	1.13775
FBN1_a5b1 complex	Smooth muscle cell|Fibroblast	FBN1	a5b1 complex	Smooth muscle cell	Fibroblast	0	0.83925
FBN1_a5b1 complex	Smooth muscle cell|Macrophage	FBN1	a5b1 complex	Smooth muscle cell	Macrophage	0.028	1.018
FBN1_a5b1 complex	Smooth muscle cell|Smooth muscle cell	FBN1	a5b1 complex	Smooth muscle cell	Smooth muscle cell	0	0.79425
FFAR2_FAM3C	Epithelial cell|Endothelial cell	FFAR2	FAM3C	Epithelial cell	Endothelial cell	0	0.59125
FFAR2_FAM3C	Epithelial cell|Epithelial cell	FFAR2	FAM3C	Epithelial cell	Epithelial cell	0	0.576
FFAR2_FAM3C	Epithelial cell|Fibroblast	FFAR2	FAM3C	Epithelial cell	Fibroblast	0	0.6835
FFAR2_FAM3C	Epithelial cell|Smooth muscle cell	FFAR2	FAM3C	Epithelial cell	Smooth muscle cell	0	0.599
FFAR2_FAM3C	Epithelial cell|T cell CD4+	FFAR2	FAM3C	Epithelial cell	T cell CD4+	0	0.53275
FFAR2_FAM3C	Epithelial cell|T cell CD8+	FFAR2	FAM3C	Epithelial cell	T cell CD8+	0	0.54325
FFAR2_TNF	Epithelial cell|Epithelial cell	FFAR2	TNF	Epithelial cell	Epithelial cell	0	1.145
FFAR2_TNF	Epithelial cell|ILC	FFAR2	TNF	Epithelial cell	ILC	0	0.537
FFAR2_TNF	Epithelial cell|Macrophage	FFAR2	TNF	Epithelial cell	Macrophage	0	0.802
FGF10_FGFR1	Fibroblast|Endothelial cell	FGF10	FGFR1	Fibroblast	Endothelial cell	0	0.76425
FGF10_FGFR1	Fibroblast|Fibroblast	FGF10	FGFR1	Fibroblast	Fibroblast	0	1.63875
FGF10_FGFR1	Fibroblast|Smooth muscle cell	FGF10	FGFR1	Fibroblast	Smooth muscle cell	0	0.83025
FGF10_FGFR2	Fibroblast|Epithelial cell	FGF10	FGFR2	Fibroblast	Epithelial cell	0	0.6115
FGF10_FGFR2	Fibroblast|Fibroblast	FGF10	FGFR2	Fibroblast	Fibroblast	0	0.808
FGF1_FGFR1	Smooth muscle cell|Endothelial cell	FGF1	FGFR1	Smooth muscle cell	Endothelial cell	0	0.576
FGF1_FGFR1	Smooth muscle cell|Fibroblast	FGF1	FGFR1	Smooth muscle cell	Fibroblast	0	1.4505
FGF1_FGFR1	Smooth muscle cell|Smooth muscle cell	FGF1	FGFR1	Smooth muscle cell	Smooth muscle cell	0	0.642
FGF1_FGFR2	Smooth muscle cell|Epithelial cell	FGF1	FGFR2	Smooth muscle cell	Epithelial cell	0	0.423
FGF1_FGFR2	Smooth muscle cell|Fibroblast	FGF1	FGFR2	Smooth muscle cell	Fibroblast	0	0.6195
FGF1_FGFR3	Smooth muscle cell|Endothelial cell	FGF1	FGFR3	Smooth muscle cell	Endothelial cell	0	0.35925
FGF1_FGFR3	Smooth muscle cell|Epithelial cell	FGF1	FGFR3	Smooth muscle cell	Epithelial cell	0	0.2925
FGF1_TGFBR3	Smooth muscle cell|Endothelial cell	FGF1	TGFBR3	Smooth muscle cell	Endothelial cell	0	0.53175
FGF1_TGFBR3	Smooth muscle cell|Fibroblast	FGF1	TGFBR3	Smooth muscle cell	Fibroblast	0	1.848
FGF1_TGFBR3	Smooth muscle cell|Smooth muscle cell	FGF1	TGFBR3	Smooth muscle cell	Smooth muscle cell	0	1.21
FGF1_aVb3 complex	Smooth muscle cell|B cell	FGF1	aVb3 complex	Smooth muscle cell	B cell	0	0.253
FGF1_aVb3 complex	Smooth muscle cell|Endothelial cell	FGF1	aVb3 complex	Smooth muscle cell	Endothelial cell	0	0.35925
FGF1_aVb3 complex	Smooth muscle cell|Fibroblast	FGF1	aVb3 complex	Smooth muscle cell	Fibroblast	0	0.391
FGF1_aVb3 complex	Smooth muscle cell|ILC	FGF1	aVb3 complex	Smooth muscle cell	ILC	0	0.25375
FGF1_aVb3 complex	Smooth muscle cell|NK cell	FGF1	aVb3 complex	Smooth muscle cell	NK cell	0.04	0.2235
FGF1_aVb3 complex	Smooth muscle cell|Smooth muscle cell	FGF1	aVb3 complex	Smooth muscle cell	Smooth muscle cell	0	0.4295
FGF2_CD44	Fibroblast|Dendritic cell	FGF2	CD44	Fibroblast	Dendritic cell	0.02	1.743
FGF2_CD44	Fibroblast|Macrophage	FGF2	CD44	Fibroblast	Macrophage	0	4.56425
FGF2_CD44	Fibroblast|Plasma cell	FGF2	CD44	Fibroblast	Plasma cell	0	1.959
FGF2_FGFR1	Fibroblast|Endothelial cell	FGF2	FGFR1	Fibroblast	Endothelial cell	0	0.59575
FGF2_FGFR1	Fibroblast|Fibroblast	FGF2	FGFR1	Fibroblast	Fibroblast	0	1.47025
FGF2_FGFR1	Fibroblast|Smooth muscle cell	FGF2	FGFR1	Fibroblast	Smooth muscle cell	0	0.6615
FGF2_FGFR2	Fibroblast|Epithelial cell	FGF2	FGFR2	Fibroblast	Epithelial cell	0	0.44275
FGF2_FGFR2	Fibroblast|Fibroblast	FGF2	FGFR2	Fibroblast	Fibroblast	0	0.639
FGF2_FGFR3	Fibroblast|Endothelial cell	FGF2	FGFR3	Fibroblast	Endothelial cell	0	0.379
FGF2_FGFR3	Fibroblast|Epithelial cell	FGF2	FGFR3	Fibroblast	Epithelial cell	0	0.29925
FGF2_aVb3 complex	Fibroblast|B cell	FGF2	aVb3 complex	Fibroblast	B cell	0	0.303
FGF2_aVb3 complex	Fibroblast|Endothelial cell	FGF2	aVb3 complex	Fibroblast	Endothelial cell	0	0.37925
FGF2_aVb3 complex	Fibroblast|Fibroblast	FGF2	aVb3 complex	Fibroblast	Fibroblast	0	0.41025
FGF2_aVb3 complex	Fibroblast|ILC	FGF2	aVb3 complex	Fibroblast	ILC	0	0.2605
FGF2_aVb3 complex	Fibroblast|NK cell	FGF2	aVb3 complex	Fibroblast	NK cell	0.032	0.23025
FGF2_aVb3 complex	Fibroblast|Smooth muscle cell	FGF2	aVb3 complex	Fibroblast	Smooth muscle cell	0	0.44925
FGF7_FGFR2	Fibroblast|Epithelial cell	FGF7	FGFR2	Fibroblast	Epithelial cell	0	0.5575
FGF7_FGFR2	Fibroblast|Fibroblast	FGF7	FGFR2	Fibroblast	Fibroblast	0	0.75375
FGF7_FGFR3	Fibroblast|Endothelial cell	FGF7	FGFR3	Fibroblast	Endothelial cell	0	0.494
FGF7_FGFR3	Fibroblast|Epithelial cell	FGF7	FGFR3	Fibroblast	Epithelial cell	0	0.43925
FGFR1_FGF7	Endothelial cell|Fibroblast	FGFR1	FGF7	Endothelial cell	Fibroblast	0	0.7105
FGFR1_FGF7	Fibroblast|Fibroblast	FGFR1	FGF7	Fibroblast	Fibroblast	0	1.585
FGFR1_FGF7	Smooth muscle cell|Fibroblast	FGFR1	FGF7	Smooth muscle cell	Fibroblast	0	0.7765
FGFR1_FGFR2	Endothelial cell|Epithelial cell	FGFR1	FGFR2	Endothelial cell	Epithelial cell	0.004	0.48325
FGFR1_FGFR2	Endothelial cell|Fibroblast	FGFR1	FGFR2	Endothelial cell	Fibroblast	0	0.67975
FGFR1_FGFR2	Fibroblast|Epithelial cell	FGFR1	FGFR2	Fibroblast	Epithelial cell	0	1.35825
FGFR1_FGFR2	Fibroblast|Fibroblast	FGFR1	FGFR2	Fibroblast	Fibroblast	0	1.5545
FGFR1_FGFR2	Smooth muscle cell|Epithelial cell	FGFR1	FGFR2	Smooth muscle cell	Epithelial cell	0.004	0.54925
FGFR1_FGFR2	Smooth muscle cell|Fibroblast	FGFR1	FGFR2	Smooth muscle cell	Fibroblast	0	0.746
FGFR1_NCAM1	Endothelial cell|Fibroblast	FGFR1	NCAM1	Endothelial cell	Fibroblast	0	1.5715
FGFR1_NCAM1	Endothelial cell|Smooth muscle cell	FGFR1	NCAM1	Endothelial cell	Smooth muscle cell	0	0.77075
FGFR1_NCAM1	Fibroblast|Fibroblast	FGFR1	NCAM1	Fibroblast	Fibroblast	0	2.44575
FGFR1_NCAM1	Fibroblast|Smooth muscle cell	FGFR1	NCAM1	Fibroblast	Smooth muscle cell	0	1.36875
FGFR1_NCAM1	Smooth muscle cell|Fibroblast	FGFR1	NCAM1	Smooth muscle cell	Fibroblast	0	1.637
FGFR1_NCAM1	Smooth muscle cell|Smooth muscle cell	FGFR1	NCAM1	Smooth muscle cell	Smooth muscle cell	0	0.7915
FGFR2_CD83	Epithelial cell|B cell	FGFR2	CD83	Epithelial cell	B cell	0	1.86775
FGFR2_CD83	Epithelial cell|Dendritic cell	FGFR2	CD83	Epithelial cell	Dendritic cell	0	3.40075
FGFR2_CD83	Epithelial cell|Macrophage	FGFR2	CD83	Epithelial cell	Macrophage	0	3.3505
FGFR2_CD83	Fibroblast|B cell	FGFR2	CD83	Fibroblast	B cell	0	2.064
FGFR2_CD83	Fibroblast|Dendritic cell	FGFR2	CD83	Fibroblast	Dendritic cell	0	3.59725
FGFR2_CD83	Fibroblast|Macrophage	FGFR2	CD83	Fibroblast	Macrophage	0	3.547
FGFR2_EPHA4	Epithelial cell|Endothelial cell	FGFR2	EPHA4	Epithelial cell	Endothelial cell	0	0.4025
FGFR2_EPHA4	Epithelial cell|Epithelial cell	FGFR2	EPHA4	Epithelial cell	Epithelial cell	0	0.2395
FGFR2_EPHA4	Fibroblast|Endothelial cell	FGFR2	EPHA4	Fibroblast	Endothelial cell	0	0.59875
FGFR2_EPHA4	Fibroblast|Epithelial cell	FGFR2	EPHA4	Fibroblast	Epithelial cell	0	0.40425
FGFR2_FGFR3	Epithelial cell|Endothelial cell	FGFR2	FGFR3	Epithelial cell	Endothelial cell	0	0.267
FGFR2_FGFR3	Epithelial cell|Epithelial cell	FGFR2	FGFR3	Epithelial cell	Epithelial cell	0	0.25675
FGFR2_FGFR3	Fibroblast|Endothelial cell	FGFR2	FGFR3	Fibroblast	Endothelial cell	0	0.4635
FGFR2_FGFR3	Fibroblast|Epithelial cell	FGFR2	FGFR3	Fibroblast	Epithelial cell	0	0.39525
FGFR2_NECTIN1	Epithelial cell|Dendritic cell	FGFR2	NECTIN1	Epithelial cell	Dendritic cell	0.016	0.156
FGFR2_NECTIN1	Epithelial cell|Epithelial cell	FGFR2	NECTIN1	Epithelial cell	Epithelial cell	0	0.4115
FGFR2_NECTIN1	Epithelial cell|Fibroblast	FGFR2	NECTIN1	Epithelial cell	Fibroblast	0	0.2815
FGFR2_NECTIN1	Epithelial cell|Macrophage	FGFR2	NECTIN1	Epithelial cell	Macrophage	0	0.1955
FGFR2_NECTIN1	Fibroblast|Dendritic cell	FGFR2	NECTIN1	Fibroblast	Dendritic cell	0	0.28025
FGFR2_NECTIN1	Fibroblast|Epithelial cell	FGFR2	NECTIN1	Fibroblast	Epithelial cell	0	0.608
FGFR2_NECTIN1	Fibroblast|Fibroblast	FGFR2	NECTIN1	Fibroblast	Fibroblast	0	0.47825
FGFR2_NECTIN1	Fibroblast|Macrophage	FGFR2	NECTIN1	Fibroblast	Macrophage	0	0.33375
FGFR2_PTPRR	Epithelial cell|Endothelial cell	FGFR2	PTPRR	Epithelial cell	Endothelial cell	0	0.485
FGFR2_PTPRR	Fibroblast|Endothelial cell	FGFR2	PTPRR	Fibroblast	Endothelial cell	0	0.68125
FGFR2_XPR1	Epithelial cell|B cell	FGFR2	XPR1	Epithelial cell	B cell	0.039	0.264
FGFR2_XPR1	Epithelial cell|Endothelial cell	FGFR2	XPR1	Epithelial cell	Endothelial cell	0	0.36425
FGFR2_XPR1	Epithelial cell|Epithelial cell	FGFR2	XPR1	Epithelial cell	Epithelial cell	0	0.41575
FGFR2_XPR1	Epithelial cell|Fibroblast	FGFR2	XPR1	Epithelial cell	Fibroblast	0	0.3465
FGFR2_XPR1	Epithelial cell|Macrophage	FGFR2	XPR1	Epithelial cell	Macrophage	0.028	0.29275
FGFR2_XPR1	Epithelial cell|Plasma cell	FGFR2	XPR1	Epithelial cell	Plasma cell	0.076	0.20525
FGFR2_XPR1	Epithelial cell|Smooth muscle cell	FGFR2	XPR1	Epithelial cell	Smooth muscle cell	0	0.3355
FGFR2_XPR1	Fibroblast|B cell	FGFR2	XPR1	Fibroblast	B cell	0	0.4605
FGFR2_XPR1	Fibroblast|Endothelial cell	FGFR2	XPR1	Fibroblast	Endothelial cell	0	0.56075
FGFR2_XPR1	Fibroblast|Epithelial cell	FGFR2	XPR1	Fibroblast	Epithelial cell	0	0.61225
FGFR2_XPR1	Fibroblast|Fibroblast	FGFR2	XPR1	Fibroblast	Fibroblast	0	0.54325
FGFR2_XPR1	Fibroblast|Macrophage	FGFR2	XPR1	Fibroblast	Macrophage	0	0.48925
FGFR2_XPR1	Fibroblast|Plasma cell	FGFR2	XPR1	Fibroblast	Plasma cell	0	0.44525
FGFR2_XPR1	Fibroblast|Smooth muscle cell	FGFR2	XPR1	Fibroblast	Smooth muscle cell	0	0.532
FGFR2_XPR1	Fibroblast|T cell CD8+	FGFR2	XPR1	Fibroblast	T cell CD8+	0.024	0.45975
FGFR3_EPHA4	Endothelial cell|Endothelial cell	FGFR3	EPHA4	Endothelial cell	Endothelial cell	0	0.3385
FGFR3_EPHA4	Endothelial cell|Epithelial cell	FGFR3	EPHA4	Endothelial cell	Epithelial cell	0	0.189
FGFR3_EPHA4	Epithelial cell|Endothelial cell	FGFR3	EPHA4	Epithelial cell	Endothelial cell	0	0.29375
FGFR3_NECTIN1	Endothelial cell|Dendritic cell	FGFR3	NECTIN1	Endothelial cell	Dendritic cell	0.008	0.14325
FGFR3_NECTIN1	Endothelial cell|Epithelial cell	FGFR3	NECTIN1	Endothelial cell	Epithelial cell	0	0.34775
FGFR3_NECTIN1	Endothelial cell|Fibroblast	FGFR3	NECTIN1	Endothelial cell	Fibroblast	0	0.218
FGFR3_NECTIN1	Endothelial cell|Macrophage	FGFR3	NECTIN1	Endothelial cell	Macrophage	0	0.1285
FGFR3_NECTIN1	Epithelial cell|Epithelial cell	FGFR3	NECTIN1	Epithelial cell	Epithelial cell	0	0.19825
FGFR3_NECTIN1	Epithelial cell|Fibroblast	FGFR3	NECTIN1	Epithelial cell	Fibroblast	0	0.19525
FGFR3_NECTIN1	Epithelial cell|Macrophage	FGFR3	NECTIN1	Epithelial cell	Macrophage	0	0.18
FLT1 complex_PGF	Endothelial cell|Fibroblast	FLT1 complex	PGF	Endothelial cell	Fibroblast	0	2.92625
FLT1 complex_PGF	Endothelial cell|Smooth muscle cell	FLT1 complex	PGF	Endothelial cell	Smooth muscle cell	0	3.07775
FLT1 complex_VEGFA	Endothelial cell|Endothelial cell	FLT1 complex	VEGFA	Endothelial cell	Endothelial cell	0	2.94825
FLT1 complex_VEGFA	Endothelial cell|Epithelial cell	FLT1 complex	VEGFA	Endothelial cell	Epithelial cell	0	3.1655
FLT1 complex_VEGFA	Endothelial cell|Fibroblast	FLT1 complex	VEGFA	Endothelial cell	Fibroblast	0	3.12625
FLT1 complex_VEGFA	Endothelial cell|ILC	FLT1 complex	VEGFA	Endothelial cell	ILC	0	3.3055
FLT1 complex_VEGFA	Endothelial cell|Macrophage	FLT1 complex	VEGFA	Endothelial cell	Macrophage	0	3.4745
FLT1 complex_VEGFA	Endothelial cell|NK cell	FLT1 complex	VEGFA	Endothelial cell	NK cell	0	2.43925
FLT1 complex_VEGFA	Endothelial cell|Smooth muscle cell	FLT1 complex	VEGFA	Endothelial cell	Smooth muscle cell	0	2.283
FLT1 complex_VEGFB	Endothelial cell|Epithelial cell	FLT1 complex	VEGFB	Endothelial cell	Epithelial cell	0	3.035
FLT1 complex_VEGFB	Endothelial cell|Fibroblast	FLT1 complex	VEGFB	Endothelial cell	Fibroblast	0	2.9495
FLT1 complex_VEGFB	Endothelial cell|Plasma cell	FLT1 complex	VEGFB	Endothelial cell	Plasma cell	0	2.924
FLT1 complex_VEGFB	Endothelial cell|Smooth muscle cell	FLT1 complex	VEGFB	Endothelial cell	Smooth muscle cell	0	2.98775
FLT1_PGF	Endothelial cell|Fibroblast	FLT1	PGF	Endothelial cell	Fibroblast	0	5.948
FLT1_PGF	Endothelial cell|Smooth muscle cell	FLT1	PGF	Endothelial cell	Smooth muscle cell	0	6.0995
FLT1_VEGFB	Endothelial cell|Epithelial cell	FLT1	VEGFB	Endothelial cell	Epithelial cell	0	6.057
FLT1_VEGFB	Endothelial cell|Fibroblast	FLT1	VEGFB	Endothelial cell	Fibroblast	0	5.97175
FLT1_VEGFB	Endothelial cell|Plasma cell	FLT1	VEGFB	Endothelial cell	Plasma cell	0	5.9455
FLT1_VEGFB	Endothelial cell|Smooth muscle cell	FLT1	VEGFB	Endothelial cell	Smooth muscle cell	0	6.00975
FLT4_PDGFC	Endothelial cell|Smooth muscle cell	FLT4	PDGFC	Endothelial cell	Smooth muscle cell	0	0.43625
FLT4_VEGFC	Endothelial cell|Endothelial cell	FLT4	VEGFC	Endothelial cell	Endothelial cell	0	0.507
FLT4_VEGFC	Endothelial cell|Fibroblast	FLT4	VEGFC	Endothelial cell	Fibroblast	0	0.37775
FN1_a10b1 complex	Fibroblast|Smooth muscle cell	FN1	a10b1 complex	Fibroblast	Smooth muscle cell	0	7.33425
FN1_a10b1 complex	Smooth muscle cell|Smooth muscle cell	FN1	a10b1 complex	Smooth muscle cell	Smooth muscle cell	0	2.01125
FN1_a11b1 complex	Fibroblast|Fibroblast	FN1	a11b1 complex	Fibroblast	Fibroblast	0	7.36375
FN1_a11b1 complex	Smooth muscle cell|Fibroblast	FN1	a11b1 complex	Smooth muscle cell	Fibroblast	0	2.04025
FN1_a2b1 complex	Endothelial cell|Epithelial cell	FN1	a2b1 complex	Endothelial cell	Epithelial cell	0.08	0.8805
FN1_a2b1 complex	Fibroblast|Epithelial cell	FN1	a2b1 complex	Fibroblast	Epithelial cell	0	7.7025
FN1_a2b1 complex	Fibroblast|NK cell	FN1	a2b1 complex	Fibroblast	NK cell	0	5.3465
FN1_a2b1 complex	Macrophage|Epithelial cell	FN1	a2b1 complex	Macrophage	Epithelial cell	0	1.41225
FN1_a2b1 complex	Smooth muscle cell|Epithelial cell	FN1	a2b1 complex	Smooth muscle cell	Epithelial cell	0	2.3795
FN1_a2b1 complex	Smooth muscle cell|NK cell	FN1	a2b1 complex	Smooth muscle cell	NK cell	0.004	1.4295
FN1_a3b1 complex	Fibroblast|Endothelial cell	FN1	a3b1 complex	Fibroblast	Endothelial cell	0	7.3375
FN1_a3b1 complex	Fibroblast|Epithelial cell	FN1	a3b1 complex	Fibroblast	Epithelial cell	0	7.585
FN1_a3b1 complex	Fibroblast|Smooth muscle cell	FN1	a3b1 complex	Fibroblast	Smooth muscle cell	0	5.5625
FN1_a3b1 complex	Macrophage|Epithelial cell	FN1	a3b1 complex	Macrophage	Epithelial cell	0.056	1.34325
FN1_a3b1 complex	Smooth muscle cell|Endothelial cell	FN1	a3b1 complex	Smooth muscle cell	Endothelial cell	0	2.01425
FN1_a3b1 complex	Smooth muscle cell|Epithelial cell	FN1	a3b1 complex	Smooth muscle cell	Epithelial cell	0	2.2615
FN1_a3b1 complex	Smooth muscle cell|Smooth muscle cell	FN1	a3b1 complex	Smooth muscle cell	Smooth muscle cell	0	1.46
FN1_a4b1 complex	Fibroblast|B cell	FN1	a4b1 complex	Fibroblast	B cell	0	5.432
FN1_a4b1 complex	Fibroblast|Dendritic cell	FN1	a4b1 complex	Fibroblast	Dendritic cell	0	7.747
FN1_a4b1 complex	Fibroblast|Fibroblast	FN1	a4b1 complex	Fibroblast	Fibroblast	0	7.374
FN1_a4b1 complex	Fibroblast|ILC	FN1	a4b1 complex	Fibroblast	ILC	0	7.349
FN1_a4b1 complex	Fibroblast|Macrophage	FN1	a4b1 complex	Fibroblast	Macrophage	0	7.83975
FN1_a4b1 complex	Fibroblast|NK cell	FN1	a4b1 complex	Fibroblast	NK cell	0	5.6385
FN1_a4b1 complex	Fibroblast|Plasma cell	FN1	a4b1 complex	Fibroblast	Plasma cell	0	7.51675
FN1_a4b1 complex	Fibroblast|Smooth muscle cell	FN1	a4b1 complex	Fibroblast	Smooth muscle cell	0	8.1625
FN1_a4b1 complex	Fibroblast|T cell CD4+	FN1	a4b1 complex	Fibroblast	T cell CD4+	0	7.32625
FN1_a4b1 complex	Fibroblast|T cell CD8+	FN1	a4b1 complex	Fibroblast	T cell CD8+	0	5.38225
FN1_a4b1 complex	Smooth muscle cell|Dendritic cell	FN1	a4b1 complex	Smooth muscle cell	Dendritic cell	0	2.42375
FN1_a4b1 complex	Smooth muscle cell|Fibroblast	FN1	a4b1 complex	Smooth muscle cell	Fibroblast	0.027	1.46625
FN1_a4b1 complex	Smooth muscle cell|ILC	FN1	a4b1 complex	Smooth muscle cell	ILC	0.031	1.43625
FN1_a4b1 complex	Smooth muscle cell|Macrophage	FN1	a4b1 complex	Smooth muscle cell	Macrophage	0	2.5165
FN1_a4b1 complex	Smooth muscle cell|NK cell	FN1	a4b1 complex	Smooth muscle cell	NK cell	0.02	1.72175
FN1_a4b1 complex	Smooth muscle cell|Plasma cell	FN1	a4b1 complex	Smooth muscle cell	Plasma cell	0.035	2.19325
FN1_a4b1 complex	Smooth muscle cell|Smooth muscle cell	FN1	a4b1 complex	Smooth muscle cell	Smooth muscle cell	0	2.839
FN1_a4b1 complex	Smooth muscle cell|T cell CD4+	FN1	a4b1 complex	Smooth muscle cell	T cell CD4+	0.035	1.424
FN1_a4b7 complex	Fibroblast|B cell	FN1	a4b7 complex	Fibroblast	B cell	0	7.3165
FN1_a4b7 complex	Fibroblast|Dendritic cell	FN1	a4b7 complex	Fibroblast	Dendritic cell	0	7.612
FN1_a4b7 complex	Fibroblast|ILC	FN1	a4b7 complex	Fibroblast	ILC	0	7.5655
FN1_a4b7 complex	Fibroblast|Macrophage	FN1	a4b7 complex	Fibroblast	Macrophage	0	7.62025
FN1_a4b7 complex	Fibroblast|NK cell	FN1	a4b7 complex	Fibroblast	NK cell	0	5.40775
FN1_a4b7 complex	Fibroblast|Plasma cell	FN1	a4b7 complex	Fibroblast	Plasma cell	0	7.75475
FN1_a4b7 complex	Fibroblast|T cell CD4+	FN1	a4b7 complex	Fibroblast	T cell CD4+	0	7.52875
FN1_a4b7 complex	Fibroblast|T cell CD8+	FN1	a4b7 complex	Fibroblast	T cell CD8+	0	7.555
FN1_a4b7 complex	Macrophage|Plasma cell	FN1	a4b7 complex	Macrophage	Plasma cell	0	1.41125
FN1_a4b7 complex	Macrophage|T cell CD8+	FN1	a4b7 complex	Macrophage	T cell CD8+	0.072	1.31475
FN1_a4b7 complex	Smooth muscle cell|B cell	FN1	a4b7 complex	Smooth muscle cell	B cell	0.02	1.9935
FN1_a4b7 complex	Smooth muscle cell|Dendritic cell	FN1	a4b7 complex	Smooth muscle cell	Dendritic cell	0	2.28825
FN1_a4b7 complex	Smooth muscle cell|ILC	FN1	a4b7 complex	Smooth muscle cell	ILC	0	2.2425
FN1_a4b7 complex	Smooth muscle cell|Macrophage	FN1	a4b7 complex	Smooth muscle cell	Macrophage	0	2.297
FN1_a4b7 complex	Smooth muscle cell|NK cell	FN1	a4b7 complex	Smooth muscle cell	NK cell	0.008	1.49075
FN1_a4b7 complex	Smooth muscle cell|Plasma cell	FN1	a4b7 complex	Smooth muscle cell	Plasma cell	0	2.43125
FN1_a4b7 complex	Smooth muscle cell|T cell CD4+	FN1	a4b7 complex	Smooth muscle cell	T cell CD4+	0	2.2055
FN1_a4b7 complex	Smooth muscle cell|T cell CD8+	FN1	a4b7 complex	Smooth muscle cell	T cell CD8+	0.008	2.23175
FN1_a5b1 complex	Fibroblast|Endothelial cell	FN1	a5b1 complex	Fibroblast	Endothelial cell	0	7.721
FN1_a5b1 complex	Fibroblast|Fibroblast	FN1	a5b1 complex	Fibroblast	Fibroblast	0	7.58
FN1_a5b1 complex	Fibroblast|Macrophage	FN1	a5b1 complex	Fibroblast	Macrophage	0	7.60125
FN1_a5b1 complex	Fibroblast|Smooth muscle cell	FN1	a5b1 complex	Fibroblast	Smooth muscle cell	0	7.55125
FN1_a5b1 complex	Macrophage|Endothelial cell	FN1	a5b1 complex	Macrophage	Endothelial cell	0.1	1.43225
FN1_a5b1 complex	Smooth muscle cell|Endothelial cell	FN1	a5b1 complex	Smooth muscle cell	Endothelial cell	0	2.39775
FN1_a5b1 complex	Smooth muscle cell|Fibroblast	FN1	a5b1 complex	Smooth muscle cell	Fibroblast	0.004	2.25675
FN1_a5b1 complex	Smooth muscle cell|Macrophage	FN1	a5b1 complex	Smooth muscle cell	Macrophage	0	2.27775
FN1_a5b1 complex	Smooth muscle cell|Smooth muscle cell	FN1	a5b1 complex	Smooth muscle cell	Smooth muscle cell	0	2.228
FN1_a8b1 complex	Endothelial cell|Smooth muscle cell	FN1	a8b1 complex	Endothelial cell	Smooth muscle cell	0.039	0.9395
FN1_a8b1 complex	Fibroblast|Smooth muscle cell	FN1	a8b1 complex	Fibroblast	Smooth muscle cell	0	7.75575
FN1_a8b1 complex	Macrophage|Smooth muscle cell	FN1	a8b1 complex	Macrophage	Smooth muscle cell	0	1.4715
FN1_a8b1 complex	Smooth muscle cell|Smooth muscle cell	FN1	a8b1 complex	Smooth muscle cell	Smooth muscle cell	0	2.4325
FN1_aVb1 complex	Fibroblast|B cell	FN1	aVb1 complex	Fibroblast	B cell	0	5.3395
FN1_aVb1 complex	Fibroblast|Dendritic cell	FN1	aVb1 complex	Fibroblast	Dendritic cell	0	5.393
FN1_aVb1 complex	Fibroblast|Endothelial cell	FN1	aVb1 complex	Fibroblast	Endothelial cell	0	7.3945
FN1_aVb1 complex	Fibroblast|Epithelial cell	FN1	aVb1 complex	Fibroblast	Epithelial cell	0	7.68425
FN1_aVb1 complex	Fibroblast|Fibroblast	FN1	aVb1 complex	Fibroblast	Fibroblast	0	7.8405
FN1_aVb1 complex	Fibroblast|ILC	FN1	aVb1 complex	Fibroblast	ILC	0	7.349
FN1_aVb1 complex	Fibroblast|Macrophage	FN1	aVb1 complex	Fibroblast	Macrophage	0	7.483
FN1_aVb1 complex	Fibroblast|NK cell	FN1	aVb1 complex	Fibroblast	NK cell	0	5.45375
FN1_aVb1 complex	Fibroblast|Plasma cell	FN1	aVb1 complex	Fibroblast	Plasma cell	0	7.41275
FN1_aVb1 complex	Fibroblast|Smooth muscle cell	FN1	aVb1 complex	Fibroblast	Smooth muscle cell	0	7.8165
FN1_aVb1 complex	Fibroblast|T cell CD4+	FN1	aVb1 complex	Fibroblast	T cell CD4+	0	7.32625
FN1_aVb1 complex	Smooth muscle cell|B cell	FN1	aVb1 complex	Smooth muscle cell	B cell	0.079	1.42275
FN1_aVb1 complex	Smooth muscle cell|Endothelial cell	FN1	aVb1 complex	Smooth muscle cell	Endothelial cell	0.051	2.07125
FN1_aVb1 complex	Smooth muscle cell|Epithelial cell	FN1	aVb1 complex	Smooth muscle cell	Epithelial cell	0.004	2.361
FN1_aVb1 complex	Smooth muscle cell|Fibroblast	FN1	aVb1 complex	Smooth muscle cell	Fibroblast	0	2.517
FN1_aVb1 complex	Smooth muscle cell|ILC	FN1	aVb1 complex	Smooth muscle cell	ILC	0.079	2.02575
FN1_aVb1 complex	Smooth muscle cell|Macrophage	FN1	aVb1 complex	Smooth muscle cell	Macrophage	0.031	2.1595
FN1_aVb1 complex	Smooth muscle cell|Plasma cell	FN1	aVb1 complex	Smooth muscle cell	Plasma cell	0.055	2.08925
FN1_aVb1 complex	Smooth muscle cell|Smooth muscle cell	FN1	aVb1 complex	Smooth muscle cell	Smooth muscle cell	0	2.493
FN1_aVb1 complex	Smooth muscle cell|T cell CD4+	FN1	aVb1 complex	Smooth muscle cell	T cell CD4+	0.011	1.424
FN1_aVb3 complex	Fibroblast|B cell	FN1	aVb3 complex	Fibroblast	B cell	0	5.407
FN1_aVb3 complex	Fibroblast|Endothelial cell	FN1	aVb3 complex	Fibroblast	Endothelial cell	0	7.34075
FN1_aVb3 complex	Fibroblast|Fibroblast	FN1	aVb3 complex	Fibroblast	Fibroblast	0	7.37275
FN1_aVb3 complex	Fibroblast|ILC	FN1	aVb3 complex	Fibroblast	ILC	0	5.3335
FN1_aVb3 complex	Fibroblast|NK cell	FN1	aVb3 complex	Fibroblast	NK cell	0	5.3035
FN1_aVb3 complex	Fibroblast|Smooth muscle cell	FN1	aVb3 complex	Fibroblast	Smooth muscle cell	0	7.41125
FN1_aVb3 complex	Smooth muscle cell|B cell	FN1	aVb3 complex	Smooth muscle cell	B cell	0	1.66225
FN1_aVb3 complex	Smooth muscle cell|Endothelial cell	FN1	aVb3 complex	Smooth muscle cell	Endothelial cell	0.008	2.01775
FN1_aVb3 complex	Smooth muscle cell|Fibroblast	FN1	aVb3 complex	Smooth muscle cell	Fibroblast	0.008	2.0495
FN1_aVb3 complex	Smooth muscle cell|ILC	FN1	aVb3 complex	Smooth muscle cell	ILC	0	1.417
FN1_aVb3 complex	Smooth muscle cell|NK cell	FN1	aVb3 complex	Smooth muscle cell	NK cell	0.012	1.3865
FN1_aVb3 complex	Smooth muscle cell|Smooth muscle cell	FN1	aVb3 complex	Smooth muscle cell	Smooth muscle cell	0	2.088
FN1_aVb5 complex	Fibroblast|Epithelial cell	FN1	aVb5 complex	Fibroblast	Epithelial cell	0	7.39675
FN1_aVb5 complex	Fibroblast|Fibroblast	FN1	aVb5 complex	Fibroblast	Fibroblast	0	7.74875
FN1_aVb5 complex	Fibroblast|Macrophage	FN1	aVb5 complex	Fibroblast	Macrophage	0	7.483
FN1_aVb5 complex	Fibroblast|Plasma cell	FN1	aVb5 complex	Fibroblast	Plasma cell	0	5.3845
FN1_aVb5 complex	Fibroblast|Smooth muscle cell	FN1	aVb5 complex	Fibroblast	Smooth muscle cell	0	7.7925
FN1_aVb5 complex	Macrophage|Fibroblast	FN1	aVb5 complex	Macrophage	Fibroblast	0.052	1.4495
FN1_aVb5 complex	Macrophage|Smooth muscle cell	FN1	aVb5 complex	Macrophage	Smooth muscle cell	0.068	1.5165
FN1_aVb5 complex	Smooth muscle cell|Epithelial cell	FN1	aVb5 complex	Smooth muscle cell	Epithelial cell	0.035	2.0735
FN1_aVb5 complex	Smooth muscle cell|Fibroblast	FN1	aVb5 complex	Smooth muscle cell	Fibroblast	0	2.4255
FN1_aVb5 complex	Smooth muscle cell|Macrophage	FN1	aVb5 complex	Smooth muscle cell	Macrophage	0	2.1595
FN1_aVb5 complex	Smooth muscle cell|Plasma cell	FN1	aVb5 complex	Smooth muscle cell	Plasma cell	0.036	1.6395
FN1_aVb5 complex	Smooth muscle cell|Smooth muscle cell	FN1	aVb5 complex	Smooth muscle cell	Smooth muscle cell	0	2.469
FZD6_WNT4	Endothelial cell|Fibroblast	FZD6	WNT4	Endothelial cell	Fibroblast	0	0.8435
FZD6_WNT5A	Endothelial cell|Fibroblast	FZD6	WNT5A	Endothelial cell	Fibroblast	0	0.9045
FZD6_WNT5A	Endothelial cell|Smooth muscle cell	FZD6	WNT5A	Endothelial cell	Smooth muscle cell	0.004	0.1815
GDF11_ANTXR1	Smooth muscle cell|Fibroblast	GDF11	ANTXR1	Smooth muscle cell	Fibroblast	0	1.13425
GDF11_ANTXR1	Smooth muscle cell|Smooth muscle cell	GDF11	ANTXR1	Smooth muscle cell	Smooth muscle cell	0	0.679
GDF11_TGFR_AVR2A	Smooth muscle cell|Endothelial cell	GDF11	TGFR_AVR2A	Smooth muscle cell	Endothelial cell	0	0.29425
GDF11_TGFR_AVR2A	Smooth muscle cell|Epithelial cell	GDF11	TGFR_AVR2A	Smooth muscle cell	Epithelial cell	0	0.351
GDF11_TGFR_AVR2A	Smooth muscle cell|Fibroblast	GDF11	TGFR_AVR2A	Smooth muscle cell	Fibroblast	0	0.35175
GDF11_TGFR_AVR2A	Smooth muscle cell|Smooth muscle cell	GDF11	TGFR_AVR2A	Smooth muscle cell	Smooth muscle cell	0	0.23975
GMCSFR_CSF2	Dendritic cell|ILC	GMCSFR	CSF2	Dendritic cell	ILC	0	0.74775
GMCSFR_CSF2	Macrophage|ILC	GMCSFR	CSF2	Macrophage	ILC	0	0.9485
GPR19_ENHO	Plasma cell|Fibroblast	GPR19	ENHO	Plasma cell	Fibroblast	0	0.481
GPR19_ENHO	Plasma cell|Smooth muscle cell	GPR19	ENHO	Plasma cell	Smooth muscle cell	0	0.4575
GRN_SORT1	Dendritic cell|Epithelial cell	GRN	SORT1	Dendritic cell	Epithelial cell	0	1.346
GRN_SORT1	Dendritic cell|Smooth muscle cell	GRN	SORT1	Dendritic cell	Smooth muscle cell	0	1.17125
GRN_SORT1	Endothelial cell|Epithelial cell	GRN	SORT1	Endothelial cell	Epithelial cell	0	1.10875
GRN_SORT1	Endothelial cell|Smooth muscle cell	GRN	SORT1	Endothelial cell	Smooth muscle cell	0	0.93425
GRN_SORT1	Epithelial cell|Epithelial cell	GRN	SORT1	Epithelial cell	Epithelial cell	0	1.084
GRN_SORT1	Epithelial cell|Smooth muscle cell	GRN	SORT1	Epithelial cell	Smooth muscle cell	0.075	0.90975
GRN_SORT1	Fibroblast|Epithelial cell	GRN	SORT1	Fibroblast	Epithelial cell	0	1.4
GRN_SORT1	Fibroblast|Smooth muscle cell	GRN	SORT1	Fibroblast	Smooth muscle cell	0	1.2255
GRN_SORT1	Macrophage|Epithelial cell	GRN	SORT1	Macrophage	Epithelial cell	0	1.5565
GRN_SORT1	Macrophage|Smooth muscle cell	GRN	SORT1	Macrophage	Smooth muscle cell	0	1.382
GRN_SORT1	Plasma cell|Epithelial cell	GRN	SORT1	Plasma cell	Epithelial cell	0	1.10775
GRN_SORT1	Plasma cell|Smooth muscle cell	GRN	SORT1	Plasma cell	Smooth muscle cell	0	0.93325
GRN_SORT1	Smooth muscle cell|Epithelial cell	GRN	SORT1	Smooth muscle cell	Epithelial cell	0	1.0445
GRN_SORT1	Smooth muscle cell|Smooth muscle cell	GRN	SORT1	Smooth muscle cell	Smooth muscle cell	0	0.86975
GUCY2C_GUCA2A	Epithelial cell|Epithelial cell	GUCY2C	GUCA2A	Epithelial cell	Epithelial cell	0	5.42625
GUCY2C_GUCA2B	Epithelial cell|Epithelial cell	GUCY2C	GUCA2B	Epithelial cell	Epithelial cell	0	1.5265
HGF_CD44	Fibroblast|Dendritic cell	HGF	CD44	Fibroblast	Dendritic cell	0.028	1.92475
HGF_CD44	Fibroblast|Fibroblast	HGF	CD44	Fibroblast	Fibroblast	0.032	1.677
HGF_CD44	Fibroblast|Macrophage	HGF	CD44	Fibroblast	Macrophage	0	4.74575
HGF_CD44	Fibroblast|Plasma cell	HGF	CD44	Fibroblast	Plasma cell	0	2.14025
HGF_CD44	Fibroblast|Smooth muscle cell	HGF	CD44	Fibroblast	Smooth muscle cell	0	1.17525
ICAM1_AREG	B cell|Epithelial cell	ICAM1	AREG	B cell	Epithelial cell	0	6.4345
ICAM1_AREG	B cell|ILC	ICAM1	AREG	B cell	ILC	0	1.69625
ICAM1_AREG	Dendritic cell|Epithelial cell	ICAM1	AREG	Dendritic cell	Epithelial cell	0	6.784
ICAM1_AREG	Dendritic cell|ILC	ICAM1	AREG	Dendritic cell	ILC	0	1.9215
ICAM1_AREG	Endothelial cell|Epithelial cell	ICAM1	AREG	Endothelial cell	Epithelial cell	0	12.9823
ICAM1_AREG	Endothelial cell|ILC	ICAM1	AREG	Endothelial cell	ILC	0	8.4885
ICAM1_AREG	Endothelial cell|Macrophage	ICAM1	AREG	Endothelial cell	Macrophage	0	4.76825
ICAM1_AREG	Endothelial cell|T cell CD4+	ICAM1	AREG	Endothelial cell	T cell CD4+	0	7.5205
ICAM1_AREG	Epithelial cell|Epithelial cell	ICAM1	AREG	Epithelial cell	Epithelial cell	0	6.62725
ICAM1_AREG	Epithelial cell|ILC	ICAM1	AREG	Epithelial cell	ILC	0.044	1.7945
ICAM1_AREG	Fibroblast|Epithelial cell	ICAM1	AREG	Fibroblast	Epithelial cell	0	8.274
ICAM1_AREG	Fibroblast|ILC	ICAM1	AREG	Fibroblast	ILC	0.024	3.78
ICAM1_AREG	Fibroblast|Macrophage	ICAM1	AREG	Fibroblast	Macrophage	0.012	1.79475
ICAM1_AREG	Fibroblast|T cell CD4+	ICAM1	AREG	Fibroblast	T cell CD4+	0.004	2.81225
ICAM1_AREG	ILC|Epithelial cell	ICAM1	AREG	ILC	Epithelial cell	0	6.66225
ICAM1_AREG	ILC|ILC	ICAM1	AREG	ILC	ILC	0	1.89275
ICAM1_AREG	Macrophage|Epithelial cell	ICAM1	AREG	Macrophage	Epithelial cell	0	6.96775
ICAM1_AREG	Macrophage|ILC	ICAM1	AREG	Macrophage	ILC	0.068	2.47375
ICAM1_AREG	NK cell|Epithelial cell	ICAM1	AREG	NK cell	Epithelial cell	0.004	5.17575
ICAM1_AREG	NK cell|ILC	ICAM1	AREG	NK cell	ILC	0.056	2.58875
ICAM1_AREG	Plasma cell|Epithelial cell	ICAM1	AREG	Plasma cell	Epithelial cell	0	6.5525
ICAM1_AREG	Plasma cell|ILC	ICAM1	AREG	Plasma cell	ILC	0	1.80075
ICAM1_AREG	Smooth muscle cell|Epithelial cell	ICAM1	AREG	Smooth muscle cell	Epithelial cell	0	6.97675
ICAM1_AREG	Smooth muscle cell|ILC	ICAM1	AREG	Smooth muscle cell	ILC	0.084	2.48325
ICAM1_AREG	T cell CD4+|Epithelial cell	ICAM1	AREG	T cell CD4+	Epithelial cell	0	6.52475
ICAM1_AREG	T cell CD4+|ILC	ICAM1	AREG	T cell CD4+	ILC	0	1.772
ICAM1_AREG	T cell CD8+|Epithelial cell	ICAM1	AREG	T cell CD8+	Epithelial cell	0.016	6.857
ICAM1_AREG	T cell CD8+|ILC	ICAM1	AREG	T cell CD8+	ILC	0.068	2.07775
ICAM1_ITGAL	Endothelial cell|B cell	ICAM1	ITGAL	Endothelial cell	B cell	0	6.74125
ICAM1_ITGAL	Endothelial cell|Dendritic cell	ICAM1	ITGAL	Endothelial cell	Dendritic cell	0	6.75575
ICAM1_ITGAL	Endothelial cell|ILC	ICAM1	ITGAL	Endothelial cell	ILC	0	6.846
ICAM1_ITGAL	Endothelial cell|Macrophage	ICAM1	ITGAL	Endothelial cell	Macrophage	0	7.0005
ICAM1_ITGAL	Endothelial cell|NK cell	ICAM1	ITGAL	Endothelial cell	NK cell	0	4.81875
ICAM1_ITGAL	Endothelial cell|Plasma cell	ICAM1	ITGAL	Endothelial cell	Plasma cell	0	7.187
ICAM1_ITGAL	Endothelial cell|T cell CD4+	ICAM1	ITGAL	Endothelial cell	T cell CD4+	0	6.8805
ICAM1_ITGAL	Endothelial cell|T cell CD8+	ICAM1	ITGAL	Endothelial cell	T cell CD8+	0	6.824
ICAM1_ITGAL	Fibroblast|B cell	ICAM1	ITGAL	Fibroblast	B cell	0.004	2.03275
ICAM1_ITGAL	Fibroblast|Dendritic cell	ICAM1	ITGAL	Fibroblast	Dendritic cell	0.008	2.04725
ICAM1_ITGAL	Fibroblast|ILC	ICAM1	ITGAL	Fibroblast	ILC	0	2.138
ICAM1_ITGAL	Fibroblast|Macrophage	ICAM1	ITGAL	Fibroblast	Macrophage	0	2.2925
ICAM1_ITGAL	Fibroblast|NK cell	ICAM1	ITGAL	Fibroblast	NK cell	0	1.84525
ICAM1_ITGAL	Fibroblast|Plasma cell	ICAM1	ITGAL	Fibroblast	Plasma cell	0	2.4785
ICAM1_ITGAL	Fibroblast|T cell CD4+	ICAM1	ITGAL	Fibroblast	T cell CD4+	0	2.17175
ICAM1_ITGAL	Fibroblast|T cell CD8+	ICAM1	ITGAL	Fibroblast	T cell CD8+	0.012	2.116
ICAM1_SPN	Endothelial cell|ILC	ICAM1	SPN	Endothelial cell	ILC	0	6.87725
ICAM1_SPN	Endothelial cell|Plasma cell	ICAM1	SPN	Endothelial cell	Plasma cell	0	7.129
ICAM1_SPN	Endothelial cell|T cell CD4+	ICAM1	SPN	Endothelial cell	T cell CD4+	0	6.8825
ICAM1_SPN	Endothelial cell|T cell CD8+	ICAM1	SPN	Endothelial cell	T cell CD8+	0	6.797
ICAM1_SPN	Fibroblast|ILC	ICAM1	SPN	Fibroblast	ILC	0	2.1685
ICAM1_SPN	Fibroblast|Plasma cell	ICAM1	SPN	Fibroblast	Plasma cell	0	2.4205
ICAM1_SPN	Fibroblast|T cell CD4+	ICAM1	SPN	Fibroblast	T cell CD4+	0	2.174
ICAM1_SPN	Fibroblast|T cell CD8+	ICAM1	SPN	Fibroblast	T cell CD8+	0.004	2.089
ICAM1_aLb2 complex	Endothelial cell|B cell	ICAM1	aLb2 complex	Endothelial cell	B cell	0	5.5255
ICAM1_aLb2 complex	Endothelial cell|Dendritic cell	ICAM1	aLb2 complex	Endothelial cell	Dendritic cell	0	6.75575
ICAM1_aLb2 complex	Endothelial cell|Macrophage	ICAM1	aLb2 complex	Endothelial cell	Macrophage	0	7.00025
ICAM1_aLb2 complex	Endothelial cell|NK cell	ICAM1	aLb2 complex	Endothelial cell	NK cell	0	4.645
ICAM1_aLb2 complex	Endothelial cell|Plasma cell	ICAM1	aLb2 complex	Endothelial cell	Plasma cell	0	6.979
ICAM1_aLb2 complex	Endothelial cell|T cell CD4+	ICAM1	aLb2 complex	Endothelial cell	T cell CD4+	0	6.792
ICAM1_aLb2 complex	Endothelial cell|T cell CD8+	ICAM1	aLb2 complex	Endothelial cell	T cell CD8+	0	6.81875
ICAM1_aLb2 complex	Fibroblast|B cell	ICAM1	aLb2 complex	Fibroblast	B cell	0.004	1.56675
ICAM1_aLb2 complex	Fibroblast|Dendritic cell	ICAM1	aLb2 complex	Fibroblast	Dendritic cell	0.008	2.04725
ICAM1_aLb2 complex	Fibroblast|Macrophage	ICAM1	aLb2 complex	Fibroblast	Macrophage	0	2.29225
ICAM1_aLb2 complex	Fibroblast|NK cell	ICAM1	aLb2 complex	Fibroblast	NK cell	0	1.67125
ICAM1_aLb2 complex	Fibroblast|Plasma cell	ICAM1	aLb2 complex	Fibroblast	Plasma cell	0	2.27075
ICAM1_aLb2 complex	Fibroblast|T cell CD4+	ICAM1	aLb2 complex	Fibroblast	T cell CD4+	0	2.0835
ICAM1_aLb2 complex	Fibroblast|T cell CD8+	ICAM1	aLb2 complex	Fibroblast	T cell CD8+	0.004	2.11075
ICAM1_aMb2 complex	Endothelial cell|Macrophage	ICAM1	aMb2 complex	Endothelial cell	Macrophage	0	7.16275
ICAM1_aMb2 complex	Endothelial cell|NK cell	ICAM1	aMb2 complex	Endothelial cell	NK cell	0	4.52375
ICAM1_aMb2 complex	Fibroblast|Macrophage	ICAM1	aMb2 complex	Fibroblast	Macrophage	0	2.4545
ICAM1_aMb2 complex	Fibroblast|NK cell	ICAM1	aMb2 complex	Fibroblast	NK cell	0	1.55075
ICAM1_aXb2 complex	Endothelial cell|Dendritic cell	ICAM1	aXb2 complex	Endothelial cell	Dendritic cell	0	6.93275
ICAM1_aXb2 complex	Endothelial cell|Macrophage	ICAM1	aXb2 complex	Endothelial cell	Macrophage	0	7.007
ICAM1_aXb2 complex	Endothelial cell|NK cell	ICAM1	aXb2 complex	Endothelial cell	NK cell	0	4.5095
ICAM1_aXb2 complex	Fibroblast|Dendritic cell	ICAM1	aXb2 complex	Fibroblast	Dendritic cell	0	2.2245
ICAM1_aXb2 complex	Fibroblast|Macrophage	ICAM1	aXb2 complex	Fibroblast	Macrophage	0	2.2985
ICAM1_aXb2 complex	Fibroblast|NK cell	ICAM1	aXb2 complex	Fibroblast	NK cell	0	1.5365
ICAM2_aLb2 complex	Endothelial cell|B cell	ICAM2	aLb2 complex	Endothelial cell	B cell	0	0.518
ICAM2_aLb2 complex	Endothelial cell|Dendritic cell	ICAM2	aLb2 complex	Endothelial cell	Dendritic cell	0	0.69125
ICAM2_aLb2 complex	Endothelial cell|Macrophage	ICAM2	aLb2 complex	Endothelial cell	Macrophage	0	0.93575
ICAM2_aLb2 complex	Endothelial cell|NK cell	ICAM2	aLb2 complex	Endothelial cell	NK cell	0	0.64375
ICAM2_aLb2 complex	Endothelial cell|Plasma cell	ICAM2	aLb2 complex	Endothelial cell	Plasma cell	0	0.9145
ICAM2_aLb2 complex	Endothelial cell|T cell CD4+	ICAM2	aLb2 complex	Endothelial cell	T cell CD4+	0	0.7275
ICAM2_aLb2 complex	Endothelial cell|T cell CD8+	ICAM2	aLb2 complex	Endothelial cell	T cell CD8+	0.004	0.754
ICAM2_aLb2 complex	Plasma cell|Dendritic cell	ICAM2	aLb2 complex	Plasma cell	Dendritic cell	0.056	0.28925
ICAM2_aLb2 complex	Plasma cell|Macrophage	ICAM2	aLb2 complex	Plasma cell	Macrophage	0	0.53375
ICAM2_aLb2 complex	Plasma cell|NK cell	ICAM2	aLb2 complex	Plasma cell	NK cell	0.012	0.3745
ICAM2_aLb2 complex	Plasma cell|Plasma cell	ICAM2	aLb2 complex	Plasma cell	Plasma cell	0	0.5125
ICAM2_aLb2 complex	Plasma cell|T cell CD4+	ICAM2	aLb2 complex	Plasma cell	T cell CD4+	0	0.3255
ICAM2_aLb2 complex	Plasma cell|T cell CD8+	ICAM2	aLb2 complex	Plasma cell	T cell CD8+	0.012	0.29275
IFNG_Type II IFNR	ILC|B cell	IFNG	Type II IFNR	ILC	B cell	0	0.2785
IFNG_Type II IFNR	ILC|Dendritic cell	IFNG	Type II IFNR	ILC	Dendritic cell	0.008	0.33375
IFNG_Type II IFNR	ILC|Epithelial cell	IFNG	Type II IFNR	ILC	Epithelial cell	0	0.6475
IFNG_Type II IFNR	ILC|Fibroblast	IFNG	Type II IFNR	ILC	Fibroblast	0	0.31375
IFNG_Type II IFNR	ILC|Macrophage	IFNG	Type II IFNR	ILC	Macrophage	0	0.44875
IFNG_Type II IFNR	ILC|Smooth muscle cell	IFNG	Type II IFNR	ILC	Smooth muscle cell	0	0.36975
IFNG_Type II IFNR	NK cell|B cell	IFNG	Type II IFNR	NK cell	B cell	0.004	1.09775
IFNG_Type II IFNR	NK cell|Dendritic cell	IFNG	Type II IFNR	NK cell	Dendritic cell	0.004	1.10675
IFNG_Type II IFNR	NK cell|Endothelial cell	IFNG	Type II IFNR	NK cell	Endothelial cell	0.004	1.042
IFNG_Type II IFNR	NK cell|Epithelial cell	IFNG	Type II IFNR	NK cell	Epithelial cell	0	1.49
IFNG_Type II IFNR	NK cell|Fibroblast	IFNG	Type II IFNR	NK cell	Fibroblast	0	1.103
IFNG_Type II IFNR	NK cell|Macrophage	IFNG	Type II IFNR	NK cell	Macrophage	0	1.256
IFNG_Type II IFNR	NK cell|Plasma cell	IFNG	Type II IFNR	NK cell	Plasma cell	0.004	1.0265
IFNG_Type II IFNR	NK cell|Smooth muscle cell	IFNG	Type II IFNR	NK cell	Smooth muscle cell	0	1.13625
IFNG_Type II IFNR	NK cell|T cell CD4+	IFNG	Type II IFNR	NK cell	T cell CD4+	0.004	1.03925
IFNG_Type II IFNR	T cell CD8+|B cell	IFNG	Type II IFNR	T cell CD8+	B cell	0	1.14225
IFNG_Type II IFNR	T cell CD8+|Dendritic cell	IFNG	Type II IFNR	T cell CD8+	Dendritic cell	0	1.151
IFNG_Type II IFNR	T cell CD8+|Endothelial cell	IFNG	Type II IFNR	T cell CD8+	Endothelial cell	0	1.08625
IFNG_Type II IFNR	T cell CD8+|Epithelial cell	IFNG	Type II IFNR	T cell CD8+	Epithelial cell	0	1.53425
IFNG_Type II IFNR	T cell CD8+|Fibroblast	IFNG	Type II IFNR	T cell CD8+	Fibroblast	0	1.14725
IFNG_Type II IFNR	T cell CD8+|Macrophage	IFNG	Type II IFNR	T cell CD8+	Macrophage	0	1.30025
IFNG_Type II IFNR	T cell CD8+|Plasma cell	IFNG	Type II IFNR	T cell CD8+	Plasma cell	0	1.071
IFNG_Type II IFNR	T cell CD8+|Smooth muscle cell	IFNG	Type II IFNR	T cell CD8+	Smooth muscle cell	0	1.1805
IFNG_Type II IFNR	T cell CD8+|T cell CD4+	IFNG	Type II IFNR	T cell CD8+	T cell CD4+	0	1.0835
IGF1_IGF1R	Endothelial cell|Fibroblast	IGF1	IGF1R	Endothelial cell	Fibroblast	0.016	0.8595
IGF1_IGF1R	Endothelial cell|Smooth muscle cell	IGF1	IGF1R	Endothelial cell	Smooth muscle cell	0.008	0.84075
IGF1_IGF1R	Fibroblast|Endothelial cell	IGF1	IGF1R	Fibroblast	Endothelial cell	0	2.83825
IGF1_IGF1R	Fibroblast|Epithelial cell	IGF1	IGF1R	Fibroblast	Epithelial cell	0	2.75925
IGF1_IGF1R	Fibroblast|Fibroblast	IGF1	IGF1R	Fibroblast	Fibroblast	0	3.28775
IGF1_IGF1R	Fibroblast|ILC	IGF1	IGF1R	Fibroblast	ILC	0	1.70075
IGF1_IGF1R	Fibroblast|Smooth muscle cell	IGF1	IGF1R	Fibroblast	Smooth muscle cell	0	3.26875
IGF1_IGF1R	Fibroblast|T cell CD4+	IGF1	IGF1R	Fibroblast	T cell CD4+	0	2.66675
IGF1_IGF1R	Smooth muscle cell|Fibroblast	IGF1	IGF1R	Smooth muscle cell	Fibroblast	0.008	0.77
IGF1_IGF1R	Smooth muscle cell|Smooth muscle cell	IGF1	IGF1R	Smooth muscle cell	Smooth muscle cell	0.004	0.71075
IGF1_a6b4 complex	Endothelial cell|Endothelial cell	IGF1	a6b4 complex	Endothelial cell	Endothelial cell	0.04	0.69375
IGF1_a6b4 complex	Endothelial cell|Epithelial cell	IGF1	a6b4 complex	Endothelial cell	Epithelial cell	0.004	0.796
IGF1_a6b4 complex	Fibroblast|Endothelial cell	IGF1	a6b4 complex	Fibroblast	Endothelial cell	0	3.122
IGF1_a6b4 complex	Fibroblast|Epithelial cell	IGF1	a6b4 complex	Fibroblast	Epithelial cell	0	3.224
IGF1_a6b4 complex	Smooth muscle cell|Endothelial cell	IGF1	a6b4 complex	Smooth muscle cell	Endothelial cell	0.012	0.64125
IGF1_a6b4 complex	Smooth muscle cell|Epithelial cell	IGF1	a6b4 complex	Smooth muscle cell	Epithelial cell	0	0.7125
IGF2_IDE	Smooth muscle cell|Endothelial cell	IGF2	IDE	Smooth muscle cell	Endothelial cell	0.004	0.20125
IGF2_IDE	Smooth muscle cell|Epithelial cell	IGF2	IDE	Smooth muscle cell	Epithelial cell	0	0.43975
IGF2_IDE	Smooth muscle cell|Fibroblast	IGF2	IDE	Smooth muscle cell	Fibroblast	0.004	0.2345
IGF2_IDE	Smooth muscle cell|Plasma cell	IGF2	IDE	Smooth muscle cell	Plasma cell	0	0.348
IGF2_IDE	Smooth muscle cell|Smooth muscle cell	IGF2	IDE	Smooth muscle cell	Smooth muscle cell	0	0.21075
IGF2_IGF1R	Smooth muscle cell|Endothelial cell	IGF2	IGF1R	Smooth muscle cell	Endothelial cell	0	0.3555
IGF2_IGF1R	Smooth muscle cell|Epithelial cell	IGF2	IGF1R	Smooth muscle cell	Epithelial cell	0.032	0.23575
IGF2_IGF1R	Smooth muscle cell|Fibroblast	IGF2	IGF1R	Smooth muscle cell	Fibroblast	0	0.805
IGF2_IGF1R	Smooth muscle cell|Smooth muscle cell	IGF2	IGF1R	Smooth muscle cell	Smooth muscle cell	0	0.7865
IGF2_IGF2R	Smooth muscle cell|Endothelial cell	IGF2	IGF2R	Smooth muscle cell	Endothelial cell	0	0.477
IGF2_IGF2R	Smooth muscle cell|Epithelial cell	IGF2	IGF2R	Smooth muscle cell	Epithelial cell	0.016	0.2785
IGF2_IGF2R	Smooth muscle cell|Fibroblast	IGF2	IGF2R	Smooth muscle cell	Fibroblast	0	0.68775
IGF2_IGF2R	Smooth muscle cell|Plasma cell	IGF2	IGF2R	Smooth muscle cell	Plasma cell	0.011	0.36675
IGF2_IGF2R	Smooth muscle cell|Smooth muscle cell	IGF2	IGF2R	Smooth muscle cell	Smooth muscle cell	0.004	0.25675
IL1 receptor_IL1A	Fibroblast|Macrophage	IL1 receptor	IL1A	Fibroblast	Macrophage	0	0.45025
IL1 receptor_IL1B	Fibroblast|Macrophage	IL1 receptor	IL1B	Fibroblast	Macrophage	0	15.207
IL1 receptor_IL1RN	Fibroblast|Epithelial cell	IL1 receptor	IL1RN	Fibroblast	Epithelial cell	0.008	0.89125
IL1 receptor_IL1RN	Fibroblast|Macrophage	IL1 receptor	IL1RN	Fibroblast	Macrophage	0	2.2985
IL10 receptor_IL10	B cell|Macrophage	IL10 receptor	IL10	B cell	Macrophage	0	0.6885
IL10 receptor_IL10	Dendritic cell|Macrophage	IL10 receptor	IL10	Dendritic cell	Macrophage	0	0.70725
IL10 receptor_IL10	Macrophage|Macrophage	IL10 receptor	IL10	Macrophage	Macrophage	0	0.93825
IL10 receptor_IL10	Macrophage|Plasma cell	IL10 receptor	IL10	Macrophage	Plasma cell	0.008	0.51
IL15 receptor_IL15	ILC|Endothelial cell	IL15 receptor	IL15	ILC	Endothelial cell	0	0.7475
IL15 receptor_IL15	NK cell|Endothelial cell	IL15 receptor	IL15	NK cell	Endothelial cell	0.004	0.63075
IL15 receptor_IL15	T cell CD4+|Endothelial cell	IL15 receptor	IL15	T cell CD4+	Endothelial cell	0	0.5205
IL15 receptor_IL15	T cell CD8+|Endothelial cell	IL15 receptor	IL15	T cell CD8+	Endothelial cell	0	0.53675
IL15_IL15RA	Endothelial cell|Fibroblast	IL15	IL15RA	Endothelial cell	Fibroblast	0	0.136
IL1B_ADRB2	Dendritic cell|Endothelial cell	IL1B	ADRB2	Dendritic cell	Endothelial cell	0.087	2.1995
IL1B_ADRB2	Macrophage|Endothelial cell	IL1B	ADRB2	Macrophage	Endothelial cell	0	15.3895
IL1B_ADRB2	Macrophage|ILC	IL1B	ADRB2	Macrophage	ILC	0	15.1965
IL1B_ADRB2	Macrophage|Plasma cell	IL1B	ADRB2	Macrophage	Plasma cell	0	15.2815
IL1B_ADRB2	Macrophage|T cell CD8+	IL1B	ADRB2	Macrophage	T cell CD8+	0	9.16925
IL33 receptor_IL33	Fibroblast|Fibroblast	IL33 receptor	IL33	Fibroblast	Fibroblast	0	1.14725
JAG1_NOTCH2	Endothelial cell|B cell	JAG1	NOTCH2	Endothelial cell	B cell	0	0.53825
JAG1_NOTCH2	Endothelial cell|Dendritic cell	JAG1	NOTCH2	Endothelial cell	Dendritic cell	0	0.577
JAG1_NOTCH2	Endothelial cell|Fibroblast	JAG1	NOTCH2	Endothelial cell	Fibroblast	0	0.6485
JAG1_NOTCH2	Endothelial cell|ILC	JAG1	NOTCH2	Endothelial cell	ILC	0	0.423
JAG1_NOTCH2	Endothelial cell|Macrophage	JAG1	NOTCH2	Endothelial cell	Macrophage	0	0.70025
JAG1_NOTCH2	Endothelial cell|Smooth muscle cell	JAG1	NOTCH2	Endothelial cell	Smooth muscle cell	0	0.609
JAG1_NOTCH2	Epithelial cell|Fibroblast	JAG1	NOTCH2	Epithelial cell	Fibroblast	0.087	0.26575
JAG1_NOTCH2	Epithelial cell|Macrophage	JAG1	NOTCH2	Epithelial cell	Macrophage	0.024	0.307
JAG1_NOTCH2	Smooth muscle cell|B cell	JAG1	NOTCH2	Smooth muscle cell	B cell	0	0.83575
JAG1_NOTCH2	Smooth muscle cell|Dendritic cell	JAG1	NOTCH2	Smooth muscle cell	Dendritic cell	0	0.8745
JAG1_NOTCH2	Smooth muscle cell|Fibroblast	JAG1	NOTCH2	Smooth muscle cell	Fibroblast	0	0.946
JAG1_NOTCH2	Smooth muscle cell|ILC	JAG1	NOTCH2	Smooth muscle cell	ILC	0	0.64975
JAG1_NOTCH2	Smooth muscle cell|Macrophage	JAG1	NOTCH2	Smooth muscle cell	Macrophage	0	0.998
JAG1_NOTCH2	Smooth muscle cell|Smooth muscle cell	JAG1	NOTCH2	Smooth muscle cell	Smooth muscle cell	0	0.9065
JAG1_NOTCH3	Endothelial cell|Smooth muscle cell	JAG1	NOTCH3	Endothelial cell	Smooth muscle cell	0	2.69575
JAG1_NOTCH3	Epithelial cell|Smooth muscle cell	JAG1	NOTCH3	Epithelial cell	Smooth muscle cell	0	2.3605
JAG1_NOTCH3	Smooth muscle cell|Smooth muscle cell	JAG1	NOTCH3	Smooth muscle cell	Smooth muscle cell	0	2.9935
JAG1_NOTCH4	Endothelial cell|Endothelial cell	JAG1	NOTCH4	Endothelial cell	Endothelial cell	0	0.701
JAG1_NOTCH4	Epithelial cell|Endothelial cell	JAG1	NOTCH4	Epithelial cell	Endothelial cell	0.008	0.3655
JAG1_NOTCH4	Smooth muscle cell|Endothelial cell	JAG1	NOTCH4	Smooth muscle cell	Endothelial cell	0	0.99825
JAM2_JAM3	Endothelial cell|Endothelial cell	JAM2	JAM3	Endothelial cell	Endothelial cell	0	1.22125
JAM2_JAM3	Endothelial cell|Fibroblast	JAM2	JAM3	Endothelial cell	Fibroblast	0	1.20525
JAM2_JAM3	Endothelial cell|Smooth muscle cell	JAM2	JAM3	Endothelial cell	Smooth muscle cell	0	1.33875
JAM2_JAM3	Fibroblast|Endothelial cell	JAM2	JAM3	Fibroblast	Endothelial cell	0	0.42125
JAM2_JAM3	Fibroblast|Fibroblast	JAM2	JAM3	Fibroblast	Fibroblast	0	0.40525
JAM2_JAM3	Fibroblast|Smooth muscle cell	JAM2	JAM3	Fibroblast	Smooth muscle cell	0	0.53875
JAM2_a4b1 complex	Endothelial cell|B cell	JAM2	a4b1 complex	Endothelial cell	B cell	0	0.841
JAM2_a4b1 complex	Endothelial cell|Dendritic cell	JAM2	a4b1 complex	Endothelial cell	Dendritic cell	0	1.52975
JAM2_a4b1 complex	Endothelial cell|Fibroblast	JAM2	a4b1 complex	Endothelial cell	Fibroblast	0	1.157
JAM2_a4b1 complex	Endothelial cell|ILC	JAM2	a4b1 complex	Endothelial cell	ILC	0	1.132
JAM2_a4b1 complex	Endothelial cell|Macrophage	JAM2	a4b1 complex	Endothelial cell	Macrophage	0	1.6225
JAM2_a4b1 complex	Endothelial cell|NK cell	JAM2	a4b1 complex	Endothelial cell	NK cell	0.004	1.10925
JAM2_a4b1 complex	Endothelial cell|Plasma cell	JAM2	a4b1 complex	Endothelial cell	Plasma cell	0	1.2995
JAM2_a4b1 complex	Endothelial cell|Smooth muscle cell	JAM2	a4b1 complex	Endothelial cell	Smooth muscle cell	0	1.94525
JAM2_a4b1 complex	Endothelial cell|T cell CD4+	JAM2	a4b1 complex	Endothelial cell	T cell CD4+	0	1.109
JAM2_a4b1 complex	Endothelial cell|T cell CD8+	JAM2	a4b1 complex	Endothelial cell	T cell CD8+	0.02	0.85325
JAM2_a4b1 complex	Fibroblast|Dendritic cell	JAM2	a4b1 complex	Fibroblast	Dendritic cell	0.06	0.5715
JAM2_a4b1 complex	Fibroblast|Macrophage	JAM2	a4b1 complex	Fibroblast	Macrophage	0.008	0.823
JAM2_a4b1 complex	Fibroblast|Smooth muscle cell	JAM2	a4b1 complex	Fibroblast	Smooth muscle cell	0	1.14525
JAM3_JAM3	Endothelial cell|Endothelial cell	JAM3	JAM3	Endothelial cell	Endothelial cell	0	0.3985
JAM3_JAM3	Endothelial cell|Fibroblast	JAM3	JAM3	Endothelial cell	Fibroblast	0	0.38225
JAM3_JAM3	Endothelial cell|Smooth muscle cell	JAM3	JAM3	Endothelial cell	Smooth muscle cell	0	0.51575
JAM3_JAM3	Fibroblast|Endothelial cell	JAM3	JAM3	Fibroblast	Endothelial cell	0	0.38225
JAM3_JAM3	Fibroblast|Fibroblast	JAM3	JAM3	Fibroblast	Fibroblast	0	0.36625
JAM3_JAM3	Fibroblast|Smooth muscle cell	JAM3	JAM3	Fibroblast	Smooth muscle cell	0	0.49975
JAM3_JAM3	Smooth muscle cell|Endothelial cell	JAM3	JAM3	Smooth muscle cell	Endothelial cell	0	0.51575
JAM3_JAM3	Smooth muscle cell|Fibroblast	JAM3	JAM3	Smooth muscle cell	Fibroblast	0	0.49975
JAM3_JAM3	Smooth muscle cell|Smooth muscle cell	JAM3	JAM3	Smooth muscle cell	Smooth muscle cell	0	0.633
JAM3_aMb2 complex	Endothelial cell|Macrophage	JAM3	aMb2 complex	Endothelial cell	Macrophage	0	0.70325
JAM3_aMb2 complex	Endothelial cell|NK cell	JAM3	aMb2 complex	Endothelial cell	NK cell	0.08	0.2455
JAM3_aMb2 complex	Fibroblast|Macrophage	JAM3	aMb2 complex	Fibroblast	Macrophage	0	0.68725
JAM3_aMb2 complex	Fibroblast|NK cell	JAM3	aMb2 complex	Fibroblast	NK cell	0.048	0.2335
JAM3_aMb2 complex	Smooth muscle cell|Macrophage	JAM3	aMb2 complex	Smooth muscle cell	Macrophage	0	0.82075
JAM3_aMb2 complex	Smooth muscle cell|NK cell	JAM3	aMb2 complex	Smooth muscle cell	NK cell	0.008	0.33325
KDR_VEGFC	Endothelial cell|Endothelial cell	KDR	VEGFC	Endothelial cell	Endothelial cell	0	3.04225
KDR_VEGFC	Endothelial cell|Fibroblast	KDR	VEGFC	Endothelial cell	Fibroblast	0	2.9135
L1CAM_L1CAM	Epithelial cell|Epithelial cell	L1CAM	L1CAM	Epithelial cell	Epithelial cell	0	0.60025
L1CAM_a5b1 complex	Epithelial cell|Endothelial cell	L1CAM	a5b1 complex	Epithelial cell	Endothelial cell	0	0.782
L1CAM_a5b1 complex	Epithelial cell|Fibroblast	L1CAM	a5b1 complex	Epithelial cell	Fibroblast	0	0.64075
L1CAM_a5b1 complex	Epithelial cell|Macrophage	L1CAM	a5b1 complex	Epithelial cell	Macrophage	0	0.662
L1CAM_a5b1 complex	Epithelial cell|Smooth muscle cell	L1CAM	a5b1 complex	Epithelial cell	Smooth muscle cell	0	0.61225
L1CAM_aVb3 complex	Epithelial cell|B cell	L1CAM	aVb3 complex	Epithelial cell	B cell	0	0.249
L1CAM_aVb3 complex	Epithelial cell|Endothelial cell	L1CAM	aVb3 complex	Epithelial cell	Endothelial cell	0	0.40175
L1CAM_aVb3 complex	Epithelial cell|Fibroblast	L1CAM	aVb3 complex	Epithelial cell	Fibroblast	0	0.43325
L1CAM_aVb3 complex	Epithelial cell|ILC	L1CAM	aVb3 complex	Epithelial cell	ILC	0	0.353
L1CAM_aVb3 complex	Epithelial cell|NK cell	L1CAM	aVb3 complex	Epithelial cell	NK cell	0	0.3225
L1CAM_aVb3 complex	Epithelial cell|Smooth muscle cell	L1CAM	aVb3 complex	Epithelial cell	Smooth muscle cell	0	0.47175
LAMA3_a3b1 complex	Endothelial cell|Endothelial cell	LAMA3	a3b1 complex	Endothelial cell	Endothelial cell	0	0.349
LAMA3_a3b1 complex	Endothelial cell|Epithelial cell	LAMA3	a3b1 complex	Endothelial cell	Epithelial cell	0	0.59625
LAMA3_a3b1 complex	Endothelial cell|Smooth muscle cell	LAMA3	a3b1 complex	Endothelial cell	Smooth muscle cell	0	0.29075
LAMC1_a2b1 complex	Endothelial cell|Epithelial cell	LAMC1	a2b1 complex	Endothelial cell	Epithelial cell	0	1.1385
LAMC1_a2b1 complex	Endothelial cell|NK cell	LAMC1	a2b1 complex	Endothelial cell	NK cell	0.004	0.5425
LAMC1_a2b1 complex	Fibroblast|Epithelial cell	LAMC1	a2b1 complex	Fibroblast	Epithelial cell	0	2.768
LAMC1_a2b1 complex	Fibroblast|NK cell	LAMC1	a2b1 complex	Fibroblast	NK cell	0	1.63125
LAMC1_a2b1 complex	Plasma cell|Epithelial cell	LAMC1	a2b1 complex	Plasma cell	Epithelial cell	0.028	0.45825
LAMC1_a2b1 complex	Smooth muscle cell|Epithelial cell	LAMC1	a2b1 complex	Smooth muscle cell	Epithelial cell	0	1.45425
LAMC1_a2b1 complex	Smooth muscle cell|NK cell	LAMC1	a2b1 complex	Smooth muscle cell	NK cell	0.004	0.72575
LAMC1_a6b1 complex	Endothelial cell|Endothelial cell	LAMC1	a6b1 complex	Endothelial cell	Endothelial cell	0	2.1855
LAMC1_a6b1 complex	Endothelial cell|Epithelial cell	LAMC1	a6b1 complex	Endothelial cell	Epithelial cell	0	1.9765
LAMC1_a6b1 complex	Fibroblast|Endothelial cell	LAMC1	a6b1 complex	Fibroblast	Endothelial cell	0	3.81475
LAMC1_a6b1 complex	Fibroblast|Epithelial cell	LAMC1	a6b1 complex	Fibroblast	Epithelial cell	0	3.6055
LAMC1_a6b1 complex	Fibroblast|T cell CD4+	LAMC1	a6b1 complex	Fibroblast	T cell CD4+	0	2.3915
LAMC1_a6b1 complex	Plasma cell|Endothelial cell	LAMC1	a6b1 complex	Plasma cell	Endothelial cell	0	1.6435
LAMC1_a6b1 complex	Plasma cell|Epithelial cell	LAMC1	a6b1 complex	Plasma cell	Epithelial cell	0	1.434
LAMC1_a6b1 complex	Smooth muscle cell|Endothelial cell	LAMC1	a6b1 complex	Smooth muscle cell	Endothelial cell	0	2.50125
LAMC1_a6b1 complex	Smooth muscle cell|Epithelial cell	LAMC1	a6b1 complex	Smooth muscle cell	Epithelial cell	0	2.29175
LAMC1_a6b1 complex	Smooth muscle cell|T cell CD4+	LAMC1	a6b1 complex	Smooth muscle cell	T cell CD4+	0.008	1.078
LAMC1_a6b1 complex	T cell CD4+|Endothelial cell	LAMC1	a6b1 complex	T cell CD4+	Endothelial cell	0	1.14375
LAMC1_a6b1 complex	T cell CD4+|Epithelial cell	LAMC1	a6b1 complex	T cell CD4+	Epithelial cell	0	1.003
LAMC1_a7b1 complex	Endothelial cell|Smooth muscle cell	LAMC1	a7b1 complex	Endothelial cell	Smooth muscle cell	0	1.09325
LAMC1_a7b1 complex	Fibroblast|Smooth muscle cell	LAMC1	a7b1 complex	Fibroblast	Smooth muscle cell	0	2.723
LAMC1_a7b1 complex	Smooth muscle cell|Smooth muscle cell	LAMC1	a7b1 complex	Smooth muscle cell	Smooth muscle cell	0	1.40925
LAMC1_aVb3 complex	Endothelial cell|B cell	LAMC1	aVb3 complex	Endothelial cell	B cell	0.02	0.583
LAMC1_aVb3 complex	Endothelial cell|Endothelial cell	LAMC1	aVb3 complex	Endothelial cell	Endothelial cell	0	0.6175
LAMC1_aVb3 complex	Endothelial cell|Fibroblast	LAMC1	aVb3 complex	Endothelial cell	Fibroblast	0	0.65075
LAMC1_aVb3 complex	Endothelial cell|Smooth muscle cell	LAMC1	aVb3 complex	Endothelial cell	Smooth muscle cell	0	0.67675
LAMC1_aVb3 complex	Fibroblast|B cell	LAMC1	aVb3 complex	Fibroblast	B cell	0	1.7485
LAMC1_aVb3 complex	Fibroblast|Endothelial cell	LAMC1	aVb3 complex	Fibroblast	Endothelial cell	0	2.40625
LAMC1_aVb3 complex	Fibroblast|Fibroblast	LAMC1	aVb3 complex	Fibroblast	Fibroblast	0	2.43775
LAMC1_aVb3 complex	Fibroblast|ILC	LAMC1	aVb3 complex	Fibroblast	ILC	0	1.6185
LAMC1_aVb3 complex	Fibroblast|NK cell	LAMC1	aVb3 complex	Fibroblast	NK cell	0	1.588
LAMC1_aVb3 complex	Fibroblast|Smooth muscle cell	LAMC1	aVb3 complex	Fibroblast	Smooth muscle cell	0	2.47625
LAMC1_aVb3 complex	Smooth muscle cell|B cell	LAMC1	aVb3 complex	Smooth muscle cell	B cell	0	0.8515
LAMC1_aVb3 complex	Smooth muscle cell|Endothelial cell	LAMC1	aVb3 complex	Smooth muscle cell	Endothelial cell	0	1.09275
LAMC1_aVb3 complex	Smooth muscle cell|Fibroblast	LAMC1	aVb3 complex	Smooth muscle cell	Fibroblast	0	1.124
LAMC1_aVb3 complex	Smooth muscle cell|ILC	LAMC1	aVb3 complex	Smooth muscle cell	ILC	0	0.71275
LAMC1_aVb3 complex	Smooth muscle cell|NK cell	LAMC1	aVb3 complex	Smooth muscle cell	NK cell	0	0.68275
LAMC1_aVb3 complex	Smooth muscle cell|Smooth muscle cell	LAMC1	aVb3 complex	Smooth muscle cell	Smooth muscle cell	0	1.16275
LAMP1_FAM3C	Endothelial cell|B cell	LAMP1	FAM3C	Endothelial cell	B cell	0	0.966
LAMP1_FAM3C	Endothelial cell|Endothelial cell	LAMP1	FAM3C	Endothelial cell	Endothelial cell	0.024	1.36225
LAMP1_FAM3C	Endothelial cell|Epithelial cell	LAMP1	FAM3C	Endothelial cell	Epithelial cell	0	1.05225
LAMP1_FAM3C	Endothelial cell|Fibroblast	LAMP1	FAM3C	Endothelial cell	Fibroblast	0	1.48375
LAMP1_FAM3C	Endothelial cell|Smooth muscle cell	LAMP1	FAM3C	Endothelial cell	Smooth muscle cell	0.004	1.3775
LAMP1_FAM3C	Endothelial cell|T cell CD4+	LAMP1	FAM3C	Endothelial cell	T cell CD4+	0	0.98775
LAMP1_FAM3C	Endothelial cell|T cell CD8+	LAMP1	FAM3C	Endothelial cell	T cell CD8+	0	0.98175
LAMP1_FAM3C	Epithelial cell|B cell	LAMP1	FAM3C	Epithelial cell	B cell	0	1.7325
LAMP1_FAM3C	Epithelial cell|Endothelial cell	LAMP1	FAM3C	Epithelial cell	Endothelial cell	0	2.26625
LAMP1_FAM3C	Epithelial cell|Epithelial cell	LAMP1	FAM3C	Epithelial cell	Epithelial cell	0	2.246
LAMP1_FAM3C	Epithelial cell|Fibroblast	LAMP1	FAM3C	Epithelial cell	Fibroblast	0	2.3875
LAMP1_FAM3C	Epithelial cell|Smooth muscle cell	LAMP1	FAM3C	Epithelial cell	Smooth muscle cell	0	2.281
LAMP1_FAM3C	Epithelial cell|T cell CD4+	LAMP1	FAM3C	Epithelial cell	T cell CD4+	0	2.17525
LAMP1_FAM3C	Epithelial cell|T cell CD8+	LAMP1	FAM3C	Epithelial cell	T cell CD8+	0	2.17475
LAMP1_FAM3C	Fibroblast|B cell	LAMP1	FAM3C	Fibroblast	B cell	0	1.5685
[truncated: 1,831 more rows]

## Sheet: S1c CCI_HC
Supplemetary Data S1 (c) Ligand-receptor interactions found in Healthy colon
gene_pair	cell_pair	gene_A	gene_B	cell_A	cell_B	pval	mean
ACKR2_CCL11	Endothelial cell|Fibroblast	ACKR2	CCL11	Endothelial cell	Fibroblast	0	3.31667
ACKR2_CCL2	Endothelial cell|Fibroblast	ACKR2	CCL2	Endothelial cell	Fibroblast	0	2.69967
ACKR2_CCL2	Endothelial cell|Macrophage	ACKR2	CCL2	Endothelial cell	Macrophage	0.02	1.97367
ACKR2_CCL28	Endothelial cell|Epithelial cell	ACKR2	CCL28	Endothelial cell	Epithelial cell	0	0.483
ACKR2_CCL3	Endothelial cell|Macrophage	ACKR2	CCL3	Endothelial cell	Macrophage	0	3.45633
ACKR2_CCL3	Endothelial cell|NK cell	ACKR2	CCL3	Endothelial cell	NK cell	0.032	6.98267
ACKR2_CCL4	Endothelial cell|Macrophage	ACKR2	CCL4	Endothelial cell	Macrophage	0	10.704
ACKR2_CCL4	Endothelial cell|NK cell	ACKR2	CCL4	Endothelial cell	NK cell	0.052	10.679
ACKR2_CCL5	Endothelial cell|ILC	ACKR2	CCL5	Endothelial cell	ILC	0.004	1.82467
ACKR2_CCL5	Endothelial cell|NK cell	ACKR2	CCL5	Endothelial cell	NK cell	0	32.9123
ACKR2_CCL5	Endothelial cell|T cell CD4+	ACKR2	CCL5	Endothelial cell	T cell CD4+	0	3.07633
ACKR2_CCL5	Endothelial cell|T cell CD8+	ACKR2	CCL5	Endothelial cell	T cell CD8+	0	19.2907
ACKR2_CCL7	Endothelial cell|Fibroblast	ACKR2	CCL7	Endothelial cell	Fibroblast	0	1.148
ACKR2_CCL7	Endothelial cell|Macrophage	ACKR2	CCL7	Endothelial cell	Macrophage	0	2.43067
ACKR2_CCL8	Endothelial cell|Fibroblast	ACKR2	CCL8	Endothelial cell	Fibroblast	0	0.343
ACKR2_CCL8	Endothelial cell|Macrophage	ACKR2	CCL8	Endothelial cell	Macrophage	0	0.697
ACKR3_CXCL12	Endothelial cell|Endothelial cell	ACKR3	CXCL12	Endothelial cell	Endothelial cell	0	3.09633
ACKR3_CXCL12	Endothelial cell|Fibroblast	ACKR3	CXCL12	Endothelial cell	Fibroblast	0	5.51067
ACKR3_CXCL12	Fibroblast|Endothelial cell	ACKR3	CXCL12	Fibroblast	Endothelial cell	0	3.365
ACKR3_CXCL12	Fibroblast|Fibroblast	ACKR3	CXCL12	Fibroblast	Fibroblast	0	5.779
ACKR3_CXCL12	Plasma cell|Endothelial cell	ACKR3	CXCL12	Plasma cell	Endothelial cell	0.1	2.61667
ACKR3_CXCL12	Plasma cell|Fibroblast	ACKR3	CXCL12	Plasma cell	Fibroblast	0	5.03067
ACKR3_CXCL12	Smooth muscle cell|Endothelial cell	ACKR3	CXCL12	Smooth muscle cell	Endothelial cell	0	2.84167
ACKR3_CXCL12	Smooth muscle cell|Fibroblast	ACKR3	CXCL12	Smooth muscle cell	Fibroblast	0	5.25567
ACVR1_BMPR2_BMP5	Endothelial cell|Fibroblast	ACVR1	BMPR2_BMP5	Endothelial cell	Fibroblast	0	0.957667
ACVR1_BMPR2_BMP5	Endothelial cell|Smooth muscle cell	ACVR1	BMPR2_BMP5	Endothelial cell	Smooth muscle cell	0.084	0.399
ACVR1_BMPR2_BMP5	Epithelial cell|Fibroblast	ACVR1	BMPR2_BMP5	Epithelial cell	Fibroblast	0	0.969333
ACVR1_BMPR2_BMP5	Epithelial cell|Smooth muscle cell	ACVR1	BMPR2_BMP5	Epithelial cell	Smooth muscle cell	0.076	0.410667
ACVR1_BMPR2_BMP5	Fibroblast|Fibroblast	ACVR1	BMPR2_BMP5	Fibroblast	Fibroblast	0	1.08933
ACVR1_BMPR2_BMP5	Fibroblast|Smooth muscle cell	ACVR1	BMPR2_BMP5	Fibroblast	Smooth muscle cell	0	0.530667
ACVR1_BMPR2_BMP5	Smooth muscle cell|Fibroblast	ACVR1	BMPR2_BMP5	Smooth muscle cell	Fibroblast	0	1.029
ACVR1_BMPR2_BMP5	Smooth muscle cell|Smooth muscle cell	ACVR1	BMPR2_BMP5	Smooth muscle cell	Smooth muscle cell	0.012	0.470333
ACVR1_BMPR2_BMP6	Endothelial cell|Fibroblast	ACVR1	BMPR2_BMP6	Endothelial cell	Fibroblast	0	0.520667
ACVR1_BMPR2_BMP6	Epithelial cell|Fibroblast	ACVR1	BMPR2_BMP6	Epithelial cell	Fibroblast	0	0.532333
ACVR1_BMPR2_BMP6	Fibroblast|Fibroblast	ACVR1	BMPR2_BMP6	Fibroblast	Fibroblast	0	0.652333
ACVR1_BMPR2_BMP6	Smooth muscle cell|Fibroblast	ACVR1	BMPR2_BMP6	Smooth muscle cell	Fibroblast	0	0.592
ACVR1_BMPR2_BMP7	Endothelial cell|Fibroblast	ACVR1	BMPR2_BMP7	Endothelial cell	Fibroblast	0	0.265
ACVR1_BMPR2_BMP7	Epithelial cell|Fibroblast	ACVR1	BMPR2_BMP7	Epithelial cell	Fibroblast	0	0.276667
ACVR1_BMPR2_BMP7	Fibroblast|Fibroblast	ACVR1	BMPR2_BMP7	Fibroblast	Fibroblast	0	0.396667
ACVR1_BMPR2_BMP7	Smooth muscle cell|Fibroblast	ACVR1	BMPR2_BMP7	Smooth muscle cell	Fibroblast	0	0.336667
ACVR_1A2A receptor_BMP5	Epithelial cell|Fibroblast	ACVR	1A2A receptor_BMP5	Epithelial cell	Fibroblast	0	0.969333
ACVR_1A2A receptor_BMP5	Epithelial cell|Smooth muscle cell	ACVR	1A2A receptor_BMP5	Epithelial cell	Smooth muscle cell	0.02	0.410667
ACVR_1A2A receptor_BMP5	Fibroblast|Fibroblast	ACVR	1A2A receptor_BMP5	Fibroblast	Fibroblast	0	1.001
ACVR_1A2A receptor_BMP5	Fibroblast|Smooth muscle cell	ACVR	1A2A receptor_BMP5	Fibroblast	Smooth muscle cell	0.004	0.442333
ACVR_1A2A receptor_BMP5	Smooth muscle cell|Fibroblast	ACVR	1A2A receptor_BMP5	Smooth muscle cell	Fibroblast	0	0.953
ACVR_1A2A receptor_BMP5	Smooth muscle cell|Smooth muscle cell	ACVR	1A2A receptor_BMP5	Smooth muscle cell	Smooth muscle cell	0.068	0.394
ACVR_1A2A receptor_BMP6	Epithelial cell|Fibroblast	ACVR	1A2A receptor_BMP6	Epithelial cell	Fibroblast	0	0.532333
ACVR_1A2A receptor_BMP6	Fibroblast|Fibroblast	ACVR	1A2A receptor_BMP6	Fibroblast	Fibroblast	0	0.564333
ACVR_1A2A receptor_BMP6	Smooth muscle cell|Fibroblast	ACVR	1A2A receptor_BMP6	Smooth muscle cell	Fibroblast	0	0.516
ACVR_1A2A receptor_BMP7	Epithelial cell|Fibroblast	ACVR	1A2A receptor_BMP7	Epithelial cell	Fibroblast	0	0.276667
ACVR_1A2A receptor_BMP7	Fibroblast|Fibroblast	ACVR	1A2A receptor_BMP7	Fibroblast	Fibroblast	0	0.308333
ACVR_1A2A receptor_BMP7	Smooth muscle cell|Fibroblast	ACVR	1A2A receptor_BMP7	Smooth muscle cell	Fibroblast	0	0.259667
ACVR_1A2A receptor_INHBA	Epithelial cell|Smooth muscle cell	ACVR	1A2A receptor_INHBA	Epithelial cell	Smooth muscle cell	0	0.328333
ACVR_1A2A receptor_INHBA	Fibroblast|Smooth muscle cell	ACVR	1A2A receptor_INHBA	Fibroblast	Smooth muscle cell	0	0.36
ACVR_1A2A receptor_INHBA	Smooth muscle cell|Smooth muscle cell	ACVR	1A2A receptor_INHBA	Smooth muscle cell	Smooth muscle cell	0	0.311667
ACVR_1B2A receptor_BMP3	Epithelial cell|Epithelial cell	ACVR	1B2A receptor_BMP3	Epithelial cell	Epithelial cell	0	0.208
ACVR_1B2A receptor_GDF11	Epithelial cell|Smooth muscle cell	ACVR	1B2A receptor_GDF11	Epithelial cell	Smooth muscle cell	0	0.196667
ACVR_1B2A receptor_INHBA	Epithelial cell|Smooth muscle cell	ACVR	1B2A receptor_INHBA	Epithelial cell	Smooth muscle cell	0	0.348667
ADGRL1_NRG1	Fibroblast|Smooth muscle cell	ADGRL1	NRG1	Fibroblast	Smooth muscle cell	0	0.322
ADGRL1_NRG1	Smooth muscle cell|Smooth muscle cell	ADGRL1	NRG1	Smooth muscle cell	Smooth muscle cell	0	0.440333
ADORA2A_ENTPD1	ILC|Endothelial cell	ADORA2A	ENTPD1	ILC	Endothelial cell	0	0.55
ADORA2A_ENTPD1	ILC|Fibroblast	ADORA2A	ENTPD1	ILC	Fibroblast	0	0.318
ADORA2A_ENTPD1	ILC|Macrophage	ADORA2A	ENTPD1	ILC	Macrophage	0	0.348667
ADORA2A_ENTPD1	ILC|Plasma cell	ADORA2A	ENTPD1	ILC	Plasma cell	0	0.589
ADORA2A_ENTPD1	ILC|Smooth muscle cell	ADORA2A	ENTPD1	ILC	Smooth muscle cell	0	0.671333
ADORA2A_ENTPD1	NK cell|Endothelial cell	ADORA2A	ENTPD1	NK cell	Endothelial cell	0	0.828
ADORA2A_ENTPD1	NK cell|Fibroblast	ADORA2A	ENTPD1	NK cell	Fibroblast	0.004	0.595667
ADORA2A_ENTPD1	NK cell|Macrophage	ADORA2A	ENTPD1	NK cell	Macrophage	0.004	0.626333
ADORA2A_ENTPD1	NK cell|Plasma cell	ADORA2A	ENTPD1	NK cell	Plasma cell	0	0.866667
ADORA2A_ENTPD1	NK cell|Smooth muscle cell	ADORA2A	ENTPD1	NK cell	Smooth muscle cell	0	0.949
ADORA2A_ENTPD1	Plasma cell|Endothelial cell	ADORA2A	ENTPD1	Plasma cell	Endothelial cell	0	0.511
ADORA2A_ENTPD1	Plasma cell|Fibroblast	ADORA2A	ENTPD1	Plasma cell	Fibroblast	0	0.279
ADORA2A_ENTPD1	Plasma cell|Macrophage	ADORA2A	ENTPD1	Plasma cell	Macrophage	0.004	0.309333
ADORA2A_ENTPD1	Plasma cell|Plasma cell	ADORA2A	ENTPD1	Plasma cell	Plasma cell	0	0.55
ADORA2A_ENTPD1	Plasma cell|Smooth muscle cell	ADORA2A	ENTPD1	Plasma cell	Smooth muscle cell	0	0.632
ADORA2A_ENTPD1	T cell CD4+|Endothelial cell	ADORA2A	ENTPD1	T cell CD4+	Endothelial cell	0	0.560333
ADORA2A_ENTPD1	T cell CD4+|Fibroblast	ADORA2A	ENTPD1	T cell CD4+	Fibroblast	0	0.328667
ADORA2A_ENTPD1	T cell CD4+|Macrophage	ADORA2A	ENTPD1	T cell CD4+	Macrophage	0	0.358667
ADORA2A_ENTPD1	T cell CD4+|Plasma cell	ADORA2A	ENTPD1	T cell CD4+	Plasma cell	0	0.599333
ADORA2A_ENTPD1	T cell CD4+|Smooth muscle cell	ADORA2A	ENTPD1	T cell CD4+	Smooth muscle cell	0	0.681333
ADORA2A_ENTPD1	T cell CD8+|Endothelial cell	ADORA2A	ENTPD1	T cell CD8+	Endothelial cell	0	0.625
ADORA2A_ENTPD1	T cell CD8+|Fibroblast	ADORA2A	ENTPD1	T cell CD8+	Fibroblast	0	0.393
ADORA2A_ENTPD1	T cell CD8+|Macrophage	ADORA2A	ENTPD1	T cell CD8+	Macrophage	0	0.423333
ADORA2A_ENTPD1	T cell CD8+|Plasma cell	ADORA2A	ENTPD1	T cell CD8+	Plasma cell	0	0.663667
ADORA2A_ENTPD1	T cell CD8+|Smooth muscle cell	ADORA2A	ENTPD1	T cell CD8+	Smooth muscle cell	0	0.746
ADORA2A_NAMPT	ILC|B cell	ADORA2A	NAMPT	ILC	B cell	0.091	0.351333
ADORA2A_NAMPT	ILC|Dendritic cell	ADORA2A	NAMPT	ILC	Dendritic cell	0.072	0.463333
ADORA2A_NAMPT	ILC|Endothelial cell	ADORA2A	NAMPT	ILC	Endothelial cell	0	0.579333
ADORA2A_NAMPT	ILC|Epithelial cell	ADORA2A	NAMPT	ILC	Epithelial cell	0	0.429
ADORA2A_NAMPT	ILC|Fibroblast	ADORA2A	NAMPT	ILC	Fibroblast	0	0.413667
ADORA2A_NAMPT	ILC|Macrophage	ADORA2A	NAMPT	ILC	Macrophage	0	0.569333
ADORA2A_NAMPT	NK cell|B cell	ADORA2A	NAMPT	NK cell	B cell	0.004	0.629
ADORA2A_NAMPT	NK cell|Dendritic cell	ADORA2A	NAMPT	NK cell	Dendritic cell	0.004	0.741
ADORA2A_NAMPT	NK cell|Endothelial cell	ADORA2A	NAMPT	NK cell	Endothelial cell	0	0.856667
ADORA2A_NAMPT	NK cell|Epithelial cell	ADORA2A	NAMPT	NK cell	Epithelial cell	0.004	0.706667
ADORA2A_NAMPT	NK cell|Fibroblast	ADORA2A	NAMPT	NK cell	Fibroblast	0.004	0.691333
ADORA2A_NAMPT	NK cell|Macrophage	ADORA2A	NAMPT	NK cell	Macrophage	0	0.847333
ADORA2A_NAMPT	NK cell|Smooth muscle cell	ADORA2A	NAMPT	NK cell	Smooth muscle cell	0.012	0.603333
ADORA2A_NAMPT	NK cell|T cell CD4+	ADORA2A	NAMPT	NK cell	T cell CD4+	0.068	0.538
ADORA2A_NAMPT	Plasma cell|Dendritic cell	ADORA2A	NAMPT	Plasma cell	Dendritic cell	0.075	0.424333
ADORA2A_NAMPT	Plasma cell|Endothelial cell	ADORA2A	NAMPT	Plasma cell	Endothelial cell	0	0.54
ADORA2A_NAMPT	Plasma cell|Epithelial cell	ADORA2A	NAMPT	Plasma cell	Epithelial cell	0.016	0.39
ADORA2A_NAMPT	Plasma cell|Fibroblast	ADORA2A	NAMPT	Plasma cell	Fibroblast	0	0.374667
ADORA2A_NAMPT	Plasma cell|Macrophage	ADORA2A	NAMPT	Plasma cell	Macrophage	0	0.530333
ADORA2A_NAMPT	T cell CD4+|B cell	ADORA2A	NAMPT	T cell CD4+	B cell	0.008	0.361667
ADORA2A_NAMPT	T cell CD4+|Dendritic cell	ADORA2A	NAMPT	T cell CD4+	Dendritic cell	0.044	0.473667
ADORA2A_NAMPT	T cell CD4+|Endothelial cell	ADORA2A	NAMPT	T cell CD4+	Endothelial cell	0	0.589333
ADORA2A_NAMPT	T cell CD4+|Epithelial cell	ADORA2A	NAMPT	T cell CD4+	Epithelial cell	0	0.439667
ADORA2A_NAMPT	T cell CD4+|Fibroblast	ADORA2A	NAMPT	T cell CD4+	Fibroblast	0	0.424
ADORA2A_NAMPT	T cell CD4+|Macrophage	ADORA2A	NAMPT	T cell CD4+	Macrophage	0	0.579667
ADORA2A_NAMPT	T cell CD8+|B cell	ADORA2A	NAMPT	T cell CD8+	B cell	0.004	0.426333
ADORA2A_NAMPT	T cell CD8+|Dendritic cell	ADORA2A	NAMPT	T cell CD8+	Dendritic cell	0.008	0.538
ADORA2A_NAMPT	T cell CD8+|Endothelial cell	ADORA2A	NAMPT	T cell CD8+	Endothelial cell	0	0.653667
ADORA2A_NAMPT	T cell CD8+|Epithelial cell	ADORA2A	NAMPT	T cell CD8+	Epithelial cell	0	0.504
ADORA2A_NAMPT	T cell CD8+|Fibroblast	ADORA2A	NAMPT	T cell CD8+	Fibroblast	0	0.488333
ADORA2A_NAMPT	T cell CD8+|Macrophage	ADORA2A	NAMPT	T cell CD8+	Macrophage	0	0.644333
ADORA2A_NAMPT	T cell CD8+|Smooth muscle cell	ADORA2A	NAMPT	T cell CD8+	Smooth muscle cell	0.076	0.400333
ADRB2_VEGFB	B cell|Epithelial cell	ADRB2	VEGFB	B cell	Epithelial cell	0.096	0.256333
ADRB2_VEGFB	B cell|Smooth muscle cell	ADRB2	VEGFB	B cell	Smooth muscle cell	0	0.312
ADRB2_VEGFB	Endothelial cell|Endothelial cell	ADRB2	VEGFB	Endothelial cell	Endothelial cell	0	0.418333
ADRB2_VEGFB	Endothelial cell|Epithelial cell	ADRB2	VEGFB	Endothelial cell	Epithelial cell	0	0.511667
ADRB2_VEGFB	Endothelial cell|Fibroblast	ADRB2	VEGFB	Endothelial cell	Fibroblast	0	0.453
ADRB2_VEGFB	Endothelial cell|Plasma cell	ADRB2	VEGFB	Endothelial cell	Plasma cell	0	0.464
ADRB2_VEGFB	Endothelial cell|Smooth muscle cell	ADRB2	VEGFB	Endothelial cell	Smooth muscle cell	0	0.567
ADRB2_VEGFB	ILC|Epithelial cell	ADRB2	VEGFB	ILC	Epithelial cell	0	0.296
ADRB2_VEGFB	ILC|Fibroblast	ADRB2	VEGFB	ILC	Fibroblast	0.008	0.237333
ADRB2_VEGFB	ILC|Plasma cell	ADRB2	VEGFB	ILC	Plasma cell	0.024	0.248333
ADRB2_VEGFB	ILC|Smooth muscle cell	ADRB2	VEGFB	ILC	Smooth muscle cell	0	0.351333
ADRB2_VEGFB	Macrophage|Epithelial cell	ADRB2	VEGFB	Macrophage	Epithelial cell	0.042	0.289
ADRB2_VEGFB	Macrophage|Smooth muscle cell	ADRB2	VEGFB	Macrophage	Smooth muscle cell	0	0.344667
ADRB2_VEGFB	Plasma cell|Endothelial cell	ADRB2	VEGFB	Plasma cell	Endothelial cell	0	0.318
ADRB2_VEGFB	Plasma cell|Epithelial cell	ADRB2	VEGFB	Plasma cell	Epithelial cell	0	0.411333
ADRB2_VEGFB	Plasma cell|Fibroblast	ADRB2	VEGFB	Plasma cell	Fibroblast	0	0.352333
ADRB2_VEGFB	Plasma cell|Plasma cell	ADRB2	VEGFB	Plasma cell	Plasma cell	0	0.363667
ADRB2_VEGFB	Plasma cell|Smooth muscle cell	ADRB2	VEGFB	Plasma cell	Smooth muscle cell	0	0.466667
ADRB2_VEGFB	T cell CD4+|Epithelial cell	ADRB2	VEGFB	T cell CD4+	Epithelial cell	0	0.269333
ADRB2_VEGFB	T cell CD4+|Fibroblast	ADRB2	VEGFB	T cell CD4+	Fibroblast	0.046	0.210667
ADRB2_VEGFB	T cell CD4+|Smooth muscle cell	ADRB2	VEGFB	T cell CD4+	Smooth muscle cell	0	0.325
ADRB2_VEGFB	T cell CD8+|Epithelial cell	ADRB2	VEGFB	T cell CD8+	Epithelial cell	0.075	0.314667
ADRB2_VEGFB	T cell CD8+|Smooth muscle cell	ADRB2	VEGFB	T cell CD8+	Smooth muscle cell	0.012	0.37
ANGPT2_TEK	Smooth muscle cell|Endothelial cell	ANGPT2	TEK	Smooth muscle cell	Endothelial cell	0	0.742667
ANGPT2_TEK	Smooth muscle cell|Fibroblast	ANGPT2	TEK	Smooth muscle cell	Fibroblast	0	0.343667
AXL_GAS6	Fibroblast|Endothelial cell	AXL	GAS6	Fibroblast	Endothelial cell	0	2.56433
AXL_GAS6	Fibroblast|Epithelial cell	AXL	GAS6	Fibroblast	Epithelial cell	0	3.49
AXL_GAS6	Fibroblast|Fibroblast	AXL	GAS6	Fibroblast	Fibroblast	0	2.43233
AXL_GAS6	Macrophage|Endothelial cell	AXL	GAS6	Macrophage	Endothelial cell	0.056	1.44533
AXL_GAS6	Macrophage|Epithelial cell	AXL	GAS6	Macrophage	Epithelial cell	0	2.37033
AXL_GAS6	Smooth muscle cell|Endothelial cell	AXL	GAS6	Smooth muscle cell	Endothelial cell	0	1.733
AXL_GAS6	Smooth muscle cell|Epithelial cell	AXL	GAS6	Smooth muscle cell	Epithelial cell	0	2.65867
AXL_GAS6	Smooth muscle cell|Fibroblast	AXL	GAS6	Smooth muscle cell	Fibroblast	0	1.60067
AXL_IL15RA	Fibroblast|Fibroblast	AXL	IL15RA	Fibroblast	Fibroblast	0	1.465
AXL_IL15RA	Smooth muscle cell|Fibroblast	AXL	IL15RA	Smooth muscle cell	Fibroblast	0	0.633333
BMP2_SMO	Epithelial cell|Epithelial cell	BMP2	SMO	Epithelial cell	Epithelial cell	0	0.637667
BMP2_SMO	Epithelial cell|Fibroblast	BMP2	SMO	Epithelial cell	Fibroblast	0	0.768667
BMP2_SMO	Epithelial cell|Smooth muscle cell	BMP2	SMO	Epithelial cell	Smooth muscle cell	0	0.673333
BMP2_SMO	Fibroblast|Epithelial cell	BMP2	SMO	Fibroblast	Epithelial cell	0	0.821333
BMP2_SMO	Fibroblast|Fibroblast	BMP2	SMO	Fibroblast	Fibroblast	0	0.951667
BMP2_SMO	Fibroblast|Smooth muscle cell	BMP2	SMO	Fibroblast	Smooth muscle cell	0	0.856333
BMP2_SMO	ILC|Fibroblast	BMP2	SMO	ILC	Fibroblast	0.015	0.7
BMP2_SMO	Smooth muscle cell|Fibroblast	BMP2	SMO	Smooth muscle cell	Fibroblast	0.028	0.518333
BMP7_PTPRK	Fibroblast|Endothelial cell	BMP7	PTPRK	Fibroblast	Endothelial cell	0	0.429333
BMP7_PTPRK	Fibroblast|Epithelial cell	BMP7	PTPRK	Fibroblast	Epithelial cell	0	0.816667
BMP7_PTPRK	Fibroblast|Fibroblast	BMP7	PTPRK	Fibroblast	Fibroblast	0	0.419
BMP7_PTPRK	Fibroblast|Smooth muscle cell	BMP7	PTPRK	Fibroblast	Smooth muscle cell	0.008	0.382
BMP7_SLAMF1	Fibroblast|T cell CD4+	BMP7	SLAMF1	Fibroblast	T cell CD4+	0	0.327333
BMPR1A_BMPR2_BMP2	Epithelial cell|Epithelial cell	BMPR1A	BMPR2_BMP2	Epithelial cell	Epithelial cell	0	0.755
BMPR1A_BMPR2_BMP2	Epithelial cell|Fibroblast	BMPR1A	BMPR2_BMP2	Epithelial cell	Fibroblast	0	0.938333
BMPR1A_BMPR2_BMP2	Fibroblast|Epithelial cell	BMPR1A	BMPR2_BMP2	Fibroblast	Epithelial cell	0	0.983
BMPR1A_BMPR2_BMP2	Fibroblast|Fibroblast	BMPR1A	BMPR2_BMP2	Fibroblast	Fibroblast	0	1.166
BMPR1A_BMPR2_BMP2	Fibroblast|ILC	BMPR1A	BMPR2_BMP2	Fibroblast	ILC	0	0.914667
BMPR1A_BMPR2_BMP2	Fibroblast|Smooth muscle cell	BMPR1A	BMPR2_BMP2	Fibroblast	Smooth muscle cell	0	0.732667
BMPR1A_BMPR2_BMP2	Smooth muscle cell|Epithelial cell	BMPR1A	BMPR2_BMP2	Smooth muscle cell	Epithelial cell	0	0.944
BMPR1A_BMPR2_BMP2	Smooth muscle cell|Fibroblast	BMPR1A	BMPR2_BMP2	Smooth muscle cell	Fibroblast	0	1.12667
BMPR1A_BMPR2_BMP2	Smooth muscle cell|ILC	BMPR1A	BMPR2_BMP2	Smooth muscle cell	ILC	0	0.875667
BMPR1A_BMPR2_BMP2	Smooth muscle cell|Smooth muscle cell	BMPR1A	BMPR2_BMP2	Smooth muscle cell	Smooth muscle cell	0.004	0.693333
BMPR1A_BMPR2_BMP4	Epithelial cell|Fibroblast	BMPR1A	BMPR2_BMP4	Epithelial cell	Fibroblast	0	3.02833
BMPR1A_BMPR2_BMP4	Fibroblast|Fibroblast	BMPR1A	BMPR2_BMP4	Fibroblast	Fibroblast	0	3.256
BMPR1A_BMPR2_BMP4	Fibroblast|Smooth muscle cell	BMPR1A	BMPR2_BMP4	Fibroblast	Smooth muscle cell	0.092	1.14433
BMPR1A_BMPR2_BMP4	Smooth muscle cell|Fibroblast	BMPR1A	BMPR2_BMP4	Smooth muscle cell	Fibroblast	0	3.217
BMPR1A_BMPR2_BMP5	Epithelial cell|Fibroblast	BMPR1A	BMPR2_BMP5	Epithelial cell	Fibroblast	0	1.12733
BMPR1A_BMPR2_BMP5	Epithelial cell|Smooth muscle cell	BMPR1A	BMPR2_BMP5	Epithelial cell	Smooth muscle cell	0.036	0.568667
BMPR1A_BMPR2_BMP5	Fibroblast|Fibroblast	BMPR1A	BMPR2_BMP5	Fibroblast	Fibroblast	0	1.355
BMPR1A_BMPR2_BMP5	Fibroblast|Smooth muscle cell	BMPR1A	BMPR2_BMP5	Fibroblast	Smooth muscle cell	0	0.796667
BMPR1A_BMPR2_BMP5	Smooth muscle cell|Fibroblast	BMPR1A	BMPR2_BMP5	Smooth muscle cell	Fibroblast	0	1.31633
BMPR1A_BMPR2_BMP5	Smooth muscle cell|Smooth muscle cell	BMPR1A	BMPR2_BMP5	Smooth muscle cell	Smooth muscle cell	0	0.757667
BMPR1A_BMPR2_BMP6	Epithelial cell|Fibroblast	BMPR1A	BMPR2_BMP6	Epithelial cell	Fibroblast	0	0.690333
BMPR1A_BMPR2_BMP6	Fibroblast|Fibroblast	BMPR1A	BMPR2_BMP6	Fibroblast	Fibroblast	0	0.918333
BMPR1A_BMPR2_BMP6	Smooth muscle cell|Fibroblast	BMPR1A	BMPR2_BMP6	Smooth muscle cell	Fibroblast	0	0.879333
BMPR1A_BMPR2_BMP7	Epithelial cell|Fibroblast	BMPR1A	BMPR2_BMP7	Epithelial cell	Fibroblast	0	0.435
BMPR1A_BMPR2_BMP7	Fibroblast|Fibroblast	BMPR1A	BMPR2_BMP7	Fibroblast	Fibroblast	0	0.662667
BMPR1A_BMPR2_BMP7	Smooth muscle cell|Fibroblast	BMPR1A	BMPR2_BMP7	Smooth muscle cell	Fibroblast	0	0.623333
BMR1A_ACR2A_BMP2	Epithelial cell|Epithelial cell	BMR1A	ACR2A_BMP2	Epithelial cell	Epithelial cell	0	0.617667
BMR1A_ACR2A_BMP2	Epithelial cell|Fibroblast	BMR1A	ACR2A_BMP2	Epithelial cell	Fibroblast	0	0.800667
BMR1A_ACR2A_BMP2	Fibroblast|Epithelial cell	BMR1A	ACR2A_BMP2	Fibroblast	Epithelial cell	0	0.628667
BMR1A_ACR2A_BMP2	Fibroblast|Fibroblast	BMR1A	ACR2A_BMP2	Fibroblast	Fibroblast	0	0.811667
BMR1A_ACR2A_BMP2	Smooth muscle cell|Epithelial cell	BMR1A	ACR2A_BMP2	Smooth muscle cell	Epithelial cell	0	0.580333
BMR1A_ACR2A_BMP2	Smooth muscle cell|Fibroblast	BMR1A	ACR2A_BMP2	Smooth muscle cell	Fibroblast	0	0.763333
BMR1A_ACR2A_BMP4	Epithelial cell|Fibroblast	BMR1A	ACR2A_BMP4	Epithelial cell	Fibroblast	0	2.89067
BMR1A_ACR2A_BMP4	Fibroblast|Fibroblast	BMR1A	ACR2A_BMP4	Fibroblast	Fibroblast	0	2.90167
BMR1A_ACR2A_BMP4	Smooth muscle cell|Fibroblast	BMR1A	ACR2A_BMP4	Smooth muscle cell	Fibroblast	0	2.85333
BMR1A_ACR2A_BMP5	Epithelial cell|Fibroblast	BMR1A	ACR2A_BMP5	Epithelial cell	Fibroblast	0	0.990333
BMR1A_ACR2A_BMP5	Epithelial cell|Smooth muscle cell	BMR1A	ACR2A_BMP5	Epithelial cell	Smooth muscle cell	0.012	0.431333
BMR1A_ACR2A_BMP5	Fibroblast|Fibroblast	BMR1A	ACR2A_BMP5	Fibroblast	Fibroblast	0	1.001
BMR1A_ACR2A_BMP5	Fibroblast|Smooth muscle cell	BMR1A	ACR2A_BMP5	Fibroblast	Smooth muscle cell	0.004	0.442333
BMR1A_ACR2A_BMP5	Smooth muscle cell|Fibroblast	BMR1A	ACR2A_BMP5	Smooth muscle cell	Fibroblast	0	0.953
BMR1A_ACR2A_BMP5	Smooth muscle cell|Smooth muscle cell	BMR1A	ACR2A_BMP5	Smooth muscle cell	Smooth muscle cell	0.068	0.394
BMR1A_ACR2A_BMP6	Epithelial cell|Fibroblast	BMR1A	ACR2A_BMP6	Epithelial cell	Fibroblast	0	0.553333
BMR1A_ACR2A_BMP6	Fibroblast|Fibroblast	BMR1A	ACR2A_BMP6	Fibroblast	Fibroblast	0	0.564333
BMR1A_ACR2A_BMP6	Smooth muscle cell|Fibroblast	BMR1A	ACR2A_BMP6	Smooth muscle cell	Fibroblast	0	0.516
BMR1A_ACR2A_BMP7	Epithelial cell|Fibroblast	BMR1A	ACR2A_BMP7	Epithelial cell	Fibroblast	0	0.297
BMR1A_ACR2A_BMP7	Fibroblast|Fibroblast	BMR1A	ACR2A_BMP7	Fibroblast	Fibroblast	0	0.308333
BMR1A_ACR2A_BMP7	Smooth muscle cell|Fibroblast	BMR1A	ACR2A_BMP7	Smooth muscle cell	Fibroblast	0	0.259667
C3_C3AR1	Fibroblast|Macrophage	C3	C3AR1	Fibroblast	Macrophage	0	6.223
C3_aMb2 complex	Fibroblast|Macrophage	C3	aMb2 complex	Fibroblast	Macrophage	0	5.62233
C5AR1_RPS19	Macrophage|Epithelial cell	C5AR1	RPS19	Macrophage	Epithelial cell	0	31.767
CADM1_CADM1	Dendritic cell|Dendritic cell	CADM1	CADM1	Dendritic cell	Dendritic cell	0.004	0.376667
CADM1_CADM1	Dendritic cell|Macrophage	CADM1	CADM1	Dendritic cell	Macrophage	0	0.374
CADM1_CADM1	Macrophage|Dendritic cell	CADM1	CADM1	Macrophage	Dendritic cell	0	0.374
CADM1_CADM1	Macrophage|Macrophage	CADM1	CADM1	Macrophage	Macrophage	0	0.371333
CADM1_NECTIN3	Dendritic cell|Epithelial cell	CADM1	NECTIN3	Dendritic cell	Epithelial cell	0	0.676
CADM1_NECTIN3	Dendritic cell|Fibroblast	CADM1	NECTIN3	Dendritic cell	Fibroblast	0.004	0.328667
CADM1_NECTIN3	Dendritic cell|Smooth muscle cell	CADM1	NECTIN3	Dendritic cell	Smooth muscle cell	0.076	0.282667
CADM1_NECTIN3	Macrophage|Epithelial cell	CADM1	NECTIN3	Macrophage	Epithelial cell	0	0.673667
CADM1_NECTIN3	Macrophage|Fibroblast	CADM1	NECTIN3	Macrophage	Fibroblast	0	0.326
CADM1_NECTIN3	Macrophage|Smooth muscle cell	CADM1	NECTIN3	Macrophage	Smooth muscle cell	0	0.280333
CADM3_CADM1	Fibroblast|Dendritic cell	CADM3	CADM1	Fibroblast	Dendritic cell	0	0.587667
CADM3_CADM1	Fibroblast|Macrophage	CADM3	CADM1	Fibroblast	Macrophage	0	0.585333
CADM3_CADM1	Smooth muscle cell|Dendritic cell	CADM3	CADM1	Smooth muscle cell	Dendritic cell	0	0.321333
CADM3_CADM1	Smooth muscle cell|Macrophage	CADM3	CADM1	Smooth muscle cell	Macrophage	0	0.318333
CADM3_EPB41L1	Fibroblast|Epithelial cell	CADM3	EPB41L1	Fibroblast	Epithelial cell	0	0.508333
CADM3_EPB41L1	Fibroblast|Fibroblast	CADM3	EPB41L1	Fibroblast	Fibroblast	0	0.519667
CADM3_EPB41L1	Fibroblast|Smooth muscle cell	CADM3	EPB41L1	Fibroblast	Smooth muscle cell	0	0.494333
CADM3_EPB41L1	Smooth muscle cell|Epithelial cell	CADM3	EPB41L1	Smooth muscle cell	Epithelial cell	0.004	0.242
CADM3_EPB41L1	Smooth muscle cell|Fibroblast	CADM3	EPB41L1	Smooth muscle cell	Fibroblast	0	0.253
CADM3_EPB41L1	Smooth muscle cell|Smooth muscle cell	CADM3	EPB41L1	Smooth muscle cell	Smooth muscle cell	0.02	0.227667
CADM3_NECTIN3	Fibroblast|Epithelial cell	CADM3	NECTIN3	Fibroblast	Epithelial cell	0	0.887667
CADM3_NECTIN3	Fibroblast|Fibroblast	CADM3	NECTIN3	Fibroblast	Fibroblast	0	0.539667
CADM3_NECTIN3	Fibroblast|Smooth muscle cell	CADM3	NECTIN3	Fibroblast	Smooth muscle cell	0	0.494333
CADM3_NECTIN3	Smooth muscle cell|Epithelial cell	CADM3	NECTIN3	Smooth muscle cell	Epithelial cell	0	0.620333
CCL11_ACKR4	Fibroblast|Fibroblast	CCL11	ACKR4	Fibroblast	Fibroblast	0	3.622
CCL2_CCR10	Fibroblast|Plasma cell	CCL2	CCR10	Fibroblast	Plasma cell	0	5.04533
CCL2_CCR10	Macrophage|Plasma cell	CCL2	CCR10	Macrophage	Plasma cell	0	4.31967
CCL2_CCR2	Fibroblast|ILC	CCL2	CCR2	Fibroblast	ILC	0	2.845
CCL2_CCR2	Fibroblast|Macrophage	CCL2	CCR2	Fibroblast	Macrophage	0	2.83933
CCL2_CCR2	Macrophage|ILC	CCL2	CCR2	Macrophage	ILC	0.008	2.11933
CCL2_CCR2	Macrophage|Macrophage	CCL2	CCR2	Macrophage	Macrophage	0.012	2.11367
CCL3_CCR1	Macrophage|Macrophage	CCL3	CCR1	Macrophage	Macrophage	0	3.99967
CCL3_CCR1	NK cell|Macrophage	CCL3	CCR1	NK cell	Macrophage	0.024	7.52633
CCL3_CCR1	T cell CD8+|Macrophage	CCL3	CCR1	T cell CD8+	Macrophage	0.031	1.05167
CCL3_CCR5	Macrophage|ILC	CCL3	CCR5	Macrophage	ILC	0	3.48367
CCL3_CCR5	Macrophage|Macrophage	CCL3	CCR5	Macrophage	Macrophage	0	3.707
CCL3_CCR5	Macrophage|NK cell	CCL3	CCR5	Macrophage	NK cell	0	3.72
CCL3_CCR5	NK cell|ILC	CCL3	CCR5	NK cell	ILC	0.032	7.00967
CCL3_CCR5	NK cell|Macrophage	CCL3	CCR5	NK cell	Macrophage	0.032	7.23333
CCL3_CCR5	NK cell|NK cell	CCL3	CCR5	NK cell	NK cell	0.016	7.24633
CCL3_CCR5	T cell CD8+|Macrophage	CCL3	CCR5	T cell CD8+	Macrophage	0.099	0.759
CCL3_CCR5	T cell CD8+|NK cell	CCL3	CCR5	T cell CD8+	NK cell	0.035	0.772
CCL3_IDE	Macrophage|Endothelial cell	CCL3	IDE	Macrophage	Endothelial cell	0	3.43067
CCL3_IDE	Macrophage|Epithelial cell	CCL3	IDE	Macrophage	Epithelial cell	0	3.504
CCL3_IDE	Macrophage|Fibroblast	CCL3	IDE	Macrophage	Fibroblast	0	3.44767
CCL3_IDE	Macrophage|Plasma cell	CCL3	IDE	Macrophage	Plasma cell	0	3.56667
CCL3_IDE	Macrophage|Smooth muscle cell	CCL3	IDE	Macrophage	Smooth muscle cell	0	3.42833
CCL3_IDE	NK cell|Endothelial cell	CCL3	IDE	NK cell	Endothelial cell	0.032	6.957
CCL3_IDE	NK cell|Epithelial cell	CCL3	IDE	NK cell	Epithelial cell	0.032	7.03
CCL3_IDE	NK cell|Fibroblast	CCL3	IDE	NK cell	Fibroblast	0.032	6.97433
CCL3_IDE	NK cell|Plasma cell	CCL3	IDE	NK cell	Plasma cell	0.032	7.09267
CCL3_IDE	NK cell|Smooth muscle cell	CCL3	IDE	NK cell	Smooth muscle cell	0.032	6.95433
CCL4_CCR5	Macrophage|ILC	CCL4	CCR5	Macrophage	ILC	0	10.7313
CCL4_CCR5	Macrophage|Macrophage	CCL4	CCR5	Macrophage	Macrophage	0	10.9547
CCL4_CCR5	Macrophage|NK cell	CCL4	CCR5	Macrophage	NK cell	0	10.9683
CCL4_CCR5	NK cell|ILC	CCL4	CCR5	NK cell	ILC	0.052	10.706
CCL4_CCR5	NK cell|Macrophage	CCL4	CCR5	NK cell	Macrophage	0.048	10.9297
CCL4_CCR5	NK cell|NK cell	CCL4	CCR5	NK cell	NK cell	0.024	10.9423
CCL4_CCR5	T cell CD8+|NK cell	CCL4	CCR5	T cell CD8+	NK cell	0.078	2.658
CCL4_SLC7A1	Macrophage|B cell	CCL4	SLC7A1	Macrophage	B cell	0	10.7713
CCL4_SLC7A1	Macrophage|Dendritic cell	CCL4	SLC7A1	Macrophage	Dendritic cell	0	10.7133
CCL4_SLC7A1	Macrophage|Endothelial cell	CCL4	SLC7A1	Macrophage	Endothelial cell	0	10.6833
CCL4_SLC7A1	Macrophage|Epithelial cell	CCL4	SLC7A1	Macrophage	Epithelial cell	0	11.0387
CCL4_SLC7A1	Macrophage|Fibroblast	CCL4	SLC7A1	Macrophage	Fibroblast	0	10.7053
CCL4_SLC7A1	Macrophage|ILC	CCL4	SLC7A1	Macrophage	ILC	0	10.808
CCL4_SLC7A1	Macrophage|Macrophage	CCL4	SLC7A1	Macrophage	Macrophage	0	10.759
CCL4_SLC7A1	Macrophage|NK cell	CCL4	SLC7A1	Macrophage	NK cell	0	11.1183
CCL4_SLC7A1	Macrophage|Plasma cell	CCL4	SLC7A1	Macrophage	Plasma cell	0	10.9683
CCL4_SLC7A1	Macrophage|T cell CD4+	CCL4	SLC7A1	Macrophage	T cell CD4+	0	10.775
CCL4_SLC7A1	Macrophage|T cell CD8+	CCL4	SLC7A1	Macrophage	T cell CD8+	0	10.7447
CCL4_SLC7A1	NK cell|B cell	CCL4	SLC7A1	NK cell	B cell	0.052	10.7457
CCL4_SLC7A1	NK cell|Dendritic cell	CCL4	SLC7A1	NK cell	Dendritic cell	0.055	10.6877
CCL4_SLC7A1	NK cell|Endothelial cell	CCL4	SLC7A1	NK cell	Endothelial cell	0.055	10.658
CCL4_SLC7A1	NK cell|Epithelial cell	CCL4	SLC7A1	NK cell	Epithelial cell	0.048	11.013
CCL4_SLC7A1	NK cell|Fibroblast	CCL4	SLC7A1	NK cell	Fibroblast	0.052	10.68
CCL4_SLC7A1	NK cell|ILC	CCL4	SLC7A1	NK cell	ILC	0.052	10.7827
CCL4_SLC7A1	NK cell|Macrophage	CCL4	SLC7A1	NK cell	Macrophage	0.055	10.7333
CCL4_SLC7A1	NK cell|NK cell	CCL4	SLC7A1	NK cell	NK cell	0.055	11.0923
CCL4_SLC7A1	NK cell|Plasma cell	CCL4	SLC7A1	NK cell	Plasma cell	0.048	10.943
CCL4_SLC7A1	NK cell|T cell CD4+	CCL4	SLC7A1	NK cell	T cell CD4+	0.052	10.7493
CCL4_SLC7A1	NK cell|T cell CD8+	CCL4	SLC7A1	NK cell	T cell CD8+	0.052	10.719
CCL5_ACKR4	ILC|Fibroblast	CCL5	ACKR4	ILC	Fibroblast	0	2.13
CCL5_ACKR4	NK cell|Fibroblast	CCL5	ACKR4	NK cell	Fibroblast	0	33.218
CCL5_ACKR4	T cell CD4+|Fibroblast	CCL5	ACKR4	T cell CD4+	Fibroblast	0	3.382
CCL5_ACKR4	T cell CD8+|Fibroblast	CCL5	ACKR4	T cell CD8+	Fibroblast	0	19.596
CCL5_CCR1	ILC|Macrophage	CCL5	CCR1	ILC	Macrophage	0	2.36833
CCL5_CCR1	NK cell|Macrophage	CCL5	CCR1	NK cell	Macrophage	0	33.456
CCL5_CCR1	T cell CD4+|Macrophage	CCL5	CCR1	T cell CD4+	Macrophage	0	3.62
CCL5_CCR1	T cell CD8+|Macrophage	CCL5	CCR1	T cell CD8+	Macrophage	0	19.8343
CCL5_CCR5	ILC|ILC	CCL5	CCR5	ILC	ILC	0.004	1.852
CCL5_CCR5	ILC|Macrophage	CCL5	CCR5	ILC	Macrophage	0	2.07533
CCL5_CCR5	ILC|NK cell	CCL5	CCR5	ILC	NK cell	0.004	2.08833
CCL5_CCR5	NK cell|ILC	CCL5	CCR5	NK cell	ILC	0	32.9397
CCL5_CCR5	NK cell|Macrophage	CCL5	CCR5	NK cell	Macrophage	0	33.163
CCL5_CCR5	NK cell|NK cell	CCL5	CCR5	NK cell	NK cell	0	33.1763
CCL5_CCR5	T cell CD4+|ILC	CCL5	CCR5	T cell CD4+	ILC	0	3.10367
CCL5_CCR5	T cell CD4+|Macrophage	CCL5	CCR5	T cell CD4+	Macrophage	0	3.327
CCL5_CCR5	T cell CD4+|NK cell	CCL5	CCR5	T cell CD4+	NK cell	0	3.34033
CCL5_CCR5	T cell CD8+|ILC	CCL5	CCR5	T cell CD8+	ILC	0	19.318
CCL5_CCR5	T cell CD8+|Macrophage	CCL5	CCR5	T cell CD8+	Macrophage	0	19.5413
CCL5_CCR5	T cell CD8+|NK cell	CCL5	CCR5	T cell CD8+	NK cell	0	19.5543
CCR10_CCL28	Plasma cell|Epithelial cell	CCR10	CCL28	Plasma cell	Epithelial cell	0	2.829
CCR10_CCL7	Plasma cell|Fibroblast	CCR10	CCL7	Plasma cell	Fibroblast	0	3.49367
CCR10_CCL7	Plasma cell|Macrophage	CCR10	CCL7	Plasma cell	Macrophage	0	4.77633
CCR1_CCL7	Macrophage|Fibroblast	CCR1	CCL7	Macrophage	Fibroblast	0	1.691
CCR1_CCL7	Macrophage|Macrophage	CCR1	CCL7	Macrophage	Macrophage	0	2.97433
CCR1_CCL8	Macrophage|Fibroblast	CCR1	CCL8	Macrophage	Fibroblast	0	0.886667
[truncated: 2,395 more rows]

## Sheet: S2 Subset markers
Supplemetary Data S2 Cell-type markers used. They were mostly obtained from R&D systems, https://www.rndsystems.com/resources/cell-markers
[truncated: 82 more rows]

[truncated: 5 more sheets: S3a AC_vs_HC, S3b CC_vs_HC, S3c HC_vs_others, S4 Family percentage, S5 ASV table]
